# Supplementary material for: A multi-task graph-clustering approach for chromosome conformation capture data sets identifies conserved modules of chromosomal interactions
Source: Genome Biol. 2016 May 27;17:114. doi: 10.1186/s13059-016-0962-8 (PMC4882777; doi:10.1186/s13059-016-0962-8)
Supplement: Additional file 2 — The resulting cluster assignments reported in this study, and the feature matrices used for enrichment analysis. (XLS 4270 kb) [file 13059_2016_962_MOESM2_ESM.xlsx]

## Sheet: Description
The cluster assignments and feature vectors.
hESC_1M_clusters	Clustering of hESC HiC data using different methods and different distance metrics at 1M resolution. Corresponding to clusters used in Figure 1.
hESC_1M_features	The feature vectors aggregated at 1M resolution. Corresponding to features used in Figure 2.
hESC_trans_clusters	Clustering of trans interactions of hESC HiC data at 1M resolution using Spectral (Spearman>0). Corresponding to clusters used in Figure S8.
hESC_500K_clusters	Clustering of hESC HiC data at 500K resolution using Spectral (Spearman>0). Corresponding to clusters used in Figure S13.
hESC_500K_features	The feature vectors aggregated at 500K resolution. Corresponding to features used in Figure S13.
hESC_TAD_clusters	Clustering of hESC HiC data aggregated in TAD regions using Spectral (Spearman>0). Corresponding to clusters used in Figure S7.
hESC_TAD_features	The feature vectors aggregated in TAD regions. Corresponding to features used in Figure S7.
hESC_TAD_features_normalized	The feature vectors aggregated in TAD regions normalized by the length of regions. Corresponding to features used in Figure S7.
mESC_1M_clusters	Clustering of mESC HiC data using Spectral (Spearman>0) at 1M resolution. Corresponding to clusters used in Figure S3.
mESC_1M_features	The feature vectors of mouse ESC aggregated at 1M resolution. Corresponding to features used in Figure S3.
Arboretum-HiC_clusters_1M	Clustering of HiC data of the four cell lines using arboretum at 1M resolution in orthologous regions. Corresponding to clusters used in Figure 4, 5, and 6.
hESC_ortho_regions_1M_features	The feature vectors aggregated at 1M resolution in orthologous regions. Corresponding to features used in Figure 6.
mESC_ortho_regions_1M_features	The feature vectors aggregated at 1M resolution in orthologous regions. Corresponding to features used in Figure 6.
Arboretum-HiC_clusters_500K	Clustering of HiC data of the four cell lines using arboretum at 500K resolution in orthologous regions. Corresponding to clusters used in Figure S12.
hESC_ortho_regions_500K_feature	The feature vectors aggregated at 500K resolution in orthologous regions. Corresponding to features used in Figure S12.
mESC_ortho_regions_500K_feature	The feature vectors aggregated at 500K resolution in orthologous regions. Corresponding to features used in Figure S12.

## Sheet: hESC_1M_clusters
		Hierarchical					Kmeans					Spectral
ID	coordinate	Euclidean	Pearson	Spearman	Counts	log2 Counts	Euclidean	Pearson	Spearman	Counts	log2 Counts	Euclidean	Pearson	Spearman	Counts	log2 Counts
1	chr1_1500000	3	0	0	1	1	1	0	1	0	1	2	0	2	0	2
2	chr1_2500000	1	0	0	1	1	1	0	1	0	1	2	0	2	0	2
3	chr1_3500000	1	0	0	1	1	1	0	1	0	1	2	0	2	0	2
4	chr1_4500000	3	0	0	1	1	1	0	1	7	1	2	0	2	0	2
5	chr1_5500000	3	0	0	1	1	1	0	1	7	1	2	0	2	0	2
6	chr1_6500000	3	0	0	1	1	1	0	1	7	1	2	0	2	0	2
7	chr1_7500000	3	0	0	1	1	1	0	1	7	1	2	0	2	0	2
8	chr1_8500000	3	0	0	1	1	1	0	1	0	1	2	0	2	0	2
9	chr1_9500000	3	0	0	1	1	1	0	1	0	1	2	0	2	0	2
10	chr1_10500000	3	0	0	1	1	1	0	1	0	1	2	0	2	0	2
11	chr1_11500000	3	0	0	1	1	1	0	1	0	1	2	0	2	0	2
12	chr1_12500000	3	0	0	1	1	1	0	1	0	1	2	0	2	0	2
13	chr1_14500000	3	0	0	1	1	9	0	1	7	1	2	0	2	0	2
14	chr1_15500000	3	0	0	1	1	1	0	1	7	1	2	0	2	0	2
15	chr1_16500000	3	0	0	1	1	1	0	1	0	1	2	0	2	0	2
16	chr1_17500000	3	0	0	1	1	1	0	1	0	1	2	0	2	0	2
17	chr1_18500000	3	0	0	1	1	1	0	1	0	1	2	0	2	0	2
18	chr1_19500000	3	0	0	1	1	1	0	1	0	1	2	0	2	0	2
19	chr1_20500000	3	0	0	1	1	1	0	1	0	1	2	0	2	0	2
20	chr1_21500000	3	0	0	1	1	1	0	1	0	1	2	0	2	0	2
21	chr1_22500000	3	0	0	1	1	1	0	1	0	1	2	0	2	0	2
22	chr1_23500000	3	0	0	1	1	1	0	1	0	1	2	0	2	0	2
23	chr1_24500000	3	0	0	1	1	1	0	1	0	1	2	0	2	0	2
24	chr1_25500000	3	0	0	1	1	1	0	1	0	1	2	0	2	0	2
25	chr1_26500000	3	0	0	1	1	1	0	1	0	1	2	0	2	0	2
26	chr1_27500000	3	0	0	1	1	1	0	1	0	1	2	0	2	0	2
27	chr1_28500000	3	0	0	1	1	1	0	1	0	1	2	0	2	0	2
28	chr1_29500000	3	0	0	1	1	1	0	1	0	1	2	0	2	0	2
29	chr1_30500000	3	0	0	1	1	1	0	1	0	1	2	0	2	0	2
30	chr1_31500000	3	0	0	1	1	1	0	1	0	1	2	0	2	0	2
31	chr1_32500000	3	0	0	1	1	1	0	1	0	1	2	0	2	0	2
32	chr1_33500000	3	0	0	1	1	1	0	1	0	1	2	0	2	0	2
33	chr1_34500000	3	0	0	1	1	9	0	1	7	1	2	0	2	0	2
34	chr1_35500000	3	0	0	1	1	1	0	1	0	1	2	0	2	0	2
35	chr1_36500000	3	0	0	1	1	1	0	1	0	1	2	0	2	0	2
36	chr1_37500000	3	0	0	1	1	1	0	1	0	1	2	0	2	0	2
37	chr1_38500000	3	0	0	1	1	1	0	1	0	1	2	0	2	0	2
38	chr1_39500000	3	0	0	1	1	1	0	1	0	1	2	0	2	0	2
39	chr1_40500000	3	0	0	1	1	1	0	1	0	1	2	0	2	0	2
40	chr1_41500000	3	0	0	1	1	1	0	1	7	1	2	0	2	0	2
41	chr1_42500000	3	0	0	1	1	9	0	1	0	1	2	0	2	0	2
42	chr1_43500000	3	0	0	1	1	1	0	1	0	1	2	0	2	0	2
43	chr1_44500000	3	0	0	1	1	1	0	1	0	1	2	0	2	0	2
44	chr1_45500000	3	0	0	1	1	1	0	1	0	1	2	0	2	0	2
45	chr1_46500000	3	0	0	1	1	9	0	1	0	1	2	0	2	0	2
46	chr1_47500000	3	8	0	1	1	9	0	1	7	1	2	0	2	5	2
47	chr1_48500000	3	8	1	1	1	9	9	0	7	1	2	0	8	5	2
48	chr1_49500000	3	8	1	1	1	9	9	0	7	1	2	0	8	5	2
49	chr1_50500000	3	8	1	1	1	9	9	0	7	1	2	0	8	5	2
50	chr1_51500000	3	8	1	1	1	9	9	0	7	1	2	0	8	5	2
51	chr1_52500000	3	8	0	1	1	9	9	0	7	1	2	0	2	5	2
52	chr1_53500000	3	8	0	1	1	9	0	1	7	1	2	0	2	5	2
53	chr1_54500000	3	8	0	1	1	9	9	0	7	1	2	0	2	5	2
54	chr1_55500000	3	8	1	1	1	9	9	0	7	1	2	0	8	5	2
55	chr1_56500000	3	8	1	1	1	9	9	0	7	1	2	0	8	5	2
56	chr1_57500000	3	8	1	1	1	9	9	0	7	1	2	0	8	5	2
57	chr1_58500000	3	8	1	1	1	9	9	0	7	1	2	0	8	5	2
58	chr1_59500000	3	8	1	1	1	9	9	0	7	1	2	0	8	5	2
59	chr1_60500000	3	8	1	1	1	9	9	6	7	1	2	0	8	5	2
60	chr1_61500000	3	8	1	1	1	9	9	6	7	1	2	0	8	5	2
61	chr1_62500000	3	8	1	1	1	9	9	0	7	1	2	0	8	5	2
62	chr1_63500000	3	8	1	1	1	9	9	0	7	1	2	0	8	5	2
63	chr1_64500000	3	8	1	1	1	9	9	0	7	1	2	0	8	5	2
64	chr1_65500000	3	8	1	1	1	9	9	0	7	1	2	0	8	5	2
65	chr1_66500000	3	8	1	1	1	9	9	6	7	1	2	0	8	5	2
66	chr1_67500000	3	8	1	1	1	9	9	6	7	1	2	0	8	5	2
67	chr1_68500000	3	8	1	1	1	9	9	6	7	1	2	0	8	5	2
68	chr1_69500000	3	8	1	1	1	9	9	6	7	1	2	0	8	5	2
69	chr1_70500000	3	8	1	1	1	9	9	6	7	1	2	0	8	5	2
70	chr1_71500000	3	8	1	1	1	9	9	6	7	1	2	0	8	5	2
71	chr1_72500000	3	8	1	1	1	9	9	6	7	1	2	0	8	5	2
72	chr1_73500000	3	8	1	1	1	9	9	6	7	1	2	0	8	5	2
73	chr1_74500000	3	8	1	1	1	9	9	6	7	1	2	0	8	5	2
74	chr1_75500000	3	8	1	1	1	9	9	6	7	1	2	0	8	5	2
75	chr1_76500000	3	8	1	1	1	9	9	6	7	1	2	0	8	5	2
76	chr1_77500000	3	8	1	1	1	9	9	6	7	1	2	0	8	5	2
77	chr1_78500000	3	8	1	1	1	9	9	6	7	1	2	0	8	5	2
78	chr1_79500000	3	8	1	1	1	9	9	6	7	1	2	0	8	5	2
79	chr1_80500000	3	8	1	1	1	9	9	6	7	1	2	0	8	5	2
80	chr1_81500000	3	8	1	1	1	9	9	6	7	1	2	0	8	5	2
81	chr1_82500000	3	8	1	1	1	9	9	6	7	1	2	0	8	5	2
82	chr1_83500000	3	8	1	1	1	9	9	6	7	1	2	0	8	5	2
83	chr1_84500000	3	8	1	1	1	9	9	6	7	1	2	0	8	5	2
84	chr1_85500000	3	8	1	1	1	9	9	0	7	1	2	0	8	5	2
85	chr1_86500000	3	8	1	1	1	9	9	6	7	1	2	0	8	5	2
86	chr1_87500000	3	8	1	1	1	9	9	6	7	1	2	0	8	5	2
87	chr1_88500000	3	8	1	1	1	9	9	6	7	1	2	0	8	5	2
88	chr1_89500000	3	8	1	1	1	9	9	6	7	1	2	0	8	5	2
89	chr1_90500000	3	8	1	1	1	9	9	0	7	1	2	0	8	5	2
90	chr1_91500000	3	8	1	1	1	9	9	0	7	1	2	0	8	5	2
91	chr1_92500000	3	8	0	1	1	9	9	1	7	1	2	0	2	5	2
92	chr1_93500000	3	8	0	1	1	9	9	1	7	1	2	0	2	5	2
93	chr1_94500000	3	8	0	1	1	9	9	1	7	1	2	0	2	5	2
94	chr1_95500000	3	8	1	1	1	9	9	0	7	1	2	0	8	5	2
95	chr1_96500000	3	8	1	1	1	9	9	6	7	1	2	0	8	5	2
96	chr1_97500000	3	8	1	1	1	9	9	6	7	1	2	0	8	5	2
97	chr1_98500000	3	8	1	1	1	9	9	6	7	1	2	0	8	5	2
98	chr1_99500000	3	8	1	1	1	9	9	6	7	1	2	0	8	5	2
99	chr1_100500000	3	8	1	1	1	9	9	6	7	1	2	0	8	5	2
100	chr1_101500000	3	8	1	1	1	9	9	6	7	1	2	0	8	5	2
101	chr1_102500000	3	8	1	1	1	9	9	6	7	1	2	0	8	5	2
102	chr1_103500000	3	8	1	1	1	9	9	6	7	1	2	0	8	5	2
103	chr1_104500000	3	8	1	1	1	9	9	6	7	1	2	0	8	5	2
104	chr1_105500000	3	8	1	1	1	9	9	6	7	1	2	0	8	5	2
105	chr1_106500000	3	8	1	1	1	9	9	6	7	1	2	0	8	5	2
106	chr1_107500000	3	8	1	1	1	9	9	6	7	1	2	0	8	5	2
107	chr1_108500000	3	8	1	1	1	9	9	6	7	1	2	0	8	5	2
108	chr1_109500000	3	8	0	1	1	9	0	1	7	1	2	0	2	0	2
109	chr1_110500000	3	0	0	1	1	1	0	1	0	1	2	0	2	0	2
110	chr1_111500000	3	0	0	1	1	1	0	1	0	1	2	0	1	0	2
111	chr1_112500000	3	0	0	1	1	1	0	1	1	1	2	0	1	0	2
112	chr1_113500000	3	0	0	1	1	1	0	1	0	1	2	0	1	0	2
113	chr1_114500000	3	0	0	1	1	1	0	1	0	1	2	0	1	0	2
114	chr1_115500000	3	0	0	1	1	1	0	1	1	1	2	0	1	0	2
115	chr1_116500000	3	0	0	1	1	1	0	1	1	1	2	0	1	0	2
116	chr1_117500000	3	0	0	1	1	1	0	1	1	1	2	0	1	0	2
117	chr1_118500000	3	0	0	1	1	1	0	1	1	1	2	0	1	0	2
118	chr1_119500000	3	0	0	1	1	1	0	1	1	1	2	0	1	0	2
119	chr1_150500000	3	0	0	1	1	1	0	1	0	1	2	0	2	0	2
120	chr1_151500000	3	0	0	1	1	1	0	1	0	1	2	0	1	0	2
121	chr1_152500000	3	0	0	1	1	1	0	1	0	1	2	0	1	0	2
122	chr1_153500000	3	0	0	1	1	1	0	1	0	1	2	0	1	0	2
123	chr1_154500000	3	0	0	1	1	1	0	1	0	1	2	0	2	0	2
124	chr1_155500000	3	0	0	1	1	1	0	1	0	1	2	0	2	0	2
125	chr1_156500000	3	0	0	1	1	1	0	1	0	1	2	0	2	0	2
126	chr1_157500000	3	8	0	1	1	9	9	1	7	1	2	0	2	5	2
127	chr1_158500000	3	8	1	1	1	9	9	1	7	1	2	0	8	5	2
128	chr1_159500000	3	8	1	1	1	9	9	1	7	1	2	0	8	5	2
129	chr1_160500000	3	0	0	1	1	9	0	1	7	1	2	0	2	0	2
130	chr1_161500000	3	0	0	1	1	9	0	1	7	1	2	0	2	5	2
131	chr1_162500000	3	8	1	1	1	9	9	0	7	1	2	0	8	5	2
132	chr1_163500000	3	8	1	1	1	9	9	6	7	1	2	0	8	5	2
133	chr1_164500000	3	8	1	1	1	9	9	6	7	1	2	0	8	5	2
134	chr1_165500000	3	8	1	1	1	9	9	0	7	1	2	0	8	5	2
135	chr1_166500000	3	8	1	1	1	9	9	0	7	1	2	0	8	5	2
136	chr1_167500000	3	8	1	1	1	9	9	0	7	1	2	0	8	5	2
137	chr1_168500000	3	8	1	1	1	9	9	6	7	1	2	0	8	5	2
138	chr1_169500000	3	8	1	1	1	9	9	6	7	1	2	0	8	5	2
139	chr1_170500000	3	8	1	1	1	9	9	6	7	1	2	0	8	5	2
140	chr1_171500000	3	8	1	1	1	9	9	0	7	1	2	0	8	5	2
141	chr1_172500000	3	8	1	1	1	9	9	6	7	1	2	0	8	5	2
142	chr1_173500000	3	8	1	1	1	9	9	0	7	1	2	0	8	5	2
143	chr1_174500000	3	8	1	1	1	9	9	0	7	1	2	0	8	5	2
144	chr1_175500000	3	8	1	1	1	9	9	0	7	1	2	0	8	5	2
145	chr1_176500000	3	8	1	1	1	9	9	6	7	1	2	0	8	5	2
146	chr1_177500000	3	8	1	1	1	9	9	6	7	1	2	0	8	5	2
147	chr1_178500000	3	8	1	1	1	9	9	0	7	1	2	0	8	5	2
148	chr1_179500000	3	8	1	1	1	9	9	0	7	1	2	0	8	5	2
149	chr1_180500000	3	8	1	1	1	9	9	0	7	1	2	0	8	5	2
150	chr1_181500000	3	8	1	1	1	9	9	0	7	1	2	0	8	5	2
151	chr1_182500000	3	8	1	1	1	9	9	0	7	1	2	0	8	5	2
152	chr1_183500000	3	8	1	1	1	9	9	0	7	1	2	0	8	5	2
153	chr1_184500000	3	8	1	1	1	9	9	0	7	1	2	0	8	5	2
154	chr1_185500000	3	8	1	1	1	9	9	6	7	1	2	0	8	5	2
155	chr1_186500000	3	8	1	1	1	9	9	6	7	1	2	0	8	5	2
156	chr1_187500000	3	8	1	1	1	9	9	6	7	1	2	0	8	5	2
157	chr1_188500000	3	8	1	1	1	9	9	6	7	1	2	0	8	5	2
158	chr1_189500000	3	8	1	1	1	9	9	6	7	1	2	0	8	5	2
159	chr1_190500000	3	8	1	1	1	9	9	6	7	1	2	0	8	5	2
160	chr1_191500000	3	8	1	1	1	9	9	6	7	1	2	0	8	5	2
161	chr1_192500000	3	8	1	1	1	9	9	6	7	1	2	0	8	5	2
162	chr1_193500000	3	8	1	1	1	9	9	6	7	1	2	0	8	5	2
163	chr1_194500000	3	8	1	1	1	9	9	6	7	1	2	0	8	5	2
164	chr1_195500000	3	8	1	1	1	9	9	6	7	1	2	0	8	5	2
165	chr1_196500000	3	8	1	1	1	9	9	6	7	1	2	0	8	5	2
166	chr1_197500000	3	8	1	1	1	9	9	6	7	1	2	0	8	5	2
167	chr1_198500000	3	8	1	1	1	9	9	6	7	1	2	0	8	5	2
168	chr1_199500000	3	8	1	1	1	9	9	6	7	1	2	0	8	5	2
169	chr1_200500000	3	8	1	1	1	9	9	0	7	1	2	0	8	5	2
170	chr1_201500000	3	8	0	1	1	9	9	0	7	1	2	0	2	5	2
171	chr1_202500000	3	8	0	1	1	9	9	0	7	1	2	0	2	5	2
172	chr1_203500000	3	8	0	1	1	9	0	1	7	1	2	0	2	5	2
173	chr1_204500000	3	8	0	1	1	9	0	1	7	1	2	0	2	5	2
174	chr1_205500000	3	8	0	1	1	9	9	0	7	1	2	0	2	5	2
175	chr1_206500000	3	8	1	1	1	9	9	0	7	1	2	0	8	5	2
176	chr1_207500000	3	8	1	1	1	9	9	0	7	1	2	0	8	5	2
177	chr1_208500000	3	8	1	1	1	9	9	0	7	1	2	0	8	5	2
178	chr1_209500000	3	8	1	1	1	9	9	0	7	1	2	0	8	5	2
179	chr1_210500000	3	8	1	1	1	9	9	0	7	1	2	0	8	5	2
180	chr1_211500000	3	8	1	1	1	9	9	0	7	1	2	0	8	5	2
181	chr1_212500000	3	8	1	1	1	9	9	0	7	1	2	0	8	5	2
182	chr1_213500000	3	8	1	1	1	9	9	0	7	1	2	0	8	5	2
183	chr1_214500000	3	8	1	1	1	9	9	0	7	1	2	0	8	5	2
184	chr1_215500000	3	8	1	1	1	9	9	6	7	1	2	0	8	5	2
185	chr1_216500000	3	8	1	1	1	9	9	6	7	1	2	0	8	5	2
186	chr1_217500000	3	8	1	1	1	9	9	6	7	1	2	0	8	5	2
187	chr1_218500000	3	8	1	1	1	9	9	6	7	1	2	0	8	5	2
188	chr1_219500000	3	8	1	1	1	9	9	6	7	1	2	0	8	5	2
189	chr1_220500000	3	8	1	1	1	9	9	0	7	1	2	0	8	5	2
190	chr1_221500000	3	8	1	1	1	9	9	6	7	1	2	0	8	5	2
191	chr1_222500000	3	8	1	1	1	9	9	6	7	1	2	0	8	5	2
192	chr1_223500000	3	8	1	1	1	9	9	0	7	1	2	0	8	5	2
193	chr1_224500000	3	8	1	1	1	9	9	0	7	1	2	0	8	5	2
194	chr1_225500000	3	8	1	1	1	9	9	0	7	1	2	0	8	5	2
195	chr1_226500000	3	8	0	1	1	9	9	0	7	1	2	0	2	5	2
196	chr1_227500000	3	8	0	1	1	9	9	0	7	1	2	0	2	5	2
197	chr1_228500000	3	8	0	1	1	9	0	1	7	1	2	0	2	5	2
198	chr1_229500000	3	8	0	1	1	9	0	0	7	1	2	0	2	5	2
199	chr1_230500000	3	8	0	1	1	9	9	0	7	1	2	0	2	5	2
200	chr1_231500000	3	8	1	1	1	9	9	0	7	1	2	0	8	5	2
201	chr1_232500000	3	8	1	1	1	9	9	0	7	1	2	0	8	5	2
202	chr1_233500000	3	8	1	1	1	9	9	0	7	1	2	0	8	5	2
203	chr1_234500000	3	8	1	1	1	9	9	0	7	1	2	0	8	5	2
204	chr1_235500000	3	8	1	1	1	9	9	0	7	1	2	0	8	5	2
205	chr1_236500000	3	8	1	1	1	9	9	0	7	1	2	0	8	5	2
206	chr1_237500000	3	8	1	1	1	9	9	6	7	1	2	0	8	5	2
207	chr1_238500000	3	8	1	1	1	9	9	6	7	1	2	0	8	5	2
208	chr1_239500000	3	8	1	1	1	9	9	6	7	1	2	0	8	5	2
209	chr1_240500000	3	8	1	1	1	9	9	6	7	1	2	0	8	5	2
210	chr1_241500000	3	8	1	1	1	9	9	6	7	1	2	0	8	5	2
211	chr1_242500000	3	8	1	1	1	9	9	0	7	1	2	0	8	5	2
212	chr1_243500000	3	8	1	1	1	9	9	0	7	1	2	0	8	5	2
213	chr1_244500000	3	8	1	1	1	9	9	0	7	1	2	0	8	5	2
214	chr1_245500000	3	8	1	1	1	9	9	0	7	1	2	0	8	5	2
215	chr1_246500000	3	8	1	1	1	9	9	0	7	1	2	0	8	5	2
216	chr1_247500000	3	8	1	1	1	9	9	0	7	1	2	0	8	5	2
217	chr1_248500000	1	8	1	1	1	9	9	0	7	1	2	0	8	5	2
218	chr1_249500000	1	8	1	1	1	9	9	0	7	1	2	0	8	5	2
219	chr2_500000	9	2	0	7	7	2	2	2	2	3	1	8	9	9	8
220	chr2_1500000	9	2	6	7	7	2	2	2	2	3	1	8	9	9	8
221	chr2_2500000	9	2	6	7	7	2	2	2	2	3	6	8	9	9	8
222	chr2_3500000	9	2	6	7	7	2	2	8	2	3	6	8	9	9	8
223	chr2_4500000	9	2	6	7	7	2	2	8	2	3	6	8	9	9	8
224	chr2_5500000	9	2	6	7	7	2	2	8	2	3	6	8	9	9	8
225	chr2_6500000	9	2	6	7	7	2	2	8	2	3	6	8	9	9	8
226	chr2_7500000	9	2	6	7	7	2	2	8	2	3	6	8	9	9	8
227	chr2_8500000	9	2	6	7	7	2	2	2	2	3	6	8	9	9	8
228	chr2_9500000	9	2	6	7	7	2	2	2	2	3	1	8	9	9	8
229	chr2_10500000	9	2	0	7	7	2	2	2	2	3	1	8	9	9	8
230	chr2_11500000	9	2	6	7	7	2	2	2	2	3	6	8	9	9	8
231	chr2_12500000	9	2	6	7	7	2	2	8	2	3	6	8	9	9	8
232	chr2_13500000	9	2	6	7	7	2	2	8	2	3	6	8	9	9	8
233	chr2_14500000	9	2	6	7	7	2	2	8	2	3	6	8	9	9	8
234	chr2_15500000	9	2	6	7	7	2	2	8	2	3	6	8	9	9	8
235	chr2_16500000	9	2	6	7	7	2	2	8	2	3	6	8	9	9	8
236	chr2_17500000	9	2	6	7	7	2	2	8	2	3	6	8	9	9	8
237	chr2_18500000	9	2	6	7	7	2	2	8	2	3	6	8	9	9	8
238	chr2_19500000	9	2	6	7	7	2	2	8	2	3	6	8	9	9	8
239	chr2_20500000	9	2	6	7	7	2	2	8	2	3	6	8	9	9	8
240	chr2_21500000	9	2	6	7	7	2	2	8	2	3	6	8	9	9	8
241	chr2_22500000	9	2	6	7	7	2	2	8	2	3	6	8	9	9	8
242	chr2_23500000	9	2	6	7	7	2	2	8	2	3	6	8	9	9	8
243	chr2_24500000	9	2	6	7	7	2	2	2	2	3	1	8	9	9	8
244	chr2_25500000	9	2	0	7	7	2	2	2	2	3	1	8	2	9	8
245	chr2_26500000	9	2	0	7	7	2	2	2	2	3	1	8	2	0	8
246	chr2_27500000	9	2	0	7	7	1	2	2	2	3	1	8	2	0	8
247	chr2_28500000	9	2	0	7	7	2	2	2	2	3	1	8	2	9	8
248	chr2_29500000	9	2	0	7	7	2	2	2	2	3	1	8	9	9	8
249	chr2_30500000	9	2	0	7	7	2	2	2	2	3	1	8	9	9	8
250	chr2_31500000	9	2	0	7	7	2	2	2	2	3	1	8	9	9	8
251	chr2_32500000	9	2	6	7	7	2	2	2	2	3	1	8	9	9	8
252	chr2_33500000	9	2	6	7	7	2	2	8	2	3	6	8	9	9	8
253	chr2_34500000	9	2	6	7	7	2	2	8	2	3	6	8	9	9	8
254	chr2_35500000	9	2	6	7	7	2	2	8	2	3	6	8	9	9	8
255	chr2_36500000	9	2	6	7	7	2	2	8	2	3	6	8	9	9	8
256	chr2_37500000	9	2	6	7	7	2	2	2	2	3	1	8	9	9	8
257	chr2_38500000	9	2	0	7	7	2	2	2	2	3	1	8	9	9	8
258	chr2_39500000	9	2	6	7	7	2	2	2	2	3	1	8	9	9	8
259	chr2_40500000	9	2	6	7	7	2	2	8	2	3	6	8	9	9	8
260	chr2_41500000	9	2	6	7	7	2	2	8	2	3	6	8	9	9	8
261	chr2_42500000	9	2	6	7	7	2	2	2	2	3	1	8	9	9	8
262	chr2_43500000	9	2	0	7	7	2	2	2	2	3	1	8	9	9	8
263	chr2_44500000	9	2	0	7	7	2	2	2	2	3	1	8	2	0	8
264	chr2_45500000	9	2	0	7	7	2	2	2	2	3	1	8	2	0	8
265	chr2_46500000	9	2	0	7	7	2	2	2	2	3	1	8	9	0	8
266	chr2_47500000	9	2	0	7	7	2	2	2	2	3	1	8	9	9	8
267	chr2_48500000	9	2	0	7	7	2	2	2	2	3	1	8	9	9	8
268	chr2_49500000	9	2	6	7	7	2	2	5	2	3	6	8	9	9	8
269	chr2_50500000	9	2	6	7	7	2	2	5	2	3	6	8	9	9	8
270	chr2_51500000	9	2	6	7	7	2	2	5	2	3	6	8	9	9	8
271	chr2_52500000	9	2	6	7	7	2	2	5	2	3	6	8	9	9	8
272	chr2_53500000	9	2	6	7	7	2	2	5	2	3	6	8	9	9	8
273	chr2_54500000	9	2	0	7	7	2	2	2	2	3	1	8	9	9	8
274	chr2_55500000	9	2	0	7	7	2	2	2	2	3	1	8	9	9	8
275	chr2_56500000	9	2	6	7	7	2	2	5	2	3	6	8	9	9	8
276	chr2_57500000	9	2	6	7	7	2	2	5	2	3	6	8	9	9	8
277	chr2_58500000	9	2	6	7	7	2	2	5	2	3	1	8	9	9	8
278	chr2_59500000	9	2	6	7	7	2	2	5	2	3	6	8	9	9	8
279	chr2_60500000	9	2	6	7	7	2	2	5	2	3	1	8	9	9	8
280	chr2_61500000	9	2	0	7	7	2	2	2	2	3	1	8	9	0	8
281	chr2_62500000	9	2	0	7	7	2	2	2	2	3	1	8	9	0	8
282	chr2_63500000	9	2	0	7	7	2	2	2	2	3	1	8	9	0	8
283	chr2_64500000	9	2	0	7	7	2	2	2	2	3	1	8	1	0	8
284	chr2_65500000	9	2	0	7	7	2	2	2	2	3	1	8	9	0	8
285	chr2_66500000	9	2	0	7	7	2	2	2	2	3	1	8	9	0	8
286	chr2_67500000	9	2	6	7	7	2	2	5	2	3	1	8	9	0	8
287	chr2_68500000	9	2	0	7	7	2	2	2	2	3	1	8	9	0	8
288	chr2_69500000	9	2	0	7	7	2	2	2	2	3	1	8	1	0	8
289	chr2_70500000	9	2	0	7	7	1	2	1	2	3	1	8	1	0	8
290	chr2_71500000	9	2	0	7	7	1	2	1	2	3	1	8	1	0	8
291	chr2_72500000	9	2	0	7	7	2	2	1	2	3	1	8	1	0	8
292	chr2_73500000	9	2	0	7	7	1	2	1	2	3	1	8	1	0	8
293	chr2_74500000	9	2	0	7	7	1	2	1	2	3	1	8	1	0	8
294	chr2_75500000	9	2	0	7	7	2	2	2	2	3	1	8	9	0	8
295	chr2_76500000	9	2	6	7	7	2	2	5	2	3	1	8	9	9	8
296	chr2_77500000	9	2	6	7	7	2	2	5	2	3	1	8	9	9	8
297	chr2_78500000	9	2	6	7	7	2	2	5	2	3	1	8	9	9	8
298	chr2_79500000	9	2	6	7	7	2	2	5	2	3	1	8	9	9	8
299	chr2_80500000	9	2	6	7	7	2	2	5	2	3	1	8	9	9	8
300	chr2_81500000	9	2	6	7	7	2	2	5	2	3	1	8	9	9	8
301	chr2_82500000	9	2	6	7	7	2	2	5	2	3	1	8	9	9	8
302	chr2_83500000	9	2	6	7	7	2	2	5	2	3	1	8	9	9	8
303	chr2_84500000	9	2	6	7	7	2	2	5	2	3	1	8	9	9	8
304	chr2_85500000	9	2	0	7	7	1	2	1	2	3	1	8	1	0	8
305	chr2_86500000	9	2	0	7	7	1	0	1	2	3	1	8	1	0	8
306	chr2_88500000	9	2	0	7	7	1	0	1	2	3	1	8	1	0	8
307	chr2_97500000	2	2	0	7	7	1	0	1	2	3	1	8	1	0	8
308	chr2_98500000	9	2	0	7	7	1	0	1	2	3	1	8	1	0	8
309	chr2_99500000	9	2	0	7	7	1	0	1	2	3	1	8	1	0	8
310	chr2_100500000	9	2	0	7	7	1	0	1	2	3	1	8	1	0	8
311	chr2_101500000	9	2	0	7	7	1	2	1	2	3	1	8	1	0	8
312	chr2_102500000	9	2	0	7	7	2	2	1	2	3	1	8	1	0	8
313	chr2_103500000	9	2	6	7	7	2	2	5	2	3	1	8	9	9	8
314	chr2_104500000	9	2	6	7	7	2	2	5	2	3	1	8	9	9	8
315	chr2_105500000	9	2	0	7	7	2	2	2	2	3	1	8	9	9	8
316	chr2_106500000	9	2	0	7	7	2	2	1	2	3	1	8	9	0	8
317	chr2_107500000	9	2	6	7	7	2	2	5	2	3	1	8	9	9	8
318	chr2_108500000	9	2	6	7	7	2	2	5	2	3	1	8	9	9	8
319	chr2_109500000	9	2	0	7	7	2	2	1	2	3	1	8	1	0	8
320	chr2_111500000	9	2	0	7	7	2	2	1	2	3	1	8	1	0	8
321	chr2_113500000	9	2	0	7	7	2	2	1	2	3	1	8	1	0	8
322	chr2_114500000	9	2	6	7	7	2	2	5	2	3	1	8	9	9	8
323	chr2_115500000	9	2	6	7	7	2	2	5	2	3	1	8	9	9	8
324	chr2_116500000	9	2	6	7	7	2	2	5	2	3	1	8	9	9	8
325	chr2_117500000	9	2	6	7	7	2	2	5	2	3	1	8	9	9	8
326	chr2_118500000	9	2	6	7	7	2	2	5	2	3	1	8	9	9	8
327	chr2_119500000	9	2	0	7	7	2	2	2	2	3	1	8	9	9	8
328	chr2_120500000	9	2	0	7	7	2	2	2	2	3	1	8	9	9	8
329	chr2_121500000	9	2	0	7	7	2	2	2	2	3	1	8	9	9	8
330	chr2_122500000	9	2	0	7	7	2	2	2	2	3	1	8	9	9	8
331	chr2_123500000	9	2	6	7	7	2	2	5	2	3	6	8	9	9	8
332	chr2_124500000	9	2	6	7	7	2	2	5	2	3	6	8	9	9	8
333	chr2_125500000	9	2	6	7	7	2	2	5	2	3	6	8	9	9	8
334	chr2_126500000	9	2	6	7	7	2	2	5	2	3	6	8	9	9	8
335	chr2_127500000	9	2	6	7	7	2	2	5	2	3	1	8	9	9	8
336	chr2_128500000	9	2	0	7	7	2	2	2	2	3	1	8	9	9	8
337	chr2_129500000	9	2	0	7	7	2	2	2	2	3	1	8	9	9	8
338	chr2_130500000	9	2	0	7	7	2	2	2	2	3	1	8	9	9	8
339	chr2_131500000	9	2	0	7	7	2	2	2	2	3	1	8	9	9	8
340	chr2_133500000	9	2	6	7	7	2	2	5	2	3	1	8	9	9	8
341	chr2_134500000	9	2	6	7	7	2	2	2	2	3	1	8	9	9	8
342	chr2_135500000	9	2	0	7	7	2	2	2	2	3	1	8	9	9	8
343	chr2_136500000	9	2	0	7	7	2	2	2	2	3	1	8	9	9	8
344	chr2_137500000	9	2	6	7	7	2	2	5	2	3	6	8	9	9	8
345	chr2_138500000	9	2	6	7	7	2	2	8	2	3	6	8	9	9	8
346	chr2_139500000	9	2	6	7	7	2	2	8	2	3	6	8	9	9	8
347	chr2_140500000	9	2	6	7	7	2	2	8	2	3	6	8	9	9	8
348	chr2_141500000	9	2	6	7	7	2	2	8	2	3	6	8	9	9	8
349	chr2_142500000	9	2	6	7	7	2	2	8	2	3	6	8	9	9	8
350	chr2_143500000	9	2	6	7	7	2	2	8	2	3	6	8	9	9	8
351	chr2_144500000	9	2	6	7	7	2	2	8	2	3	6	8	9	9	8
352	chr2_145500000	9	2	6	7	7	2	2	8	2	3	6	8	9	9	8
353	chr2_146500000	9	2	6	7	7	2	2	8	2	3	6	8	9	9	8
354	chr2_147500000	9	2	6	7	7	2	2	8	2	3	6	8	9	9	8
355	chr2_148500000	9	2	6	7	7	2	2	8	2	3	6	8	9	9	8
356	chr2_149500000	9	2	6	7	7	2	2	2	2	3	6	8	9	9	8
357	chr2_150500000	9	2	6	7	7	2	2	2	2	3	6	8	9	9	8
358	chr2_151500000	9	2	6	7	7	2	2	2	2	3	6	8	9	9	8
359	chr2_152500000	9	2	6	7	7	2	2	2	2	3	1	8	9	9	8
360	chr2_153500000	9	2	6	7	7	2	2	2	2	3	6	8	9	9	8
361	chr2_154500000	9	2	6	7	7	2	2	8	2	3	6	8	9	9	8
362	chr2_155500000	9	2	6	7	7	2	2	8	2	3	6	8	9	9	8
363	chr2_156500000	9	2	6	7	7	2	2	8	2	3	6	8	9	9	8
364	chr2_157500000	9	2	6	7	7	2	2	8	2	3	6	8	9	9	8
365	chr2_158500000	9	2	6	7	7	2	2	8	2	3	6	8	9	9	8
366	chr2_159500000	9	2	6	7	7	2	2	2	2	3	6	8	9	9	8
367	chr2_160500000	9	2	6	7	7	2	2	2	2	3	6	8	9	9	8
368	chr2_161500000	9	2	6	7	7	2	2	8	2	3	6	8	9	9	8
369	chr2_162500000	9	2	6	7	7	2	2	8	2	3	6	8	9	9	8
370	chr2_163500000	9	2	6	7	7	2	2	8	2	3	6	8	9	9	8
371	chr2_164500000	9	2	6	7	7	2	2	8	2	3	6	8	9	9	8
372	chr2_165500000	9	2	6	7	7	2	2	8	2	3	6	8	9	9	8
373	chr2_166500000	9	2	6	7	7	2	2	8	2	3	6	8	9	9	8
374	chr2_167500000	9	2	6	7	7	2	2	8	2	3	6	8	9	9	8
375	chr2_168500000	9	2	6	7	7	2	2	8	2	3	6	8	9	9	8
376	chr2_169500000	9	2	6	7	7	2	2	2	2	3	1	8	9	9	8
377	chr2_170500000	9	2	0	7	7	2	2	2	2	3	1	8	9	9	8
378	chr2_171500000	9	2	0	7	7	2	2	2	2	3	1	8	9	9	8
379	chr2_172500000	9	2	0	7	7	2	2	2	2	3	1	8	2	9	8
380	chr2_173500000	9	2	0	7	7	2	2	2	2	3	1	8	9	9	8
381	chr2_174500000	9	2	0	7	7	2	2	2	2	3	1	8	9	9	8
382	chr2_175500000	9	2	0	7	7	2	2	2	2	3	1	8	9	9	8
383	chr2_176500000	9	2	6	7	7	2	2	2	2	3	6	8	9	9	8
384	chr2_177500000	9	2	6	7	7	2	2	2	2	3	6	8	9	9	8
385	chr2_178500000	9	2	6	7	7	2	2	2	2	3	6	8	9	9	8
386	chr2_179500000	9	2	6	7	7	2	2	8	2	3	6	8	9	9	8
387	chr2_180500000	9	2	6	7	7	2	2	8	2	3	6	8	9	9	8
388	chr2_181500000	9	2	6	7	7	2	2	8	2	3	6	8	9	9	8
389	chr2_182500000	9	2	6	7	7	2	2	8	2	3	6	8	9	9	8
390	chr2_183500000	9	2	6	7	7	2	2	8	2	3	6	8	9	9	8
391	chr2_184500000	9	2	6	7	7	2	2	8	2	3	6	8	9	9	8
392	chr2_185500000	9	2	6	7	7	2	2	8	2	3	6	8	9	9	8
393	chr2_186500000	9	2	6	7	7	2	2	8	2	3	6	8	9	9	8
394	chr2_187500000	9	2	6	7	7	2	2	8	2	3	6	8	9	9	8
395	chr2_188500000	9	2	6	7	7	2	2	8	2	3	6	8	9	9	8
396	chr2_189500000	9	2	6	7	7	2	2	8	2	3	6	8	9	9	8
397	chr2_190500000	9	2	6	7	7	2	2	8	2	3	6	8	9	9	8
398	chr2_191500000	9	2	6	7	7	2	2	8	2	3	6	8	9	9	8
399	chr2_192500000	9	2	6	7	7	2	2	8	2	3	6	8	9	9	8
400	chr2_193500000	9	2	6	7	7	2	2	8	2	3	6	8	9	9	8
401	chr2_194500000	9	2	6	7	7	2	2	8	2	3	6	8	9	9	8
402	chr2_195500000	9	2	6	7	7	2	2	8	2	3	6	8	9	9	8
403	chr2_196500000	9	2	6	7	7	2	2	8	2	3	6	8	9	9	8
404	chr2_197500000	9	2	6	7	7	2	2	8	2	3	6	8	9	9	8
405	chr2_198500000	9	2	6	7	7	2	2	8	2	3	6	8	9	9	8
406	chr2_199500000	9	2	6	7	7	2	2	8	2	3	6	8	9	9	8
407	chr2_200500000	9	2	6	7	7	2	2	8	2	3	6	8	9	9	8
408	chr2_201500000	9	2	6	7	7	2	2	2	2	3	6	8	9	9	8
409	chr2_202500000	9	2	6	7	7	2	2	2	2	3	1	8	9	9	8
410	chr2_203500000	9	2	6	7	7	2	2	2	2	3	1	8	9	9	8
411	chr2_204500000	9	2	6	7	7	2	2	2	2	3	6	8	9	9	8
412	chr2_205500000	9	2	6	7	7	2	2	2	2	3	6	8	9	9	8
413	chr2_206500000	9	2	6	7	7	2	2	2	2	3	6	8	9	9	8
414	chr2_207500000	9	2	6	7	7	2	2	2	2	3	6	8	9	9	8
415	chr2_208500000	9	2	6	7	7	2	2	2	2	3	6	8	9	9	8
416	chr2_209500000	9	2	6	7	7	2	2	8	2	3	6	8	9	9	8
417	chr2_210500000	9	2	6	7	7	2	2	8	2	3	6	8	9	9	8
418	chr2_211500000	9	2	6	7	7	2	2	8	2	3	6	8	9	9	8
419	chr2_212500000	9	2	6	7	7	2	2	8	2	3	6	8	9	9	8
420	chr2_213500000	9	2	6	7	7	2	2	8	2	3	6	8	9	9	8
421	chr2_214500000	9	2	6	7	7	2	2	8	2	3	6	8	9	9	8
422	chr2_215500000	9	2	6	7	7	2	2	8	2	3	6	8	9	9	8
423	chr2_216500000	9	2	6	7	7	2	2	8	2	3	6	8	9	9	8
424	chr2_217500000	9	2	6	7	7	2	2	2	2	3	6	8	9	9	8
425	chr2_218500000	9	2	6	7	7	2	2	2	2	3	6	8	9	9	8
426	chr2_219500000	9	2	0	7	7	2	2	2	2	3	1	8	2	9	8
427	chr2_220500000	9	2	6	7	7	2	2	2	2	3	6	8	9	9	8
428	chr2_221500000	9	2	6	7	7	2	2	8	2	3	6	8	9	9	8
429	chr2_222500000	9	2	6	7	7	2	2	8	2	3	6	8	9	9	8
430	chr2_223500000	9	2	6	7	7	2	2	8	2	3	6	8	9	9	8
431	chr2_224500000	9	2	6	7	7	2	2	8	2	3	6	8	9	9	8
432	chr2_225500000	9	2	6	7	7	2	2	8	2	3	6	8	9	9	8
433	chr2_226500000	9	2	6	7	7	2	2	8	2	3	6	8	9	9	8
434	chr2_227500000	9	2	6	7	7	2	2	8	2	3	6	8	9	9	8
435	chr2_228500000	9	2	6	7	7	2	2	8	2	3	6	8	9	9	8
436	chr2_229500000	9	2	6	7	7	2	2	8	2	3	6	8	9	9	8
437	chr2_230500000	9	2	6	7	7	2	2	8	2	3	6	8	9	9	8
438	chr2_231500000	9	2	6	7	7	2	2	8	2	3	6	8	9	9	8
439	chr2_232500000	9	2	0	7	7	2	2	2	2	3	1	8	2	9	8
440	chr2_233500000	9	2	0	7	7	2	2	2	2	3	1	8	2	9	8
441	chr2_234500000	9	2	0	7	7	2	2	2	2	3	1	8	2	9	8
442	chr2_235500000	9	2	0	7	7	2	2	2	2	3	1	8	2	0	8
443	chr2_236500000	9	2	0	7	7	2	2	2	2	3	1	8	2	0	8
444	chr2_237500000	9	2	0	7	7	2	2	2	2	3	1	8	2	0	8
445	chr2_238500000	9	2	0	7	7	1	2	2	2	3	1	8	2	0	8
446	chr2_239500000	2	2	0	7	7	1	0	1	2	3	1	8	2	0	8
447	chr2_240500000	2	2	0	7	7	1	0	1	2	3	1	8	2	0	8
448	chr2_241500000	2	2	0	7	7	1	0	1	2	3	1	8	2	0	8
449	chr2_242500000	2	2	0	7	7	1	0	1	2	3	1	8	2	0	8
450	chr3_500000	5	3	3	6	6	3	3	4	5	4	7	4	5	8	7
451	chr3_1500000	5	3	3	6	6	3	3	4	5	4	7	4	5	8	7
452	chr3_2500000	5	3	3	6	6	3	3	4	5	4	7	4	5	8	7
453	chr3_3500000	5	3	3	6	6	3	3	4	5	4	7	4	5	8	7
454	chr3_4500000	5	3	3	6	6	3	3	4	5	4	7	4	5	8	7
455	chr3_5500000	5	3	3	6	6	3	3	4	5	4	7	4	5	8	7
456	chr3_6500000	5	3	3	6	6	3	3	4	5	4	7	4	5	8	7
457	chr3_7500000	5	3	3	6	6	3	3	4	5	4	7	4	5	8	7
458	chr3_8500000	5	3	3	6	6	3	3	0	5	4	7	4	5	8	7
459	chr3_9500000	5	3	0	6	6	3	3	0	5	4	7	4	2	8	7
460	chr3_10500000	5	3	0	6	6	3	3	0	5	4	7	4	2	8	7
461	chr3_11500000	5	3	0	6	6	3	3	0	5	4	7	4	2	8	7
462	chr3_12500000	5	3	0	6	6	3	3	0	5	4	7	4	2	8	7
463	chr3_13500000	5	3	0	6	6	3	3	1	5	4	7	4	2	8	7
464	chr3_14500000	5	3	0	6	6	3	3	0	5	4	7	4	2	8	7
465	chr3_15500000	5	3	0	6	6	3	3	0	5	4	7	4	2	8	7
466	chr3_16500000	5	3	3	6	6	3	3	0	5	4	7	4	5	8	7
467	chr3_17500000	5	3	3	6	6	3	3	4	5	4	7	4	5	8	7
468	chr3_18500000	5	3	3	6	6	3	3	4	5	4	7	4	5	8	7
469	chr3_19500000	5	3	3	6	6	3	3	4	5	4	7	4	5	8	7
470	chr3_20500000	5	3	3	6	6	3	3	4	5	4	7	4	5	8	7
471	chr3_21500000	5	3	3	6	6	3	3	4	5	4	7	4	5	8	7
472	chr3_22500000	5	3	3	6	6	3	3	4	5	4	7	4	5	8	7
473	chr3_23500000	5	3	3	6	6	3	3	4	5	4	7	4	5	8	7
474	chr3_24500000	5	3	3	6	6	3	3	4	5	4	7	4	5	8	7
475	chr3_25500000	5	3	3	6	6	3	3	4	5	4	7	4	5	8	7
476	chr3_26500000	5	3	3	6	6	3	3	4	5	4	7	4	5	8	7
477	chr3_27500000	5	3	3	6	6	3	3	4	5	4	7	4	5	8	7
478	chr3_28500000	5	3	3	6	6	3	3	4	5	4	7	4	5	8	7
479	chr3_29500000	5	3	3	6	6	3	3	4	5	4	7	4	5	8	7
480	chr3_30500000	5	3	3	6	6	3	3	4	5	4	7	4	5	8	7
481	chr3_31500000	5	3	3	6	6	3	3	4	5	4	7	4	5	8	7
482	chr3_32500000	5	3	0	6	6	3	3	0	5	4	7	4	2	8	7
483	chr3_33500000	5	3	0	6	6	3	3	0	5	4	7	4	5	8	7
484	chr3_34500000	5	3	3	6	6	3	3	4	5	4	7	4	5	8	7
485	chr3_35500000	5	3	3	6	6	3	3	4	5	4	7	4	5	8	7
486	chr3_36500000	5	3	3	6	6	3	3	4	5	4	7	4	5	8	7
487	chr3_37500000	5	3	0	6	6	3	3	0	5	4	7	4	0	8	7
488	chr3_38500000	5	3	0	6	6	3	3	0	5	4	7	4	2	8	7
489	chr3_39500000	5	3	0	6	6	3	3	0	5	4	7	4	2	8	7
490	chr3_40500000	5	3	0	6	6	3	3	0	5	4	7	4	2	8	7
491	chr3_41500000	5	3	0	6	6	3	3	1	5	4	7	4	2	8	7
492	chr3_42500000	5	3	0	6	6	3	3	1	5	4	7	4	2	8	7
493	chr3_43500000	5	3	0	6	6	3	3	1	5	4	7	4	2	0	7
494	chr3_44500000	5	3	0	6	6	3	3	1	5	4	7	4	2	0	7
495	chr3_45500000	5	3	0	6	6	1	3	1	5	4	7	4	2	0	7
496	chr3_46500000	5	3	0	6	6	1	0	1	5	4	7	4	2	0	7
497	chr3_47500000	5	3	0	6	6	1	0	1	0	4	7	4	2	0	7
498	chr3_48500000	5	3	0	6	6	1	0	1	0	4	7	4	2	0	7
499	chr3_49500000	5	3	0	6	6	1	0	1	0	4	7	4	2	0	7
500	chr3_50500000	5	3	0	6	6	1	0	1	0	4	7	4	2	0	7
501	chr3_51500000	5	3	0	6	6	1	0	1	0	4	7	4	2	0	7
502	chr3_52500000	5	3	0	6	6	1	0	1	0	4	7	4	2	0	7
503	chr3_53500000	5	3	0	6	6	1	0	1	5	4	7	4	2	0	7
504	chr3_54500000	5	3	0	6	6	3	3	1	5	4	7	4	1	0	7
505	chr3_55500000	5	3	0	6	6	3	3	1	5	4	7	4	1	0	7
506	chr3_56500000	5	3	0	6	6	3	3	1	5	4	7	4	1	0	7
507	chr3_57500000	5	3	0	6	6	3	3	1	5	4	7	4	1	0	7
508	chr3_58500000	5	3	0	6	6	3	3	1	5	4	7	4	1	8	7
509	chr3_59500000	5	3	4	6	6	3	3	9	5	4	7	4	3	8	7
510	chr3_60500000	5	3	4	6	6	3	3	9	5	4	7	4	3	8	7
511	chr3_61500000	5	3	0	6	6	3	3	9	5	4	7	4	3	8	7
512	chr3_62500000	5	3	0	6	6	3	3	9	5	4	7	4	3	8	7
513	chr3_63500000	5	3	0	6	6	3	3	9	5	4	7	4	3	8	7
514	chr3_64500000	5	3	0	6	6	3	3	9	5	4	7	4	3	8	7
515	chr3_65500000	5	3	0	6	6	3	3	9	5	4	7	4	3	8	7
516	chr3_66500000	5	3	0	6	6	3	3	9	5	4	7	4	3	8	7
517	chr3_67500000	5	3	4	6	6	3	3	9	5	4	7	4	3	8	7
518	chr3_68500000	5	3	4	6	6	3	3	9	5	4	7	4	3	8	7
519	chr3_69500000	5	3	4	6	6	3	3	9	5	4	7	4	3	8	7
520	chr3_70500000	5	3	4	6	6	3	3	9	5	4	7	4	3	8	7
521	chr3_71500000	5	3	0	6	6	3	3	9	5	4	7	4	3	8	7
522	chr3_72500000	5	3	0	6	6	3	3	9	5	4	7	4	3	8	7
523	chr3_73500000	5	3	4	6	6	3	3	9	5	4	7	4	3	8	7
524	chr3_74500000	5	3	4	6	6	3	3	9	5	4	7	4	3	8	7
525	chr3_76500000	5	3	4	6	6	3	3	9	5	4	7	4	3	8	7
526	chr3_77500000	5	3	4	6	6	3	3	9	5	4	7	4	3	8	7
527	chr3_78500000	5	3	4	6	6	3	3	9	5	4	7	4	3	8	7
528	chr3_79500000	5	3	4	6	6	3	3	9	5	4	7	4	3	8	7
529	chr3_80500000	5	3	4	6	6	3	3	9	5	4	7	4	3	8	7
530	chr3_81500000	5	3	4	6	6	3	3	9	5	4	7	4	3	8	7
531	chr3_82500000	5	3	4	6	6	3	3	9	5	4	7	4	3	8	7
532	chr3_83500000	5	3	4	6	6	3	3	9	5	4	7	4	3	8	7
533	chr3_84500000	5	3	4	6	6	3	3	9	5	4	7	4	3	8	7
534	chr3_85500000	5	3	4	6	6	3	3	9	5	4	7	4	3	8	7
535	chr3_86500000	5	3	4	6	6	3	3	9	5	4	7	4	3	8	7
536	chr3_87500000	5	3	4	6	6	3	3	9	5	4	7	4	3	8	7
537	chr3_88500000	5	3	4	6	6	3	3	9	5	4	7	4	3	8	7
538	chr3_89500000	5	3	4	6	6	3	3	9	5	4	7	4	3	8	7
539	chr3_94500000	5	3	4	6	6	3	3	9	5	4	7	4	3	8	7
540	chr3_95500000	5	3	4	6	6	3	3	9	5	4	7	4	3	8	7
541	chr3_96500000	5	3	4	6	6	3	3	9	5	4	7	4	3	8	7
542	chr3_97500000	5	3	4	6	6	3	3	9	5	4	7	4	3	8	7
543	chr3_98500000	5	3	4	6	6	3	3	9	5	4	7	4	3	8	7
544	chr3_99500000	5	3	4	6	6	3	3	9	5	4	7	4	3	8	7
545	chr3_100500000	5	3	4	6	6	3	3	9	5	4	7	4	3	8	7
546	chr3_101500000	5	3	4	6	6	3	3	9	5	4	7	4	3	8	7
547	chr3_102500000	5	3	4	6	6	3	3	9	5	4	7	4	3	8	7
548	chr3_103500000	5	3	4	6	6	3	3	9	5	4	7	4	3	8	7
549	chr3_104500000	5	3	4	6	6	3	3	9	5	4	7	4	3	8	7
550	chr3_105500000	5	3	4	6	6	3	3	9	5	4	7	4	3	8	7
551	chr3_106500000	5	3	4	6	6	3	3	9	5	4	7	4	3	8	7
552	chr3_107500000	5	3	4	6	6	3	3	9	5	4	7	4	3	8	7
553	chr3_108500000	5	3	4	6	6	3	3	9	5	4	7	4	3	8	7
554	chr3_109500000	5	3	4	6	6	3	3	9	5	4	7	4	3	8	7
555	chr3_110500000	5	3	4	6	6	3	3	9	5	4	7	4	3	8	7
556	chr3_111500000	5	3	4	6	6	3	3	9	5	4	7	4	3	8	7
557	chr3_112500000	5	3	0	6	6	3	3	9	5	4	7	4	3	8	7
558	chr3_113500000	5	3	0	6	6	3	3	9	5	4	7	4	3	8	7
559	chr3_114500000	5	3	4	6	6	3	3	9	5	4	7	4	3	8	7
560	chr3_115500000	5	3	4	6	6	3	3	9	5	4	7	4	3	8	7
561	chr3_116500000	5	3	4	6	6	3	3	9	5	4	7	4	3	8	7
562	chr3_117500000	5	3	4	6	6	3	3	9	5	4	7	4	3	8	7
563	chr3_118500000	5	3	4	6	6	3	3	9	5	4	7	4	3	8	7
564	chr3_119500000	5	3	0	6	6	3	3	9	5	4	7	4	3	8	7
565	chr3_120500000	5	3	4	6	6	3	3	9	5	4	7	4	3	8	7
566	chr3_121500000	5	3	0	6	6	3	3	9	5	4	7	4	3	8	7
567	chr3_122500000	5	3	0	6	6	3	3	1	5	4	7	4	1	8	7
568	chr3_123500000	5	3	0	6	6	3	3	1	5	4	7	4	1	8	7
569	chr3_124500000	5	3	0	6	6	3	3	1	5	4	7	4	1	8	7
570	chr3_125500000	5	3	0	6	6	3	3	1	5	4	7	4	1	8	7
571	chr3_126500000	5	3	0	6	6	1	0	1	5	4	7	4	2	0	7
572	chr3_127500000	5	3	0	6	6	1	0	1	5	4	7	4	2	8	7
573	chr3_128500000	5	3	0	6	6	1	3	1	5	4	7	4	2	0	7
574	chr3_129500000	5	3	0	6	6	3	3	1	5	4	7	4	2	8	7
575	chr3_130500000	5	3	0	6	6	3	3	9	5	4	7	4	3	8	7
576	chr3_131500000	5	3	0	6	6	3	3	9	5	4	7	4	3	8	7
577	chr3_132500000	5	3	0	6	6	3	3	9	5	4	7	4	3	8	7
578	chr3_133500000	5	3	0	6	6	3	3	1	5	4	7	4	2	8	7
579	chr3_134500000	5	3	0	6	6	3	3	1	5	4	7	4	2	8	7
580	chr3_135500000	5	3	0	6	6	3	3	1	5	4	7	4	2	8	7
581	chr3_136500000	5	3	0	6	6	3	3	1	5	4	7	4	2	8	7
582	chr3_137500000	5	3	0	6	6	3	3	1	5	4	7	4	2	8	7
583	chr3_138500000	5	3	0	6	6	3	3	1	5	4	7	4	2	8	7
584	chr3_139500000	5	3	0	6	6	3	3	1	5	4	7	4	2	8	7
585	chr3_140500000	5	3	0	6	6	3	3	9	5	4	7	4	2	8	7
586	chr3_141500000	5	3	0	6	6	3	3	0	5	4	7	4	2	8	7
587	chr3_142500000	5	3	0	6	6	3	3	4	5	4	7	4	5	8	7
588	chr3_143500000	5	3	3	6	6	3	3	4	5	4	7	4	5	8	7
589	chr3_144500000	5	3	3	6	6	3	3	4	5	4	7	4	5	8	7
590	chr3_145500000	5	3	3	6	6	3	3	4	5	4	7	4	5	8	7
591	chr3_146500000	5	3	3	6	6	3	3	4	5	4	7	4	5	8	7
592	chr3_147500000	5	3	3	6	6	3	3	4	5	4	7	4	5	8	7
593	chr3_148500000	5	3	3	6	6	3	3	4	5	4	7	4	5	8	7
594	chr3_149500000	5	3	0	6	6	3	3	0	5	4	7	4	0	8	7
595	chr3_150500000	5	3	0	6	6	3	3	0	5	4	7	4	0	8	7
596	chr3_151500000	5	3	3	6	6	3	3	4	5	4	7	4	5	8	7
597	chr3_152500000	5	3	3	6	6	3	3	4	5	4	7	4	5	8	7
598	chr3_153500000	5	3	3	6	6	3	3	4	5	4	7	4	5	8	7
599	chr3_154500000	5	3	3	6	6	3	3	4	5	4	7	4	5	8	7
600	chr3_155500000	5	3	3	6	6	3	3	4	5	4	7	4	5	8	7
601	chr3_156500000	5	3	3	6	6	3	3	4	5	4	7	4	5	8	7
602	chr3_157500000	5	3	3	6	6	3	3	4	5	4	7	4	5	8	7
603	chr3_158500000	5	3	3	6	6	3	3	4	5	4	7	4	5	8	7
604	chr3_159500000	5	3	3	6	6	3	3	4	5	4	7	4	5	8	7
605	chr3_160500000	5	3	3	6	6	3	3	4	5	4	7	4	5	8	7
606	chr3_161500000	5	3	3	6	6	3	3	4	5	4	7	4	5	8	7
607	chr3_162500000	5	3	3	6	6	3	3	4	5	4	7	4	5	8	7
608	chr3_163500000	5	3	3	6	6	3	3	4	5	4	7	4	5	8	7
609	chr3_164500000	5	3	3	6	6	3	3	4	5	4	7	4	5	8	7
610	chr3_165500000	5	3	3	6	6	3	3	4	5	4	7	4	5	8	7
611	chr3_166500000	5	3	3	6	6	3	3	4	5	4	7	4	5	8	7
612	chr3_167500000	5	3	3	6	6	3	3	4	5	4	7	4	5	8	7
613	chr3_168500000	5	3	3	6	6	3	3	4	5	4	7	4	5	8	7
614	chr3_169500000	5	3	3	6	6	3	3	0	5	4	7	4	5	8	7
615	chr3_170500000	5	3	0	6	6	3	3	0	5	4	7	4	2	8	7
616	chr3_171500000	5	3	0	6	6	3	3	0	5	4	7	4	2	8	7
617	chr3_172500000	5	3	3	6	6	3	3	0	5	4	7	4	5	8	7
618	chr3_173500000	5	3	3	6	6	3	3	4	5	4	7	4	5	8	7
619	chr3_174500000	5	3	3	6	6	3	3	4	5	4	7	4	5	8	7
620	chr3_175500000	5	3	3	6	6	3	3	4	5	4	7	4	5	8	7
621	chr3_176500000	5	3	3	6	6	3	3	4	5	4	7	4	5	8	7
622	chr3_177500000	5	3	3	6	6	3	3	4	5	4	7	4	5	8	7
623	chr3_178500000	5	3	3	6	6	3	3	4	5	4	7	4	5	8	7
624	chr3_179500000	5	3	3	6	6	3	3	0	5	4	7	4	5	8	7
625	chr3_180500000	5	3	3	6	6	3	3	0	5	4	7	4	5	8	7
626	chr3_181500000	5	3	3	6	6	3	3	0	5	4	7	4	5	8	7
627	chr3_182500000	5	3	0	6	6	3	3	0	5	4	7	4	2	8	7
628	chr3_183500000	5	3	0	6	6	3	3	0	5	4	7	4	2	8	7
629	chr3_184500000	5	3	0	6	6	3	3	1	5	4	7	4	2	8	7
630	chr3_185500000	5	3	0	6	6	3	3	0	5	4	7	4	2	8	7
631	chr3_186500000	5	3	0	6	6	3	3	0	5	4	7	4	2	8	7
632	chr3_187500000	5	3	3	6	6	3	3	0	5	4	7	4	5	8	7
633	chr3_188500000	5	3	3	6	6	3	3	4	5	4	7	4	5	8	7
634	chr3_189500000	5	3	3	6	6	3	3	4	5	4	7	4	5	8	7
635	chr3_190500000	5	3	3	6	6	3	3	4	5	4	7	4	5	8	7
636	chr3_191500000	5	3	3	6	6	3	3	4	5	4	7	4	5	8	7
637	chr3_192500000	5	3	3	6	6	3	3	4	5	4	7	4	5	8	7
638	chr3_193500000	5	3	3	6	6	3	3	0	5	4	7	4	5	8	7
639	chr3_194500000	5	3	0	6	6	3	3	0	5	4	7	4	2	8	7
640	chr3_195500000	5	3	0	6	6	3	3	0	5	4	7	4	2	8	7
641	chr3_196500000	5	3	0	6	6	3	3	0	5	4	7	4	2	8	7
642	chr3_197500000	5	3	0	6	6	3	3	1	5	4	7	4	2	0	7
643	chr4_500000	6	4	0	3	3	1	0	1	0	5	0	0	1	0	1
644	chr4_1500000	0	4	0	3	3	1	0	1	0	5	0	0	1	0	1
645	chr4_2500000	6	4	0	3	3	1	0	1	0	5	0	0	1	0	1
646	chr4_3500000	6	4	0	3	3	1	0	1	6	5	0	0	1	0	1
647	chr4_4500000	6	4	0	3	3	1	0	1	6	5	0	5	1	0	5
648	chr4_5500000	6	4	0	3	3	1	0	1	6	5	4	5	1	0	5
649	chr4_6500000	6	4	0	3	3	1	0	1	6	5	0	5	1	0	5
650	chr4_7500000	6	4	0	3	3	1	0	1	6	5	0	5	1	0	5
651	chr4_8500000	6	4	0	3	3	1	0	1	6	5	0	5	1	0	5
652	chr4_10500000	6	4	0	3	3	6	5	7	6	5	4	5	6	0	5
653	chr4_11500000	6	4	4	3	3	6	5	7	6	5	4	5	6	0	5
654	chr4_12500000	6	4	4	3	3	6	5	7	6	5	4	5	6	0	5
655	chr4_13500000	6	4	4	3	3	6	5	7	6	5	4	5	6	0	5
656	chr4_14500000	6	4	4	3	3	6	5	7	6	5	4	5	6	0	5
657	chr4_15500000	6	4	0	3	3	6	5	7	6	5	4	5	6	0	5
658	chr4_16500000	6	4	0	3	3	6	5	7	6	5	4	5	6	0	5
659	chr4_17500000	6	4	0	3	3	6	5	7	6	5	4	5	6	0	5
660	chr4_18500000	6	4	4	3	3	6	5	7	6	5	4	5	6	2	5
661	chr4_19500000	6	4	4	3	3	6	5	7	6	5	4	5	6	2	5
662	chr4_20500000	6	4	4	3	3	6	5	7	6	5	4	5	6	2	5
663	chr4_21500000	6	4	4	3	3	6	5	7	6	5	4	5	6	2	5
664	chr4_22500000	6	4	4	3	3	6	5	7	6	5	4	5	6	2	5
665	chr4_23500000	6	4	4	3	3	6	5	7	6	5	4	5	6	2	5
666	chr4_24500000	6	4	0	3	3	6	5	7	6	5	4	5	6	0	5
667	chr4_25500000	6	4	0	3	3	6	5	1	6	5	4	5	6	0	5
668	chr4_26500000	6	4	0	3	3	6	5	7	6	5	4	5	6	0	5
669	chr4_27500000	6	4	4	3	3	6	5	7	6	5	4	5	6	2	5
670	chr4_28500000	6	4	4	3	3	6	5	7	6	5	4	5	6	2	5
671	chr4_29500000	6	4	4	3	3	6	5	7	6	5	4	5	6	2	5
672	chr4_30500000	6	4	4	3	3	6	5	7	6	5	4	5	6	2	5
673	chr4_31500000	6	4	4	3	3	6	5	7	6	5	4	5	6	2	5
674	chr4_32500000	6	4	4	3	3	6	5	7	6	5	4	5	6	2	5
675	chr4_33500000	6	4	4	3	3	6	5	7	6	5	4	5	6	2	5
676	chr4_34500000	6	4	4	3	3	6	5	7	6	5	4	5	6	2	5
677	chr4_35500000	6	4	4	3	3	6	5	7	6	5	4	5	6	2	5
678	chr4_36500000	6	4	4	3	3	6	5	7	6	5	4	5	6	2	5
679	chr4_37500000	6	4	4	3	3	6	5	7	6	5	4	5	6	2	5
680	chr4_38500000	6	4	0	3	3	6	5	1	6	5	4	5	6	0	5
681	chr4_39500000	6	4	0	3	3	0	0	1	6	5	4	5	1	0	5
682	chr4_40500000	6	4	0	3	3	0	0	1	6	5	4	5	1	0	5
683	chr4_41500000	6	4	0	3	3	6	5	1	6	5	4	5	1	0	5
684	chr4_42500000	6	4	4	3	3	6	5	7	6	5	4	5	6	2	5
685	chr4_43500000	6	4	4	3	3	6	5	7	6	5	4	5	6	2	5
686	chr4_44500000	6	4	4	3	3	6	5	7	6	5	4	5	6	2	5
687	chr4_45500000	6	4	4	3	3	6	5	7	6	5	4	5	6	2	5
688	chr4_46500000	6	4	4	3	3	6	5	7	6	5	4	5	6	2	5
689	chr4_47500000	6	4	4	3	3	6	5	7	6	5	4	5	6	2	5
690	chr4_48500000	6	4	0	3	3	0	0	1	6	5	4	5	1	0	5
691	chr4_53500000	6	4	0	3	3	6	0	1	6	5	4	5	1	0	5
692	chr4_54500000	6	4	0	3	3	6	0	1	6	5	4	5	1	0	5
693	chr4_55500000	6	4	0	3	3	6	0	1	6	5	4	5	1	0	5
694	chr4_56500000	6	4	0	3	3	0	0	1	6	5	4	5	1	0	5
695	chr4_57500000	6	4	0	3	3	6	5	1	6	5	4	5	1	2	5
696	chr4_58500000	6	4	4	3	3	6	5	7	6	5	4	5	6	2	5
697	chr4_59500000	6	4	4	3	3	6	5	7	6	5	4	5	6	2	5
698	chr4_60500000	6	4	4	3	3	6	5	7	6	5	4	5	6	2	5
699	chr4_61500000	6	4	4	3	3	6	5	7	6	5	4	5	6	2	5
700	chr4_62500000	6	4	4	3	3	6	5	7	6	5	4	5	6	2	5
701	chr4_63500000	6	4	4	3	3	6	5	7	6	5	4	5	6	2	5
702	chr4_64500000	6	4	4	3	3	6	5	7	6	5	4	5	6	2	5
703	chr4_65500000	6	4	4	3	3	6	5	7	6	5	4	5	6	2	5
704	chr4_66500000	6	4	4	3	3	6	5	7	6	5	4	5	6	2	5
705	chr4_67500000	6	4	4	3	3	6	5	7	6	5	4	5	6	2	5
706	chr4_68500000	6	4	4	3	3	6	5	7	6	5	4	5	6	2	5
707	chr4_69500000	6	4	4	3	3	6	5	7	6	5	4	5	6	2	5
708	chr4_70500000	6	4	4	3	3	6	5	7	6	5	4	5	6	2	5
709	chr4_71500000	6	4	4	3	3	6	5	7	6	5	4	5	6	2	5
710	chr4_72500000	6	4	4	3	3	6	5	7	6	5	4	5	6	2	5
711	chr4_73500000	6	4	4	3	3	6	5	7	6	5	4	5	6	2	5
712	chr4_74500000	6	4	4	3	3	6	5	7	6	5	4	5	6	2	5
713	chr4_75500000	6	4	4	3	3	6	5	7	6	5	4	5	6	2	5
714	chr4_76500000	6	4	0	3	3	6	5	1	6	5	4	5	6	2	5
715	chr4_77500000	6	4	0	3	3	6	5	1	6	5	4	5	1	0	5
716	chr4_78500000	6	4	0	3	3	6	5	1	6	5	4	5	6	2	5
717	chr4_79500000	6	4	0	3	3	6	5	7	6	5	4	5	6	2	5
718	chr4_80500000	6	4	4	3	3	6	5	7	6	5	4	5	6	2	5
719	chr4_81500000	6	4	4	3	3	6	5	7	6	5	4	5	6	2	5
720	chr4_82500000	6	4	4	3	3	6	5	7	6	5	4	5	6	2	5
721	chr4_83500000	6	4	0	3	3	6	5	1	6	5	4	5	6	2	5
722	chr4_84500000	6	4	0	3	3	6	5	7	6	5	4	5	6	2	5
723	chr4_85500000	6	4	0	3	3	6	5	7	6	5	4	5	6	2	5
724	chr4_86500000	6	4	4	3	3	6	5	7	6	5	4	5	6	2	5
725	chr4_87500000	6	4	0	3	3	6	5	7	6	5	4	5	6	2	5
726	chr4_88500000	6	4	0	3	3	6	5	1	6	5	4	5	6	2	5
727	chr4_89500000	6	4	0	3	3	6	5	1	6	5	4	5	6	2	5
728	chr4_90500000	6	4	4	3	3	6	5	7	6	5	4	5	6	2	5
729	chr4_91500000	6	4	4	3	3	6	5	7	6	5	4	5	6	2	5
730	chr4_92500000	6	4	4	3	3	6	5	7	6	5	4	5	6	2	5
731	chr4_93500000	6	4	4	3	3	6	5	7	6	5	4	5	6	2	5
732	chr4_94500000	6	4	4	3	3	6	5	7	6	5	4	5	6	2	5
733	chr4_95500000	6	4	4	3	3	6	5	7	6	5	4	5	6	2	5
734	chr4_96500000	6	4	3	3	3	6	5	7	6	5	4	5	6	2	5
735	chr4_97500000	6	4	3	3	3	6	5	7	6	5	4	5	6	2	5
736	chr4_98500000	6	4	3	3	3	6	5	7	6	5	4	5	6	2	5
737	chr4_99500000	6	4	4	3	3	6	5	7	6	5	4	5	6	2	5
738	chr4_100500000	6	4	4	3	3	6	5	7	6	5	4	5	6	2	5
739	chr4_101500000	6	4	3	3	3	6	5	7	6	5	4	5	6	2	5
740	chr4_102500000	6	4	3	3	3	6	5	7	6	5	4	5	6	2	5
741	chr4_103500000	6	4	4	3	3	6	5	7	6	5	4	5	6	2	5
742	chr4_104500000	6	4	3	3	3	6	5	7	6	5	4	5	6	2	5
743	chr4_105500000	6	4	3	3	3	6	5	7	6	5	4	5	6	2	5
744	chr4_106500000	6	4	3	3	3	6	5	6	6	5	4	5	6	2	5
745	chr4_107500000	6	4	3	3	3	6	5	7	6	5	4	5	6	2	5
746	chr4_108500000	6	4	3	3	3	6	5	7	6	5	4	5	6	2	5
747	chr4_109500000	6	4	3	3	3	6	5	7	6	5	4	5	6	2	5
748	chr4_110500000	6	4	3	3	3	6	5	7	6	5	4	5	6	2	5
749	chr4_111500000	6	4	4	3	3	6	5	7	6	5	4	5	6	2	5
750	chr4_112500000	6	4	3	3	3	6	5	7	6	5	4	5	6	2	5
751	chr4_113500000	6	4	3	3	3	6	5	0	6	5	4	5	6	2	5
752	chr4_114500000	6	4	3	3	3	6	5	6	6	5	4	5	6	2	5
753	chr4_115500000	6	4	3	3	3	6	5	6	6	5	4	5	6	2	5
754	chr4_116500000	6	4	3	3	3	6	5	6	6	5	4	5	6	2	5
755	chr4_117500000	6	4	3	3	3	6	5	6	6	5	4	5	6	2	5
756	chr4_118500000	6	4	3	3	3	6	5	6	6	5	4	5	6	2	5
757	chr4_119500000	6	4	3	3	3	6	5	6	6	5	4	5	6	2	5
758	chr4_120500000	6	4	3	3	3	6	5	6	6	5	4	5	6	2	5
759	chr4_121500000	6	4	3	3	3	6	5	6	6	5	4	5	6	2	5
760	chr4_122500000	6	4	3	3	3	6	5	6	6	5	4	5	6	2	5
761	chr4_123500000	6	4	3	3	3	6	5	6	6	5	4	5	6	2	5
762	chr4_124500000	6	4	3	3	3	6	5	6	6	5	4	5	6	2	5
763	chr4_125500000	6	4	3	3	3	6	5	6	6	5	4	5	6	2	5
764	chr4_126500000	6	4	3	3	3	6	5	6	6	5	4	5	6	2	5
765	chr4_127500000	6	4	3	3	3	6	5	6	6	5	4	5	6	2	5
766	chr4_128500000	6	4	3	3	3	6	5	6	6	5	4	5	6	2	5
767	chr4_129500000	6	4	3	3	3	6	5	6	6	5	4	5	6	2	5
768	chr4_130500000	6	4	3	3	3	6	5	6	6	5	4	5	6	2	5
769	chr4_131500000	6	4	3	3	3	6	5	6	6	5	4	5	6	2	5
770	chr4_132500000	6	4	3	3	3	6	5	6	6	5	4	5	6	2	5
771	chr4_133500000	6	4	3	3	3	6	5	6	6	5	4	5	6	2	5
772	chr4_134500000	6	4	3	3	3	6	5	6	6	5	4	5	6	2	5
773	chr4_135500000	6	4	3	3	3	6	5	6	6	5	4	5	6	2	5
774	chr4_136500000	6	4	3	3	3	6	5	6	6	5	4	5	6	2	5
775	chr4_137500000	6	4	3	3	3	6	5	6	6	5	4	5	6	2	5
776	chr4_138500000	6	4	3	3	3	6	5	6	6	5	4	5	6	2	5
777	chr4_139500000	6	4	3	3	3	6	5	6	6	5	4	5	6	2	5
778	chr4_140500000	6	4	3	3	3	6	5	0	6	5	4	5	6	2	5
779	chr4_141500000	6	4	3	3	3	6	5	6	6	5	4	5	6	2	5
780	chr4_142500000	6	4	3	3	3	6	5	6	6	5	4	5	6	2	5
781	chr4_143500000	6	4	3	3	3	6	5	6	6	5	4	5	6	2	5
782	chr4_144500000	6	4	3	3	3	6	5	6	6	5	4	5	6	2	5
783	chr4_145500000	6	4	3	3	3	6	5	6	6	5	4	5	6	2	5
784	chr4_146500000	6	4	3	3	3	6	5	6	6	5	4	5	6	2	5
785	chr4_147500000	6	4	3	3	3	6	5	6	6	5	4	5	6	2	5
786	chr4_148500000	6	4	3	3	3	6	5	6	6	5	4	5	6	2	5
787	chr4_149500000	6	4	3	3	3	6	5	6	6	5	4	5	6	2	5
788	chr4_150500000	6	4	3	3	3	6	5	6	6	5	4	5	6	2	5
789	chr4_151500000	6	4	3	3	3	6	5	6	6	5	4	5	6	2	5
790	chr4_152500000	6	4	3	3	3	6	5	0	6	5	4	5	6	2	5
791	chr4_153500000	6	4	3	3	3	6	5	0	6	5	4	5	6	2	5
792	chr4_154500000	6	4	3	3	3	6	5	0	6	5	4	5	6	2	5
793	chr4_155500000	6	4	3	3	3	6	5	6	6	5	4	5	6	2	5
794	chr4_156500000	6	4	3	3	3	6	5	6	6	5	4	5	6	2	5
795	chr4_157500000	6	4	3	3	3	6	5	6	6	5	4	5	6	2	5
796	chr4_158500000	6	4	3	3	3	6	5	6	6	5	4	5	6	2	5
797	chr4_159500000	6	4	3	3	3	6	5	6	6	5	4	5	6	2	5
798	chr4_160500000	6	4	3	3	3	6	5	6	6	5	4	5	6	2	5
799	chr4_161500000	6	4	3	3	3	6	5	6	6	5	4	5	6	2	5
800	chr4_162500000	6	4	3	3	3	6	5	6	6	5	4	5	6	2	5
801	chr4_163500000	6	4	3	3	3	6	5	6	6	5	4	5	6	2	5
802	chr4_164500000	6	4	3	3	3	6	5	6	6	5	4	5	6	2	5
803	chr4_165500000	6	4	3	3	3	6	5	6	6	5	4	5	6	2	5
804	chr4_166500000	6	4	3	3	3	6	5	6	6	5	4	5	6	2	5
805	chr4_167500000	6	4	3	3	3	6	5	6	6	5	4	5	6	2	5
806	chr4_168500000	6	4	3	3	3	6	5	6	6	5	4	5	6	2	5
807	chr4_169500000	6	4	3	3	3	6	5	6	6	5	4	5	6	2	5
808	chr4_170500000	6	4	3	3	3	6	5	6	6	5	4	5	6	2	5
809	chr4_171500000	6	4	3	3	3	6	5	6	7	5	4	5	6	2	5
810	chr4_172500000	6	4	3	3	3	6	5	6	7	5	4	5	6	2	5
811	chr4_173500000	6	4	3	3	3	6	5	6	7	5	4	5	6	2	5
812	chr4_174500000	6	4	3	3	3	6	5	6	7	5	4	5	6	2	5
813	chr4_175500000	6	4	3	3	3	6	5	6	7	5	4	5	6	2	5
814	chr4_176500000	6	4	3	3	3	6	5	6	7	5	4	5	6	2	5
815	chr4_177500000	6	4	3	3	3	6	5	6	7	5	4	5	6	2	5
816	chr4_178500000	6	4	3	3	3	6	5	6	7	5	4	5	6	2	5
817	chr4_179500000	6	4	3	3	3	6	5	6	7	5	4	5	6	2	5
818	chr4_180500000	6	4	3	3	3	6	5	6	7	5	4	5	6	2	5
819	chr4_181500000	6	4	3	3	3	6	5	6	7	5	4	5	6	2	5
820	chr4_182500000	6	4	3	3	3	6	5	6	7	5	4	5	6	2	5
821	chr4_183500000	6	4	3	3	3	6	5	0	6	5	4	5	6	2	5
822	chr4_184500000	6	4	3	3	3	6	5	0	6	5	4	5	2	2	5
823	chr4_185500000	6	4	3	3	3	6	5	0	6	5	4	5	2	2	5
824	chr4_186500000	6	4	3	3	3	6	5	0	6	5	4	5	2	2	5
825	chr4_187500000	6	4	3	3	3	6	5	0	7	5	4	5	6	2	5
826	chr4_188500000	6	4	3	3	3	6	5	6	7	5	4	5	6	2	5
827	chr4_189500000	6	4	3	3	3	6	5	6	7	5	4	5	6	2	5
828	chr4_190500000	6	4	3	3	3	6	5	6	7	5	4	5	6	2	5
829	chr5_500000	7	5	0	5	5	1	0	1	4	6	0	6	1	0	6
830	chr5_1500000	7	5	0	5	5	1	0	1	4	6	5	6	1	0	6
831	chr5_2500000	7	5	0	5	5	0	7	1	4	6	5	6	1	0	6
832	chr5_3500000	7	5	0	5	5	0	7	1	4	6	5	6	1	0	6
833	chr5_4500000	7	5	0	5	5	0	7	9	4	6	5	6	3	6	6
834	chr5_5500000	7	5	0	5	5	0	7	1	4	6	5	6	3	6	6
835	chr5_6500000	7	5	0	5	5	0	7	9	4	6	5	6	0	6	6
836	chr5_7500000	7	5	0	5	5	0	7	9	4	6	5	6	0	6	6
837	chr5_8500000	7	5	5	5	5	5	7	7	4	6	5	6	4	6	6
838	chr5_9500000	7	5	5	5	5	5	7	7	4	6	5	6	4	6	6
839	chr5_10500000	7	5	0	5	5	0	7	9	4	6	5	6	0	6	6
840	chr5_11500000	7	5	5	5	5	5	7	7	4	6	5	6	4	6	6
841	chr5_12500000	7	5	5	5	5	5	7	7	4	6	5	6	4	6	6
842	chr5_13500000	7	5	5	5	5	5	7	7	4	6	5	6	4	6	6
843	chr5_14500000	7	5	0	5	5	0	7	9	4	6	5	6	0	6	6
844	chr5_15500000	7	5	0	5	5	5	7	9	4	6	5	6	3	6	6
845	chr5_16500000	7	5	0	5	5	0	7	9	4	6	5	6	3	6	6
846	chr5_17500000	7	5	5	5	5	5	7	7	4	6	5	6	3	6	6
847	chr5_18500000	7	5	5	5	5	5	7	7	4	6	5	6	4	6	6
848	chr5_19500000	7	5	5	5	5	5	7	7	4	6	5	6	4	6	6
849	chr5_20500000	7	5	5	5	5	5	7	7	4	6	5	6	4	6	6
850	chr5_21500000	7	5	5	5	5	5	7	7	4	6	5	6	4	6	6
851	chr5_22500000	7	5	5	5	5	5	7	7	4	6	5	6	4	6	6
852	chr5_23500000	7	5	5	5	5	5	7	7	4	6	5	6	4	6	6
853	chr5_24500000	7	5	5	5	5	5	7	7	4	6	5	6	4	6	6
854	chr5_25500000	7	5	5	5	5	5	7	7	4	6	5	6	4	6	6
855	chr5_26500000	7	5	5	5	5	5	7	7	4	6	5	6	4	6	6
856	chr5_27500000	7	5	5	5	5	5	7	7	4	6	5	6	4	6	6
857	chr5_28500000	7	5	5	5	5	5	7	7	4	6	5	6	4	6	6
858	chr5_29500000	7	5	5	5	5	5	7	7	4	6	5	6	4	6	6
859	chr5_30500000	7	5	5	5	5	5	7	7	4	6	5	6	4	6	6
860	chr5_31500000	7	5	0	5	5	0	7	9	4	6	5	6	3	6	6
861	chr5_32500000	7	5	0	5	5	0	7	1	4	6	5	6	3	6	6
862	chr5_33500000	7	5	0	5	5	0	7	9	4	6	5	6	3	6	6
863	chr5_34500000	7	5	0	5	5	0	7	1	4	6	5	6	1	6	6
864	chr5_35500000	7	5	0	5	5	0	7	9	4	6	5	6	3	6	6
865	chr5_36500000	7	5	0	5	5	0	7	9	4	6	5	6	3	6	6
866	chr5_37500000	7	5	0	5	5	0	7	9	4	6	5	6	3	6	6
867	chr5_38500000	7	5	0	5	5	0	7	9	4	6	5	6	3	6	6
868	chr5_39500000	7	5	0	5	5	5	7	9	4	6	5	6	3	6	6
869	chr5_40500000	7	5	0	5	5	5	7	9	4	6	5	6	3	6	6
870	chr5_41500000	7	5	0	5	5	5	7	9	4	6	5	6	3	6	6
871	chr5_42500000	7	5	0	5	5	5	7	9	4	6	5	6	3	6	6
872	chr5_43500000	7	5	0	5	5	0	7	9	4	6	5	6	3	6	6
873	chr5_44500000	7	5	0	5	5	5	7	9	4	6	5	6	3	6	6
874	chr5_45500000	7	5	0	5	5	5	7	9	4	6	5	6	3	6	6
875	chr5_50500000	7	5	0	5	5	0	7	9	4	6	5	6	3	6	6
876	chr5_51500000	7	5	0	5	5	5	7	9	4	6	5	6	3	6	6
877	chr5_52500000	7	5	0	5	5	0	7	9	4	6	5	6	3	6	6
878	chr5_53500000	7	5	0	5	5	0	7	9	4	6	5	6	3	6	6
879	chr5_54500000	7	5	0	5	5	0	7	1	4	6	5	6	1	6	6
880	chr5_55500000	7	5	0	5	5	0	7	9	4	6	5	6	3	6	6
881	chr5_56500000	7	5	0	5	5	0	7	9	4	6	5	6	3	6	6
882	chr5_57500000	7	5	0	5	5	5	7	9	4	6	5	6	3	6	6
883	chr5_58500000	7	5	0	5	5	5	7	9	4	6	5	6	3	6	6
884	chr5_59500000	7	5	0	5	5	5	7	9	4	6	5	6	3	6	6
885	chr5_60500000	7	5	0	5	5	0	7	9	4	6	5	6	3	6	6
886	chr5_61500000	7	5	0	5	5	5	7	9	4	6	5	6	3	6	6
887	chr5_62500000	7	5	5	5	5	5	7	7	4	6	5	6	3	6	6
888	chr5_63500000	7	5	5	5	5	5	7	7	4	6	5	6	3	6	6
889	chr5_64500000	7	5	0	5	5	5	7	9	4	6	5	6	3	6	6
890	chr5_65500000	7	5	0	5	5	0	7	9	4	6	5	6	3	6	6
891	chr5_66500000	7	5	0	5	5	5	7	9	4	6	5	6	3	6	6
892	chr5_67500000	7	5	0	5	5	5	7	9	4	6	5	6	3	6	6
893	chr5_68500000	7	5	0	5	5	0	7	1	4	6	5	6	1	6	6
894	chr5_71500000	7	5	0	5	5	0	7	1	4	6	5	6	1	0	6
895	chr5_72500000	7	5	0	5	5	0	7	1	4	6	5	6	1	6	6
896	chr5_73500000	7	5	0	5	5	0	7	1	4	6	5	6	1	6	6
897	chr5_74500000	7	5	0	5	5	0	7	1	4	6	5	6	1	6	6
898	chr5_75500000	7	5	0	5	5	0	7	1	4	6	5	6	1	6	6
899	chr5_76500000	7	5	0	5	5	0	7	1	4	6	5	6	1	6	6
900	chr5_77500000	7	5	0	5	5	0	7	1	4	6	5	6	1	6	6
901	chr5_78500000	7	5	0	5	5	0	7	1	4	6	5	6	1	6	6
902	chr5_79500000	7	5	0	5	5	0	7	1	4	6	5	6	1	6	6
903	chr5_80500000	7	5	0	5	5	0	7	1	4	6	5	6	0	6	6
904	chr5_81500000	7	5	5	5	5	5	7	7	4	6	5	6	0	6	6
905	chr5_82500000	7	5	5	5	5	5	7	7	4	6	5	6	4	6	6
906	chr5_83500000	7	5	5	5	5	5	7	7	4	6	5	6	4	6	6
907	chr5_84500000	7	5	5	5	5	5	7	7	4	6	5	6	4	6	6
908	chr5_85500000	7	5	5	5	5	5	7	7	4	6	5	6	4	6	6
909	chr5_86500000	7	5	5	5	5	5	7	7	4	6	5	6	4	6	6
910	chr5_87500000	7	5	5	5	5	5	7	7	4	6	5	6	4	6	6
911	chr5_88500000	7	5	5	5	5	5	7	7	4	6	5	6	4	6	6
912	chr5_89500000	7	5	5	5	5	5	7	7	4	6	5	6	4	6	6
913	chr5_90500000	7	5	5	5	5	5	7	7	4	6	5	6	4	6	6
914	chr5_91500000	7	5	5	5	5	5	7	7	4	6	5	6	4	6	6
915	chr5_92500000	7	5	5	5	5	5	7	7	4	6	5	6	4	6	6
916	chr5_93500000	7	5	5	5	5	5	7	7	4	6	5	6	4	6	6
917	chr5_94500000	7	5	5	5	5	5	7	7	4	6	5	6	4	6	6
918	chr5_95500000	7	5	5	5	5	5	7	7	4	6	5	6	4	6	6
919	chr5_96500000	7	5	5	5	5	5	7	7	4	6	5	6	4	6	6
920	chr5_97500000	7	5	5	5	5	5	7	7	4	6	5	6	4	6	6
921	chr5_98500000	7	5	5	5	5	5	7	8	4	6	5	6	4	6	6
922	chr5_99500000	7	5	5	5	5	5	7	8	4	6	5	6	4	6	6
923	chr5_100500000	7	5	5	5	5	5	7	8	4	6	5	6	4	6	6
924	chr5_101500000	7	5	5	5	5	5	7	8	4	6	5	6	4	6	6
925	chr5_102500000	7	5	5	5	5	5	7	8	4	6	5	6	4	6	6
926	chr5_103500000	7	5	5	5	5	5	7	8	4	6	5	6	4	6	6
927	chr5_104500000	7	5	5	5	5	5	7	8	4	6	5	6	4	6	6
928	chr5_105500000	7	5	5	5	5	5	7	8	4	6	5	6	4	6	6
929	chr5_106500000	7	5	5	5	5	5	7	8	4	6	5	6	4	6	6
930	chr5_107500000	7	5	5	5	5	5	7	8	4	6	5	6	4	6	6
931	chr5_108500000	7	5	5	5	5	5	7	8	4	6	5	6	4	6	6
932	chr5_109500000	7	5	5	5	5	5	7	8	4	6	5	6	4	6	6
933	chr5_110500000	7	5	5	5	5	5	7	8	4	6	5	6	4	6	6
934	chr5_111500000	7	5	5	5	5	5	7	8	4	6	5	6	5	6	6
935	chr5_112500000	7	5	5	5	5	5	7	8	4	6	5	6	0	6	6
936	chr5_113500000	7	5	5	5	5	5	7	8	4	6	5	6	4	6	6
937	chr5_114500000	7	5	5	5	5	5	7	8	4	6	5	6	5	6	6
938	chr5_115500000	7	5	5	5	5	5	7	8	4	6	5	6	0	6	6
939	chr5_116500000	7	5	5	5	5	5	7	8	4	6	5	6	5	6	6
940	chr5_117500000	7	5	5	5	5	5	7	8	4	6	5	6	5	6	6
941	chr5_118500000	7	5	5	5	5	5	7	8	4	6	5	6	5	6	6
942	chr5_119500000	7	5	5	5	5	5	7	8	4	6	5	6	5	6	6
943	chr5_120500000	7	5	5	5	5	5	7	8	4	6	5	6	5	6	6
944	chr5_121500000	7	5	5	5	5	5	7	8	4	6	5	6	5	6	6
945	chr5_122500000	7	5	5	5	5	5	7	0	4	6	5	6	0	6	6
946	chr5_123500000	7	5	5	5	5	5	7	0	4	6	5	6	0	6	6
947	chr5_124500000	7	5	5	5	5	5	7	0	4	6	5	6	0	6	6
948	chr5_125500000	7	5	5	5	5	5	7	0	4	6	5	6	0	6	6
949	chr5_126500000	7	5	5	5	5	5	7	8	4	6	5	6	0	6	6
950	chr5_127500000	7	5	5	5	5	5	7	8	4	6	5	6	5	6	6
951	chr5_128500000	7	5	5	5	5	5	7	8	4	6	5	6	5	6	6
952	chr5_129500000	7	5	5	5	5	5	7	8	4	6	5	6	5	6	6
953	chr5_130500000	7	5	5	5	5	5	7	8	4	6	5	6	5	6	6
954	chr5_131500000	7	5	5	5	5	5	7	0	4	6	5	6	0	6	6
955	chr5_132500000	7	5	0	5	5	0	7	1	4	6	5	6	2	6	6
956	chr5_133500000	7	5	0	5	5	0	7	1	4	6	5	6	2	6	6
957	chr5_134500000	7	5	0	5	5	0	7	1	4	6	5	6	2	6	6
958	chr5_135500000	7	5	0	5	5	5	7	0	4	6	5	6	2	6	6
959	chr5_136500000	7	5	0	5	5	5	7	0	4	6	5	6	2	6	6
960	chr5_137500000	7	5	0	5	5	0	7	1	4	6	5	6	2	6	6
961	chr5_138500000	7	5	0	5	5	0	7	1	4	6	5	6	2	6	6
962	chr5_139500000	7	5	0	5	5	0	7	1	4	6	5	6	2	6	6
963	chr5_140500000	7	5	0	5	5	0	7	1	4	6	5	6	2	6	6
964	chr5_141500000	7	5	5	5	5	0	7	0	4	6	5	6	2	6	6
965	chr5_142500000	7	5	5	5	5	5	7	8	4	6	5	6	5	6	6
966	chr5_143500000	7	5	5	5	5	5	7	8	4	6	5	6	5	6	6
967	chr5_144500000	7	5	5	5	5	5	7	8	4	6	5	6	5	6	6
968	chr5_145500000	7	5	5	5	5	5	7	0	4	6	5	6	5	6	6
969	chr5_146500000	7	5	5	5	5	5	7	0	4	6	5	6	0	6	6
970	chr5_147500000	7	5	5	5	5	5	7	0	4	6	5	6	5	6	6
971	chr5_148500000	7	5	5	5	5	5	7	0	4	6	5	6	2	6	6
972	chr5_149500000	7	5	0	5	5	0	7	0	4	6	5	6	2	6	6
973	chr5_150500000	7	5	5	5	5	5	7	0	4	6	5	6	2	6	6
974	chr5_151500000	7	5	5	5	5	5	7	8	4	6	5	6	5	6	6
975	chr5_152500000	7	5	5	5	5	5	7	8	4	6	5	6	5	6	6
976	chr5_153500000	7	5	5	5	5	5	7	8	4	6	5	6	5	6	6
977	chr5_154500000	7	5	5	5	5	5	7	8	4	6	5	6	5	6	6
978	chr5_155500000	7	5	5	5	5	5	7	8	4	6	5	6	5	6	6
979	chr5_156500000	7	5	5	5	5	5	7	8	4	6	5	6	5	6	6
980	chr5_157500000	7	5	5	5	5	5	7	8	4	6	5	6	5	6	6
981	chr5_158500000	7	5	5	5	5	5	7	8	4	6	5	6	5	6	6
982	chr5_159500000	7	5	5	5	5	5	7	8	4	6	5	6	5	6	6
983	chr5_160500000	7	5	5	5	5	5	7	8	4	6	5	6	5	6	6
984	chr5_161500000	7	5	5	5	5	5	7	8	4	6	5	6	5	6	6
985	chr5_162500000	7	5	5	5	5	5	7	8	4	6	5	6	5	6	6
986	chr5_163500000	7	5	5	5	5	5	7	8	4	6	5	6	5	6	6
987	chr5_164500000	7	5	5	5	5	5	7	8	4	6	5	6	5	6	6
988	chr5_165500000	7	5	5	5	5	5	7	8	4	6	5	6	5	6	6
989	chr5_166500000	7	5	5	5	5	5	7	8	4	6	5	6	5	6	6
990	chr5_167500000	7	5	5	5	5	5	7	0	4	6	5	6	5	6	6
991	chr5_168500000	7	5	5	5	5	5	7	0	4	6	5	6	5	6	6
992	chr5_169500000	7	5	5	5	5	5	7	0	4	6	5	6	2	6	6
993	chr5_170500000	7	5	5	5	5	0	7	0	4	6	5	6	2	0	6
994	chr5_171500000	7	5	0	5	5	0	7	0	4	6	5	6	2	0	6
995	chr5_172500000	7	5	0	5	5	0	7	1	4	6	5	6	2	0	6
996	chr5_173500000	7	5	0	5	5	0	7	1	4	6	5	6	2	0	6
997	chr5_174500000	7	5	0	5	5	0	7	1	4	6	5	6	2	0	6
998	chr5_175500000	7	5	0	5	5	1	0	1	4	6	5	6	2	0	1
999	chr5_176500000	7	5	0	5	5	1	0	1	4	6	0	0	2	0	1
1000	chr5_177500000	7	5	0	5	5	1	0	1	0	6	0	0	2	0	1
1001	chr5_178500000	7	5	0	5	5	1	0	1	0	6	0	0	2	0	1
1002	chr5_179500000	7	5	0	5	5	1	0	1	0	6	0	0	2	0	1
1003	chr5_180500000	7	5	0	5	5	1	0	1	0	6	0	0	2	0	1
1004	chr6_500000	1	9	0	9	8	4	4	2	3	9	8	1	2	0	9
1005	chr6_1500000	1	9	1	9	8	4	4	2	3	9	8	1	0	0	9
1006	chr6_2500000	1	9	0	9	8	4	4	2	3	9	8	1	0	0	9
1007	chr6_3500000	1	9	0	9	8	4	4	2	3	9	8	1	2	0	9
1008	chr6_4500000	1	9	0	9	8	4	4	2	3	9	8	1	2	0	9
1009	chr6_5500000	1	9	1	9	8	4	4	2	3	9	8	3	0	0	9
1010	chr6_6500000	1	9	1	9	8	4	4	2	3	9	8	3	0	0	9
1011	chr6_7500000	1	9	1	9	8	4	4	2	3	9	8	3	0	0	9
1012	chr6_8500000	1	9	3	9	8	4	4	4	3	9	8	3	5	7	9
1013	chr6_9500000	1	9	3	9	8	4	4	4	3	9	8	3	5	7	9
1014	chr6_10500000	1	9	3	9	8	4	4	4	3	9	8	3	5	7	9
1015	chr6_11500000	1	9	1	9	8	4	4	2	3	9	8	3	0	0	9
1016	chr6_12500000	1	9	1	9	8	4	4	2	3	9	8	3	0	0	9
1017	chr6_13500000	1	9	0	9	8	4	4	2	3	9	8	3	0	0	9
1018	chr6_14500000	1	9	0	9	8	4	4	2	3	9	8	1	2	0	9
1019	chr6_15500000	1	9	0	9	8	4	4	2	3	9	8	3	2	0	9
1020	chr6_16500000	1	9	0	9	8	4	4	2	3	9	8	3	0	0	9
1021	chr6_17500000	1	9	1	9	8	4	4	2	3	9	8	3	0	0	9
1022	chr6_18500000	1	9	3	9	8	4	4	4	3	9	8	3	4	7	9
1023	chr6_19500000	1	9	3	9	8	4	4	4	3	9	8	3	4	7	9
1024	chr6_20500000	1	9	1	9	8	4	4	4	3	9	8	3	0	7	9
1025	chr6_21500000	1	9	1	9	8	4	4	2	3	9	8	3	0	7	9
1026	chr6_22500000	1	9	3	9	8	4	4	4	3	9	8	3	4	7	9
1027	chr6_23500000	1	9	3	9	8	4	4	4	3	9	8	3	4	7	9
1028	chr6_24500000	1	9	1	9	8	4	4	4	3	9	8	3	0	7	9
1029	chr6_25500000	1	9	0	9	8	4	4	2	3	9	8	1	0	0	9
1030	chr6_26500000	1	9	0	9	8	4	4	1	3	9	8	1	2	0	9
1031	chr6_27500000	1	9	0	9	8	4	4	1	3	9	8	1	2	0	9
1032	chr6_28500000	1	9	0	9	8	1	0	1	3	9	8	1	1	0	9
1033	chr6_29500000	1	9	0	9	8	1	0	1	3	9	8	1	1	0	9
1034	chr6_30500000	1	9	0	9	8	1	0	1	3	9	8	1	1	0	9
1035	chr6_31500000	1	9	0	9	8	1	0	1	3	0	0	1	1	0	9
1036	chr6_32500000	1	9	0	9	8	1	0	1	3	9	8	1	1	0	9
1037	chr6_33500000	1	9	0	9	8	1	0	1	3	9	0	1	1	0	9
1038	chr6_34500000	1	9	0	9	8	1	0	1	3	9	8	1	1	0	9
1039	chr6_35500000	1	9	0	9	8	1	0	1	3	9	8	1	1	0	9
1040	chr6_36500000	1	9	0	9	8	1	0	1	3	9	8	1	1	0	9
1041	chr6_37500000	1	9	0	9	8	1	0	1	3	9	8	1	1	0	9
1042	chr6_38500000	1	9	0	9	8	4	4	1	3	9	8	1	1	0	9
1043	chr6_39500000	1	9	0	9	8	4	4	1	3	9	8	1	1	0	9
1044	chr6_40500000	1	9	0	9	8	4	4	1	3	9	8	1	1	0	9
1045	chr6_41500000	1	9	0	9	8	1	0	1	3	9	8	1	1	0	9
1046	chr6_42500000	1	9	0	9	8	1	0	1	3	9	8	1	1	0	9
1047	chr6_43500000	1	9	0	9	8	1	0	1	3	9	8	1	1	0	9
1048	chr6_44500000	1	9	0	9	8	4	4	1	3	9	8	1	1	0	9
1049	chr6_45500000	1	9	0	9	8	4	4	1	3	9	8	1	1	0	9
1050	chr6_46500000	1	9	4	9	8	4	4	9	3	9	8	3	3	7	9
1051	chr6_47500000	1	9	4	9	8	4	4	9	3	9	8	3	3	7	9
1052	chr6_48500000	1	9	4	9	8	4	4	9	3	9	8	3	3	7	9
1053	chr6_49500000	1	9	4	9	8	4	4	9	3	9	8	3	3	7	9
1054	chr6_50500000	1	9	4	9	8	4	4	9	3	9	8	3	3	7	9
1055	chr6_51500000	1	9	4	9	8	4	4	9	3	9	8	3	3	7	9
1056	chr6_52500000	1	9	4	9	8	4	4	9	3	9	8	3	1	7	9
1057	chr6_53500000	1	9	4	9	8	4	4	9	3	9	8	3	3	7	9
1058	chr6_54500000	1	9	4	9	8	4	4	9	3	9	8	3	3	7	9
1059	chr6_55500000	1	9	4	9	8	4	4	9	3	9	8	3	3	7	9
1060	chr6_56500000	1	9	4	9	8	4	4	9	3	9	8	3	3	7	9
1061	chr6_57500000	1	9	4	9	8	4	4	9	3	9	8	3	3	7	9
1062	chr6_62500000	1	9	4	9	8	4	4	9	3	9	8	3	3	7	9
1063	chr6_63500000	1	9	4	9	8	4	4	9	3	9	8	3	3	7	9
1064	chr6_64500000	1	9	4	9	8	4	4	9	3	9	8	3	3	7	9
1065	chr6_65500000	1	9	4	9	8	4	4	9	3	9	8	3	3	7	9
1066	chr6_66500000	1	9	4	9	8	4	4	9	3	9	8	3	3	7	9
1067	chr6_67500000	1	9	4	9	8	4	4	9	3	9	8	3	3	7	9
1068	chr6_68500000	1	9	4	9	8	4	4	9	3	9	8	3	3	7	9
1069	chr6_69500000	1	9	4	9	8	4	4	9	3	9	8	3	3	7	9
1070	chr6_70500000	1	9	4	9	8	4	4	9	3	9	8	3	3	7	9
1071	chr6_71500000	1	9	4	9	8	4	4	9	3	9	8	3	3	7	9
1072	chr6_72500000	1	9	4	9	8	4	4	9	3	9	8	3	3	7	9
1073	chr6_73500000	1	9	4	9	8	4	4	9	3	9	8	3	3	7	9
1074	chr6_74500000	1	9	4	9	8	4	4	9	3	9	8	3	3	7	9
1075	chr6_75500000	1	9	4	9	8	4	4	9	3	9	8	3	3	7	9
1076	chr6_76500000	1	9	4	9	8	4	4	9	3	9	8	3	3	7	9
1077	chr6_77500000	1	9	4	9	8	4	4	9	3	9	8	3	3	7	9
1078	chr6_78500000	1	9	4	9	8	4	4	9	3	9	8	3	3	7	9
1079	chr6_79500000	1	9	4	9	8	4	4	9	3	9	8	3	3	7	9
1080	chr6_80500000	1	9	4	9	8	4	4	9	3	9	8	3	3	7	9
1081	chr6_81500000	1	9	4	9	8	4	4	9	3	9	8	3	3	7	9
1082	chr6_82500000	1	9	4	9	8	4	4	9	3	9	8	3	3	7	9
1083	chr6_83500000	1	9	4	9	8	4	4	9	3	9	8	3	3	7	9
1084	chr6_84500000	1	9	4	9	8	4	4	9	3	9	8	3	3	7	9
1085	chr6_85500000	1	9	4	9	8	4	4	9	3	9	8	3	3	7	9
1086	chr6_86500000	1	9	4	9	8	4	4	9	3	9	8	3	3	7	9
1087	chr6_87500000	1	9	4	9	8	4	4	9	3	9	8	3	3	7	9
1088	chr6_88500000	1	9	0	9	8	4	4	2	3	9	8	3	0	7	9
1089	chr6_89500000	1	9	0	9	8	4	4	2	3	9	8	3	0	7	9
1090	chr6_90500000	1	9	0	9	8	4	4	2	3	9	8	3	0	7	9
1091	chr6_91500000	1	9	1	9	8	4	4	9	3	9	8	3	0	7	9
1092	chr6_92500000	1	9	3	9	8	4	4	4	3	9	8	3	4	7	9
1093	chr6_93500000	1	9	3	9	8	4	4	4	3	9	8	3	4	7	9
1094	chr6_94500000	1	9	3	9	8	4	4	4	3	9	8	3	4	7	9
1095	chr6_95500000	1	9	3	9	8	4	4	4	3	9	8	3	4	7	9
1096	chr6_96500000	1	9	3	9	8	4	4	4	3	9	8	3	4	7	9
1097	chr6_97500000	1	9	3	9	8	4	4	4	3	9	8	3	4	7	9
1098	chr6_98500000	1	9	1	9	8	4	4	4	3	9	8	3	4	7	9
1099	chr6_99500000	1	9	1	9	8	4	4	9	3	9	8	3	0	7	9
1100	chr6_100500000	1	9	1	9	8	4	4	4	3	9	8	3	0	7	9
1101	chr6_101500000	1	9	3	9	8	4	4	4	3	9	8	3	4	7	9
1102	chr6_102500000	1	9	3	9	8	4	4	4	3	9	8	3	4	7	9
1103	chr6_103500000	1	9	3	9	8	4	4	4	3	9	8	3	4	7	9
1104	chr6_104500000	1	9	3	9	8	4	4	4	3	9	8	3	4	7	9
1105	chr6_105500000	1	9	1	9	8	4	4	2	3	9	8	3	0	7	9
1106	chr6_106500000	1	9	0	9	8	4	4	2	3	9	8	3	0	7	9
1107	chr6_107500000	1	9	0	9	8	4	4	2	3	9	8	3	0	7	9
1108	chr6_108500000	1	9	0	9	8	4	4	2	3	9	8	3	2	7	9
1109	chr6_109500000	1	9	0	9	8	4	4	2	3	9	8	3	2	7	9
1110	chr6_110500000	1	9	0	9	8	4	4	2	3	9	8	3	2	7	9
1111	chr6_111500000	1	9	0	9	8	4	4	2	3	9	8	3	0	7	9
1112	chr6_112500000	1	9	1	9	8	4	4	4	3	9	8	3	0	7	9
1113	chr6_113500000	1	9	3	9	8	4	4	4	3	9	8	3	5	7	9
1114	chr6_114500000	1	9	3	9	8	4	4	4	3	9	8	3	5	7	9
1115	chr6_115500000	1	9	3	9	8	4	4	4	3	9	8	3	4	7	9
1116	chr6_116500000	1	9	3	9	8	4	4	4	3	9	8	3	5	7	9
1117	chr6_117500000	1	9	3	9	8	4	4	4	3	9	8	3	5	7	9
1118	chr6_118500000	1	9	3	9	8	4	4	4	3	9	8	3	5	7	9
1119	chr6_119500000	1	9	3	9	8	4	4	4	3	9	8	3	5	7	9
1120	chr6_120500000	1	9	3	9	8	4	4	4	3	9	8	3	5	7	9
1121	chr6_121500000	1	9	3	9	8	4	4	4	3	9	8	3	5	7	9
1122	chr6_122500000	1	9	3	9	8	4	4	4	3	9	8	3	5	7	9
1123	chr6_123500000	1	9	3	9	8	4	4	4	3	9	8	3	5	7	9
1124	chr6_124500000	1	9	3	9	8	4	4	4	3	9	8	3	5	7	9
1125	chr6_125500000	1	9	3	9	8	4	4	4	3	9	8	3	5	7	9
1126	chr6_126500000	1	9	3	9	8	4	4	4	3	9	8	3	5	7	9
1127	chr6_127500000	1	9	3	9	8	4	4	4	3	9	8	3	5	7	9
1128	chr6_128500000	1	9	3	9	8	4	4	4	3	9	8	3	5	7	9
1129	chr6_129500000	1	9	3	9	8	4	4	4	3	9	8	3	5	7	9
1130	chr6_130500000	1	9	3	9	8	4	4	4	3	9	8	3	5	7	9
1131	chr6_131500000	1	9	1	9	8	4	4	2	3	9	8	3	0	7	9
1132	chr6_132500000	1	9	1	9	8	4	4	4	3	9	8	3	0	7	9
1133	chr6_133500000	1	9	3	9	8	4	4	4	3	9	8	3	5	7	9
1134	chr6_134500000	1	9	1	9	8	4	4	2	3	9	8	3	0	7	9
1135	chr6_135500000	1	9	1	9	8	4	4	4	3	9	8	3	5	7	9
1136	chr6_136500000	1	9	1	9	8	4	4	4	3	9	8	3	0	7	9
1137	chr6_137500000	1	9	1	9	8	4	4	2	3	9	8	3	0	7	9
1138	chr6_138500000	1	9	1	9	8	4	4	2	3	9	8	3	0	7	9
1139	chr6_139500000	1	9	1	9	8	4	4	4	3	9	8	3	5	7	9
1140	chr6_140500000	1	9	3	9	8	4	4	4	3	9	8	3	5	7	9
1141	chr6_141500000	1	9	3	9	8	4	4	4	3	9	8	3	5	7	9
1142	chr6_142500000	1	9	3	9	8	4	4	4	3	9	8	3	5	7	9
1143	chr6_143500000	1	9	1	9	8	4	4	4	3	9	8	3	5	7	9
1144	chr6_144500000	1	9	1	9	8	4	4	4	3	9	8	3	5	7	9
1145	chr6_145500000	1	9	3	9	8	4	4	4	3	9	8	3	5	7	9
1146	chr6_146500000	1	9	3	9	8	4	4	4	3	9	8	3	5	7	9
1147	chr6_147500000	1	9	3	9	8	4	4	4	3	9	8	3	5	7	9
1148	chr6_148500000	1	9	3	9	8	4	4	4	3	9	8	3	5	7	9
1149	chr6_149500000	1	9	1	9	8	4	4	2	3	9	8	3	0	7	9
1150	chr6_150500000	1	9	1	9	8	4	4	2	3	9	8	3	0	7	9
1151	chr6_151500000	1	9	1	9	8	4	4	0	3	9	8	3	0	7	9
1152	chr6_152500000	1	9	3	9	8	4	4	4	3	9	8	3	5	7	9
1153	chr6_153500000	1	9	3	9	8	4	4	4	3	9	8	3	5	7	9
1154	chr6_154500000	1	9	3	9	8	4	4	4	3	9	8	3	5	7	9
1155	chr6_155500000	1	9	1	9	8	4	4	4	3	9	8	3	5	7	9
1156	chr6_156500000	1	9	3	9	8	4	4	4	3	9	8	3	5	7	9
1157	chr6_157500000	1	9	1	9	8	4	4	0	3	9	8	3	0	7	9
1158	chr6_158500000	1	9	1	9	8	4	4	2	3	9	8	3	2	7	9
1159	chr6_159500000	1	9	1	9	8	4	4	2	3	9	8	3	2	7	9
1160	chr6_160500000	1	9	1	9	8	4	4	2	3	9	8	3	2	7	9
1161	chr6_161500000	1	9	1	9	8	4	4	0	3	9	8	3	5	7	9
1162	chr6_162500000	1	9	3	9	8	4	4	4	3	9	8	3	5	7	9
1163	chr6_163500000	1	9	3	9	8	4	4	4	3	9	8	3	5	7	9
1164	chr6_164500000	1	9	3	9	8	4	4	4	3	9	8	3	5	7	9
1165	chr6_165500000	1	9	3	9	8	4	4	4	3	9	8	3	5	7	9
1166	chr6_166500000	1	9	1	9	8	4	4	0	3	9	8	3	5	7	9
1167	chr6_167500000	1	9	1	9	8	4	4	2	3	9	8	3	2	7	9
1168	chr6_168500000	1	9	1	9	8	4	4	2	3	9	8	1	2	7	9
1169	chr6_169500000	1	9	1	9	8	4	4	2	3	9	8	1	2	0	9
1170	chr6_170500000	1	9	1	9	8	4	4	2	3	9	8	1	2	0	9
1171	chr7_500000	1	1	0	8	0	1	0	1	0	0	0	0	2	0	1
1172	chr7_1500000	1	1	0	8	0	1	0	1	0	0	0	0	2	0	1
1173	chr7_2500000	1	1	0	8	0	1	0	1	0	0	0	0	2	0	1
1174	chr7_3500000	1	1	0	8	0	0	1	1	0	9	9	0	2	0	1
1175	chr7_4500000	1	1	0	8	0	0	1	1	0	9	0	0	2	0	1
1176	chr7_5500000	1	1	0	8	0	1	0	1	9	9	0	0	2	0	1
1177	chr7_6500000	1	1	0	8	0	0	1	1	0	9	9	0	2	0	1
1178	chr7_7500000	1	1	1	8	0	0	1	2	5	9	9	0	0	0	3
1179	chr7_8500000	1	1	3	8	0	5	1	4	5	9	9	0	5	0	3
1180	chr7_9500000	1	1	3	8	0	5	1	4	5	9	9	0	4	0	3
1181	chr7_10500000	1	1	3	8	0	5	1	4	5	9	9	0	4	0	3
1182	chr7_11500000	1	1	3	8	0	5	1	4	4	9	9	0	4	0	3
1183	chr7_12500000	1	1	3	8	0	5	1	4	4	9	9	0	4	0	3
1184	chr7_13500000	1	1	3	8	0	5	1	4	9	9	9	0	4	0	3
1185	chr7_14500000	1	1	3	8	0	5	1	4	9	9	9	0	4	0	3
1186	chr7_15500000	1	1	3	8	0	5	1	4	9	9	9	0	4	0	3
1187	chr7_16500000	1	1	3	8	0	5	1	4	9	9	9	0	4	0	3
1188	chr7_17500000	1	1	3	8	0	5	1	4	9	9	9	0	4	0	3
1189	chr7_18500000	1	1	3	8	0	5	1	4	4	9	9	0	4	0	3
1190	chr7_19500000	1	1	3	8	0	5	1	4	4	9	9	0	4	0	3
1191	chr7_20500000	1	1	3	8	0	5	1	4	4	9	9	0	0	0	3
1192	chr7_21500000	1	1	1	8	0	0	1	2	4	9	9	0	0	0	3
1193	chr7_22500000	1	1	0	8	0	0	1	2	4	9	9	0	0	0	1
1194	chr7_23500000	1	1	0	8	0	0	1	1	0	9	9	0	0	0	1
1195	chr7_24500000	1	1	0	8	0	0	1	1	0	9	9	0	1	0	1
1196	chr7_25500000	1	1	0	8	0	0	1	1	3	9	9	0	1	0	1
1197	chr7_26500000	1	1	0	8	0	0	1	1	3	9	9	0	1	0	1
1198	chr7_27500000	1	1	0	8	0	0	1	1	3	9	9	0	1	0	1
1199	chr7_28500000	1	1	0	8	0	0	1	1	3	9	9	0	1	0	1
1200	chr7_29500000	1	1	0	8	0	0	1	1	1	9	9	0	1	0	1
1201	chr7_30500000	1	1	0	8	0	0	1	1	6	9	9	0	1	0	1
1202	chr7_31500000	1	1	0	8	0	0	1	1	1	9	9	0	1	0	3
1203	chr7_32500000	1	1	0	8	0	0	1	1	1	9	9	0	1	0	3
1204	chr7_33500000	1	1	0	8	0	0	1	9	1	9	9	0	0	0	3
1205	chr7_34500000	1	1	0	8	0	0	1	9	3	9	9	0	3	0	3
1206	chr7_35500000	1	1	0	8	0	0	1	9	3	9	9	0	3	0	3
1207	chr7_36500000	1	1	0	8	0	0	1	9	3	9	9	0	0	0	3
1208	chr7_37500000	1	1	0	8	0	0	1	9	8	9	9	0	3	0	3
1209	chr7_38500000	1	1	0	8	0	0	1	9	1	9	9	0	3	0	3
1210	chr7_39500000	1	1	0	8	0	0	1	9	1	9	9	0	0	0	3
1211	chr7_40500000	1	1	0	8	0	0	1	9	3	9	9	0	3	0	3
1212	chr7_41500000	1	1	0	8	0	0	1	9	6	9	9	0	3	0	3
1213	chr7_42500000	1	1	0	8	0	0	1	9	0	9	9	0	1	0	3
1214	chr7_43500000	1	1	0	8	0	0	1	1	1	9	9	0	1	0	1
1215	chr7_44500000	1	1	0	8	0	1	0	1	0	9	0	0	1	0	1
1216	chr7_45500000	1	1	0	8	0	0	1	1	8	9	9	0	1	0	0
1217	chr7_46500000	1	1	0	8	0	0	1	9	8	9	9	0	3	0	3
1218	chr7_47500000	1	1	0	8	0	0	1	1	8	9	9	0	1	0	3
1219	chr7_48500000	1	1	0	8	0	0	1	9	0	9	9	0	3	0	3
1220	chr7_49500000	1	1	0	8	0	0	1	9	0	9	9	0	3	0	3
1221	chr7_50500000	1	1	0	8	0	0	1	1	1	9	9	0	1	0	3
1222	chr7_51500000	1	1	0	8	0	0	1	1	1	9	9	0	1	0	3
1223	chr7_52500000	1	1	0	8	0	0	1	9	1	9	9	0	3	0	3
1224	chr7_53500000	1	1	0	8	0	0	1	9	1	9	9	0	3	0	3
1225	chr7_54500000	1	1	0	8	0	0	1	9	1	9	9	0	3	0	0
1226	chr7_55500000	1	1	0	8	0	1	1	1	1	9	0	0	1	0	0
1227	chr7_64500000	0	1	0	8	0	1	0	1	0	0	0	0	1	0	0
1228	chr7_67500000	1	1	0	8	0	1	1	1	1	9	0	0	1	0	0
1229	chr7_68500000	1	1	0	8	0	1	1	1	1	9	0	0	1	0	0
1230	chr7_69500000	1	1	0	8	0	1	1	1	1	9	0	0	1	0	0
1231	chr7_70500000	1	1	0	8	0	1	1	1	1	9	0	0	1	0	0
1232	chr7_71500000	1	1	0	8	0	1	0	1	1	9	0	0	1	0	1
1233	chr7_73500000	1	1	0	8	0	1	0	1	0	0	0	0	1	0	1
1234	chr7_75500000	1	1	0	8	0	1	0	1	0	9	0	0	1	0	1
1235	chr7_77500000	1	1	0	8	0	0	1	9	6	9	9	0	0	0	3
1236	chr7_78500000	1	1	4	8	0	5	1	9	6	9	9	0	4	0	3
1237	chr7_79500000	1	1	4	8	0	5	1	9	8	9	9	0	4	0	3
1238	chr7_80500000	1	1	4	8	0	5	1	9	8	9	9	0	4	0	3
1239	chr7_81500000	1	1	4	8	0	5	1	9	8	9	9	0	4	0	3
1240	chr7_82500000	1	1	4	8	0	5	1	9	8	9	9	0	4	0	3
1241	chr7_83500000	1	1	4	8	0	5	1	9	8	9	9	0	0	0	3
1242	chr7_84500000	1	1	4	8	0	5	1	9	8	9	9	0	4	0	3
1243	chr7_85500000	1	1	4	8	0	5	1	9	8	9	9	0	4	0	3
1244	chr7_86500000	1	1	4	8	0	5	1	9	8	9	9	0	4	0	3
1245	chr7_87500000	1	1	4	8	0	5	1	9	8	9	9	0	4	0	3
1246	chr7_88500000	1	1	4	8	0	5	1	9	8	9	9	0	4	0	3
1247	chr7_89500000	1	1	4	8	0	5	1	9	8	9	9	0	4	0	3
1248	chr7_90500000	1	1	4	8	0	5	1	9	9	9	9	0	0	0	3
1249	chr7_91500000	1	1	0	8	0	0	1	9	9	9	9	0	0	0	3
1250	chr7_92500000	1	1	0	8	0	0	1	9	3	9	9	0	0	0	3
1251	chr7_93500000	1	1	4	8	0	5	1	9	3	9	9	0	0	0	3
1252	chr7_94500000	1	1	4	8	0	5	1	9	9	9	9	0	3	0	3
1253	chr7_95500000	1	1	4	8	0	5	1	9	6	9	9	0	0	0	3
1254	chr7_96500000	1	1	4	8	0	5	1	9	6	9	9	0	0	0	3
1255	chr7_97500000	1	1	0	8	0	0	1	1	6	9	9	0	0	0	3
1256	chr7_98500000	1	1	0	8	0	1	1	1	1	9	0	0	2	0	1
1257	chr7_99500000	1	1	0	8	0	1	0	1	0	9	0	0	2	0	1
1258	chr7_100500000	1	1	0	8	0	1	0	1	0	9	0	0	2	0	1
1259	chr7_101500000	1	1	0	8	0	1	1	1	0	9	0	0	2	0	1
1260	chr7_103500000	1	1	4	8	0	5	1	4	6	9	9	0	0	0	3
1261	chr7_104500000	1	1	1	8	0	0	1	2	6	9	9	0	0	0	3
1262	chr7_105500000	1	1	0	8	0	0	1	2	6	9	9	0	0	0	1
1263	chr7_106500000	1	1	1	8	0	5	1	2	6	9	9	0	0	0	3
1264	chr7_107500000	1	1	1	8	0	5	1	4	6	9	9	0	0	0	3
1265	chr7_108500000	1	1	3	8	0	5	1	4	6	9	9	0	4	0	3
1266	chr7_109500000	1	1	3	8	0	5	1	4	6	9	9	0	4	0	3
1267	chr7_110500000	1	1	3	8	0	5	1	4	6	9	9	0	4	0	3
1268	chr7_111500000	1	1	3	8	0	5	1	4	6	9	9	0	0	0	3
1269	chr7_112500000	1	1	3	8	0	5	1	4	6	9	9	0	5	0	3
1270	chr7_113500000	1	1	3	8	0	5	1	4	4	9	9	0	4	0	3
1271	chr7_114500000	1	1	3	8	0	5	1	4	4	9	9	0	5	0	3
1272	chr7_115500000	1	1	3	8	0	5	1	4	4	9	9	0	5	0	3
1273	chr7_116500000	1	1	3	8	0	5	1	4	4	9	9	0	0	0	3
1274	chr7_117500000	1	1	3	8	0	5	1	4	4	9	9	0	5	0	3
1275	chr7_118500000	1	1	3	8	0	5	1	4	4	9	9	0	5	0	3
1276	chr7_119500000	1	1	3	8	0	5	1	4	4	9	9	0	5	0	3
1277	chr7_120500000	1	1	3	8	0	5	1	4	4	9	9	0	5	0	3
1278	chr7_121500000	1	1	1	8	0	5	1	0	7	9	9	0	0	0	3
1279	chr7_122500000	1	1	3	8	0	5	1	4	7	9	9	0	5	0	3
1280	chr7_123500000	1	1	3	8	0	5	1	4	7	9	9	0	5	0	3
1281	chr7_124500000	1	1	3	8	0	5	1	4	7	9	9	0	5	0	3
1282	chr7_125500000	1	1	3	8	0	5	1	4	7	9	9	0	5	0	3
1283	chr7_126500000	1	1	3	8	0	5	1	4	5	9	9	0	5	0	3
1284	chr7_127500000	1	1	1	8	0	5	1	0	5	9	9	0	0	0	1
1285	chr7_128500000	1	1	0	8	0	0	1	2	0	9	9	0	2	0	1
1286	chr7_129500000	1	1	0	8	0	0	1	1	0	9	9	0	2	0	1
1287	chr7_130500000	1	1	0	8	0	0	1	2	6	9	9	0	2	0	1
1288	chr7_131500000	1	1	0	8	0	0	1	2	0	9	9	0	2	0	1
1289	chr7_132500000	1	1	1	8	0	0	1	2	3	9	9	0	0	0	1
1290	chr7_133500000	1	1	1	8	0	5	1	0	4	9	9	0	0	0	1
1291	chr7_134500000	1	1	1	8	0	5	1	0	3	9	9	0	0	0	1
1292	chr7_135500000	1	1	3	8	0	5	1	4	5	9	9	0	5	0	3
1293	chr7_136500000	1	1	3	8	0	5	1	4	5	9	9	0	5	0	3
1294	chr7_137500000	1	1	1	8	0	5	1	0	7	9	9	0	5	0	1
1295	chr7_138500000	1	1	1	8	0	0	1	0	7	9	9	0	0	0	1
1296	chr7_139500000	1	1	0	8	0	0	1	2	0	9	9	0	2	0	1
1297	chr7_140500000	1	1	0	8	0	0	1	2	0	9	9	0	2	0	1
1298	chr7_141500000	1	1	1	8	0	0	1	0	7	9	9	0	0	0	1
1299	chr7_142500000	1	1	1	8	0	5	1	0	3	9	9	0	0	0	1
1300	chr7_144500000	1	1	3	8	0	5	1	4	7	9	9	0	5	0	3
1301	chr7_145500000	1	1	3	8	0	5	1	4	7	9	9	0	5	0	3
1302	chr7_146500000	1	1	3	8	0	5	1	4	7	9	9	0	5	0	3
1303	chr7_147500000	1	1	3	8	0	5	1	4	7	9	9	0	5	0	3
1304	chr7_148500000	1	1	1	8	0	5	1	0	5	9	9	0	0	0	1
1305	chr7_149500000	1	1	0	8	0	0	1	2	0	9	9	0	2	0	1
1306	chr7_150500000	1	1	0	8	0	1	1	2	0	9	9	0	2	0	1
1307	chr7_151500000	1	1	0	8	0	0	1	1	0	9	9	0	2	0	1
1308	chr7_152500000	1	1	0	8	0	0	1	1	9	9	9	0	2	0	1
1309	chr7_153500000	1	1	0	8	0	5	1	2	9	9	9	0	2	0	1
1310	chr7_154500000	1	1	0	8	0	0	1	2	9	9	9	0	2	0	1
1311	chr7_155500000	1	1	0	8	0	0	1	2	0	9	9	0	2	0	1
1312	chr7_156500000	1	1	0	8	0	0	1	2	0	9	9	0	2	0	1
1313	chr7_157500000	1	1	0	8	0	1	0	1	0	9	0	0	2	0	1
1314	chr7_158500000	1	1	0	8	0	1	0	1	0	9	0	0	2	0	1
1315	chr7_159500000	1	1	0	8	0	7	1	1	2	9	0	0	2	0	1
1316	chr8_500000	1	7	0	4	4	8	0	1	3	2	9	7	1	0	3
1317	chr8_1500000	1	7	0	4	4	8	0	1	1	2	9	7	1	0	3
1318	chr8_2500000	1	7	0	4	4	8	6	7	9	2	9	7	0	0	3
1319	chr8_3500000	1	7	7	4	4	8	6	7	9	2	9	7	4	0	3
1320	chr8_4500000	1	7	7	4	4	8	6	7	9	2	9	7	4	0	3
1321	chr8_5500000	1	7	7	4	4	8	6	7	9	2	9	7	4	0	3
1322	chr8_6500000	1	7	0	4	4	8	6	3	8	2	9	7	0	0	3
1323	chr8_8500000	1	7	0	4	4	8	0	1	1	2	9	7	1	0	3
1324	chr8_9500000	1	7	0	4	4	8	0	1	1	2	9	7	1	0	3
1325	chr8_10500000	1	7	0	4	4	8	0	1	0	2	9	7	1	0	3
1326	chr8_11500000	1	7	0	4	4	0	0	1	0	2	9	7	1	0	3
1327	chr8_13500000	1	7	7	4	4	8	6	7	9	2	9	7	4	0	3
1328	chr8_14500000	1	7	7	4	4	8	6	7	9	2	9	7	4	0	3
1329	chr8_15500000	1	7	7	4	4	8	6	7	6	2	9	7	4	0	3
1330	chr8_16500000	1	7	7	4	4	8	6	7	6	2	9	7	4	0	3
1331	chr8_17500000	1	7	0	4	4	8	6	9	8	2	9	7	0	0	3
1332	chr8_18500000	1	7	0	4	4	8	6	9	1	2	9	7	3	0	3
1333	chr8_19500000	1	7	0	4	4	8	6	1	1	2	9	7	1	0	3
1334	chr8_20500000	1	7	0	4	4	8	6	1	1	2	9	7	1	0	3
1335	chr8_21500000	1	7	0	4	4	8	6	1	1	2	9	7	1	0	3
1336	chr8_22500000	1	7	0	4	4	1	0	1	6	2	9	7	1	0	3
1337	chr8_23500000	1	7	0	4	4	8	6	1	1	2	9	7	1	0	3
1338	chr8_24500000	1	7	0	4	4	8	6	9	1	2	9	7	3	0	3
1339	chr8_25500000	1	7	0	4	4	8	6	1	1	2	9	7	1	0	3
1340	chr8_26500000	1	7	0	4	4	8	6	1	1	2	9	7	1	0	3
1341	chr8_27500000	1	7	0	4	4	8	0	1	1	2	9	7	1	0	3
1342	chr8_28500000	1	7	0	4	4	8	0	1	1	2	9	7	1	0	3
1343	chr8_29500000	1	7	0	4	4	8	0	1	1	2	9	7	1	0	3
1344	chr8_30500000	1	7	0	4	4	8	6	1	1	2	9	7	1	0	3
1345	chr8_31500000	1	7	0	4	4	8	6	9	1	2	9	7	3	0	3
1346	chr8_32500000	1	7	0	4	4	8	6	9	1	2	9	7	3	4	3
1347	chr8_33500000	1	7	0	4	4	8	6	9	1	2	9	7	3	4	3
1348	chr8_34500000	1	7	0	4	4	8	6	9	1	2	9	7	3	4	3
1349	chr8_35500000	1	7	0	4	4	8	6	9	1	2	9	7	3	4	3
1350	chr8_36500000	1	7	0	4	4	8	6	9	1	2	9	7	3	4	3
1351	chr8_37500000	1	7	0	4	4	8	6	1	1	2	9	7	1	0	3
1352	chr8_38500000	1	7	0	4	4	8	0	1	1	2	9	7	1	0	3
1353	chr8_39500000	1	7	0	4	4	8	6	1	1	2	9	7	1	0	3
1354	chr8_40500000	1	7	0	4	4	8	6	1	1	2	9	7	1	0	3
1355	chr8_41500000	1	7	0	4	4	8	0	1	1	2	0	7	1	0	0
1356	chr8_42500000	1	7	0	4	4	1	0	1	1	2	0	7	1	0	0
1357	chr8_43500000	1	7	0	4	4	8	6	1	3	2	0	7	1	0	3
1358	chr8_47500000	1	7	0	4	4	8	6	1	0	2	0	7	1	0	3
1359	chr8_48500000	1	7	0	4	4	8	0	1	0	2	0	7	1	4	3
1360	chr8_49500000	1	7	0	4	4	8	6	1	8	2	9	7	1	4	3
1361	chr8_50500000	1	7	0	4	4	8	6	9	8	2	9	7	3	4	3
1362	chr8_51500000	1	7	0	4	4	8	6	9	8	2	9	7	3	4	3
1363	chr8_52500000	1	7	0	4	4	8	6	9	8	2	9	7	3	4	3
1364	chr8_53500000	1	7	0	4	4	8	6	1	1	2	9	7	3	4	3
1365	chr8_54500000	1	7	0	4	4	8	6	1	1	2	9	7	1	4	3
1366	chr8_55500000	1	7	0	4	4	8	6	1	1	2	9	7	1	4	3
1367	chr8_56500000	1	7	0	4	4	8	6	1	1	2	9	7	1	4	3
1368	chr8_57500000	1	7	0	4	4	8	6	1	9	2	0	7	1	4	3
1369	chr8_58500000	1	7	0	4	4	8	6	1	9	2	9	7	3	4	3
1370	chr8_59500000	1	7	0	4	4	8	6	9	3	2	9	7	3	4	3
1371	chr8_60500000	1	7	0	4	4	8	6	9	3	2	9	7	3	4	3
1372	chr8_61500000	1	7	0	4	4	8	6	9	3	2	9	7	3	4	3
1373	chr8_62500000	1	7	0	4	4	8	6	9	3	2	9	7	3	4	3
1374	chr8_63500000	1	7	7	4	4	8	6	9	3	2	9	7	3	4	3
1375	chr8_64500000	1	7	7	4	4	8	6	9	9	2	9	7	3	4	3
1376	chr8_65500000	1	7	7	4	4	8	6	9	9	2	9	7	3	4	3
1377	chr8_66500000	1	7	0	4	4	8	6	9	1	2	9	7	3	4	3
1378	chr8_67500000	1	7	0	4	4	8	6	1	1	2	9	7	1	4	3
1379	chr8_68500000	1	7	0	4	4	8	6	1	2	2	9	7	1	4	3
1380	chr8_69500000	1	7	0	4	4	8	6	9	6	2	9	7	0	4	3
1381	chr8_70500000	1	7	0	4	4	8	6	3	6	2	9	7	0	4	3
1382	chr8_71500000	1	7	0	4	4	8	6	3	1	2	9	7	0	4	3
1383	chr8_72500000	1	7	0	4	4	8	6	9	1	2	9	7	0	4	3
1384	chr8_73500000	1	7	0	4	4	8	6	3	1	2	9	7	0	4	3
1385	chr8_74500000	1	7	0	4	4	8	6	1	1	2	9	7	0	4	3
1386	chr8_75500000	1	7	7	4	4	8	6	7	5	2	9	7	0	4	3
1387	chr8_76500000	1	7	7	4	4	8	5	7	9	2	9	7	4	4	3
1388	chr8_77500000	1	7	7	4	4	8	5	7	9	2	9	7	4	4	3
1389	chr8_78500000	1	7	7	4	4	8	5	7	6	2	9	7	4	4	3
1390	chr8_79500000	1	7	7	4	4	8	5	7	6	2	9	7	4	4	3
1391	chr8_80500000	1	7	7	4	4	8	5	7	3	2	9	7	4	4	3
1392	chr8_81500000	1	7	7	4	4	8	6	3	3	2	9	7	0	4	3
1393	chr8_82500000	1	7	7	4	4	8	5	7	6	2	9	7	4	4	3
1394	chr8_83500000	1	7	7	4	4	8	5	7	6	2	9	7	4	4	3
1395	chr8_84500000	1	7	7	4	4	8	5	7	6	2	9	7	4	4	3
1396	chr8_85500000	1	7	7	4	4	8	5	7	6	2	9	7	4	4	3
1397	chr8_86500000	1	7	7	4	4	8	6	7	3	2	9	7	0	4	3
1398	chr8_87500000	1	7	7	4	4	8	5	7	8	2	9	7	4	4	3
1399	chr8_88500000	1	7	7	4	4	8	5	7	8	2	9	7	4	4	3
1400	chr8_89500000	1	7	7	4	4	8	5	7	8	2	9	7	4	4	3
1401	chr8_90500000	1	7	7	4	4	8	5	7	8	2	9	7	4	4	3
1402	chr8_91500000	1	7	7	4	4	8	5	7	3	2	9	7	4	4	3
1403	chr8_92500000	1	7	7	4	4	8	5	7	6	2	9	7	4	4	3
1404	chr8_93500000	1	7	7	4	4	8	5	7	6	2	9	7	0	4	3
1405	chr8_94500000	1	7	7	4	4	8	5	7	6	2	9	7	0	4	3
1406	chr8_95500000	1	7	0	4	4	8	6	3	6	2	9	7	0	4	3
1407	chr8_96500000	1	7	7	4	4	8	5	3	5	2	9	7	0	4	3
1408	chr8_97500000	1	7	7	4	4	8	5	3	3	2	9	7	0	4	3
1409	chr8_98500000	1	7	1	4	4	8	5	3	3	2	9	7	0	4	3
1410	chr8_99500000	1	7	1	4	4	8	6	3	6	2	9	7	0	4	3
1411	chr8_100500000	1	7	7	4	4	8	5	6	6	2	9	7	0	4	3
1412	chr8_101500000	1	7	0	4	4	8	6	3	2	2	9	7	0	4	3
1413	chr8_102500000	1	7	0	4	4	8	0	1	2	2	9	7	2	4	3
1414	chr8_103500000	1	7	0	4	4	8	0	1	2	2	9	7	2	4	3
1415	chr8_104500000	1	7	1	4	4	8	5	0	9	2	9	7	0	4	3
1416	chr8_105500000	1	7	3	4	4	8	5	6	9	2	9	7	5	4	3
1417	chr8_106500000	1	7	3	4	4	8	5	4	7	2	9	7	5	4	3
1418	chr8_107500000	1	7	3	4	4	8	5	4	6	2	9	7	5	4	3
1419	chr8_108500000	1	7	3	4	4	8	5	4	5	2	9	7	5	4	3
1420	chr8_109500000	1	7	3	4	4	8	5	4	4	2	9	7	5	4	3
1421	chr8_110500000	1	7	3	4	4	8	5	6	4	2	9	7	5	4	3
1422	chr8_111500000	1	7	3	4	4	8	5	4	4	2	9	7	5	4	3
1423	chr8_112500000	1	7	3	4	4	8	5	4	5	2	9	7	5	4	3
1424	chr8_113500000	1	7	3	4	4	8	5	4	7	2	9	7	5	4	3
1425	chr8_114500000	1	7	3	4	4	8	5	4	7	2	9	7	5	4	3
1426	chr8_115500000	1	7	3	4	4	8	5	6	5	2	9	7	5	4	3
1427	chr8_116500000	1	7	3	4	4	8	5	6	5	2	9	7	5	4	3
1428	chr8_117500000	1	7	3	4	4	8	5	6	5	2	9	7	5	4	3
1429	chr8_118500000	1	7	3	4	4	8	5	6	7	2	9	7	5	4	3
1430	chr8_119500000	1	7	3	4	4	8	5	6	7	2	9	7	5	4	3
1431	chr8_120500000	1	7	3	4	4	8	5	6	7	2	9	7	5	4	3
1432	chr8_121500000	1	7	3	4	4	8	5	6	7	2	9	7	5	4	3
1433	chr8_122500000	1	7	3	4	4	8	5	6	7	2	9	7	5	4	3
1434	chr8_123500000	1	7	3	4	4	8	5	6	7	2	9	7	5	4	3
1435	chr8_124500000	1	7	1	4	4	8	5	0	5	2	9	7	0	4	3
1436	chr8_125500000	1	7	1	4	4	8	5	0	5	2	9	7	0	4	3
1437	chr8_126500000	1	7	1	4	4	8	5	0	5	2	9	7	0	4	3
1438	chr8_127500000	1	7	1	4	4	8	5	0	5	2	9	7	0	4	3
1439	chr8_128500000	1	7	1	4	4	8	5	0	5	2	9	7	0	4	3
1440	chr8_129500000	1	7	1	4	4	8	5	0	5	2	9	7	0	4	3
1441	chr8_130500000	1	7	1	4	4	8	5	0	5	2	9	7	0	4	3
1442	chr8_131500000	1	7	1	4	4	8	5	0	5	2	9	7	0	4	3
1443	chr8_132500000	1	7	3	4	4	8	5	6	5	2	9	7	5	4	3
1444	chr8_133500000	1	7	1	4	4	8	5	0	5	2	9	7	5	4	3
1445	chr8_134500000	1	7	1	4	4	8	5	0	5	2	9	7	0	4	3
1446	chr8_135500000	1	7	3	4	4	8	5	6	5	2	9	7	5	4	3
1447	chr8_136500000	1	7	3	4	4	8	5	6	7	2	9	7	5	4	3
1448	chr8_137500000	1	7	3	4	4	8	5	6	7	2	9	7	5	4	3
1449	chr8_138500000	1	7	3	4	4	8	5	6	7	2	9	7	5	4	3
1450	chr8_139500000	1	7	3	4	4	8	5	6	7	2	9	7	5	4	3
1451	chr8_140500000	1	7	1	4	4	8	5	0	5	2	9	7	0	4	3
1452	chr8_141500000	1	0	0	4	4	8	0	0	2	2	9	7	2	4	1
1453	chr8_142500000	2	0	0	4	4	1	0	1	2	2	0	7	2	0	1
1454	chr8_143500000	2	0	0	4	4	1	0	1	0	2	0	7	2	0	1
1455	chr8_144500000	2	0	0	4	4	1	0	1	0	0	0	0	2	0	1
1456	chr8_145500000	2	0	0	4	4	1	0	1	0	0	0	0	2	0	1
1457	chr8_146500000	1	0	0	4	4	1	0	1	0	0	0	0	2	0	1
1458	chr9_500000	1	0	0	0	0	0	0	1	1	8	9	0	1	0	1
1459	chr9_1500000	1	0	0	0	0	0	9	1	6	8	9	0	0	0	3
1460	chr9_2500000	1	0	0	0	0	0	9	1	1	8	9	0	0	0	3
1461	chr9_3500000	1	0	8	0	0	0	9	3	9	8	9	0	0	0	3
1462	chr9_4500000	1	0	8	0	0	0	9	3	9	8	9	0	0	0	3
1463	chr9_5500000	1	0	8	0	0	0	9	3	9	8	9	0	0	0	3
1464	chr9_6500000	1	0	0	0	0	0	9	3	1	8	9	0	0	0	3
1465	chr9_7500000	1	0	8	0	0	5	9	6	5	8	9	0	4	0	3
1466	chr9_8500000	1	0	8	0	0	5	9	6	3	8	9	0	4	0	3
1467	chr9_9500000	1	0	8	0	0	5	9	6	6	8	9	0	4	0	3
1468	chr9_10500000	1	0	8	0	0	5	9	7	9	8	9	0	4	0	3
1469	chr9_11500000	1	0	8	0	0	5	9	6	9	8	9	0	4	0	3
1470	chr9_12500000	1	0	8	0	0	5	9	7	9	8	9	0	4	0	3
1471	chr9_13500000	1	0	8	0	0	5	9	7	1	8	9	0	4	0	3
1472	chr9_14500000	1	0	8	0	0	0	9	3	1	8	9	0	0	0	3
1473	chr9_15500000	1	0	8	0	0	0	9	3	1	8	9	0	0	0	3
1474	chr9_16500000	1	0	8	0	0	0	9	3	1	8	9	0	0	0	3
1475	chr9_17500000	1	0	8	0	0	5	9	7	1	8	9	0	0	0	3
1476	chr9_18500000	1	0	8	0	0	5	9	7	1	8	9	0	4	0	3
1477	chr9_19500000	1	0	0	0	0	0	9	3	1	8	9	0	0	0	3
1478	chr9_20500000	1	0	8	0	0	0	9	3	1	8	9	0	0	0	3
1479	chr9_21500000	1	0	8	0	0	0	9	3	1	8	9	0	0	0	3
1480	chr9_22500000	1	0	8	0	0	5	9	7	9	8	9	0	4	0	3
1481	chr9_23500000	1	0	8	0	0	5	9	7	9	8	9	0	0	0	3
1482	chr9_24500000	1	0	8	0	0	5	9	7	9	8	9	0	4	0	3
1483	chr9_25500000	1	0	8	0	0	5	9	7	9	8	9	0	4	0	3
1484	chr9_26500000	1	0	8	0	0	5	9	7	9	8	9	0	0	0	3
1485	chr9_27500000	1	0	8	0	0	0	9	3	1	8	9	0	0	0	3
1486	chr9_28500000	1	0	8	0	0	5	9	7	3	8	9	0	4	0	3
1487	chr9_29500000	1	0	8	0	0	5	9	7	3	8	9	0	4	0	3
1488	chr9_30500000	1	0	8	0	0	5	9	7	7	8	9	0	4	0	3
1489	chr9_31500000	1	0	8	0	0	5	9	7	7	8	9	0	4	0	3
1490	chr9_32500000	1	0	8	0	0	0	9	3	1	8	9	0	0	0	3
1491	chr9_33500000	1	0	0	0	0	0	0	1	1	8	9	0	1	0	1
1492	chr9_34500000	1	0	0	0	0	1	0	1	0	0	0	0	1	0	1
1493	chr9_35500000	1	0	0	0	0	1	0	1	0	0	0	0	1	0	1
1494	chr9_36500000	1	0	0	0	0	1	0	1	1	0	0	0	1	0	1
1495	chr9_37500000	1	0	0	0	0	1	0	1	1	0	9	0	1	0	1
1496	chr9_38500000	1	0	0	0	0	1	0	1	1	0	9	0	1	0	0
1497	chr9_71500000	1	0	0	0	0	0	0	1	1	8	9	0	1	0	1
1498	chr9_72500000	1	0	0	0	0	0	0	1	1	8	9	0	1	0	1
1499	chr9_73500000	1	0	0	0	0	0	9	1	1	8	9	0	0	0	3
1500	chr9_74500000	1	0	0	0	0	0	9	3	1	8	9	0	0	0	3
1501	chr9_75500000	1	0	8	0	0	0	9	3	9	8	9	0	0	0	3
1502	chr9_76500000	1	0	8	0	0	5	9	6	9	8	9	0	0	0	3
1503	chr9_77500000	1	0	8	0	0	0	9	3	1	8	9	0	0	0	3
1504	chr9_78500000	1	0	8	0	0	5	9	6	1	8	9	0	0	0	3
1505	chr9_79500000	1	0	0	0	0	0	9	3	1	8	9	0	0	0	3
1506	chr9_80500000	1	0	0	0	0	0	9	3	1	8	9	0	0	0	3
1507	chr9_81500000	1	0	8	0	0	5	9	6	5	8	9	0	0	0	3
1508	chr9_82500000	1	0	8	0	0	5	9	6	5	8	9	0	4	0	3
1509	chr9_83500000	1	0	8	0	0	5	9	6	5	8	9	0	4	0	3
1510	chr9_84500000	1	0	8	0	0	5	9	6	8	8	9	0	0	0	3
1511	chr9_85500000	1	0	8	0	0	5	9	6	8	8	9	0	0	0	3
1512	chr9_86500000	1	0	8	0	0	5	9	6	5	8	9	0	0	0	3
1513	chr9_87500000	1	0	8	0	0	0	9	3	1	8	9	0	0	0	3
1514	chr9_88500000	1	0	0	0	0	0	9	3	0	8	9	0	0	0	3
1515	chr9_89500000	1	0	0	0	0	0	9	1	0	8	9	0	0	0	1
1516	chr9_90500000	1	0	0	0	0	0	0	1	0	8	9	0	0	0	1
1517	chr9_91500000	1	0	0	0	0	0	0	1	0	8	9	0	0	0	1
1518	chr9_92500000	1	0	0	0	0	0	0	1	2	8	9	0	2	0	1
1519	chr9_93500000	1	0	0	0	0	0	9	1	0	8	9	0	0	0	1
1520	chr9_94500000	1	0	0	0	0	0	0	1	1	8	9	0	2	0	1
1521	chr9_95500000	1	0	0	0	0	0	0	1	1	8	9	0	2	0	1
1522	chr9_96500000	1	0	0	0	0	0	0	1	0	8	9	0	2	0	1
1523	chr9_97500000	1	0	0	0	0	0	0	1	1	8	9	0	2	0	1
1524	chr9_98500000	1	0	0	0	0	0	0	1	0	8	9	0	2	0	1
1525	chr9_99500000	1	0	0	0	0	0	0	1	0	8	9	0	2	0	1
1526	chr9_100500000	1	0	0	0	0	0	0	1	3	8	9	0	2	0	1
1527	chr9_101500000	1	0	0	0	0	0	9	1	3	8	9	0	0	0	1
1528	chr9_102500000	1	0	8	0	0	0	9	0	7	8	9	0	0	0	3
1529	chr9_103500000	1	0	8	0	0	5	9	6	7	8	9	0	0	0	3
1530	chr9_104500000	1	0	8	0	0	5	9	6	5	8	9	0	0	0	3
1531	chr9_105500000	1	0	8	0	0	5	9	6	5	8	9	0	0	0	3
1532	chr9_106500000	1	0	8	0	0	5	9	6	5	8	9	0	0	0	3
1533	chr9_107500000	1	0	8	0	0	5	9	6	5	8	9	0	0	0	3
1534	chr9_108500000	1	0	8	0	0	5	9	6	7	8	9	0	0	0	3
1535	chr9_109500000	1	0	1	0	0	5	9	6	7	8	9	0	0	0	3
1536	chr9_110500000	1	0	1	0	0	5	9	6	7	8	9	0	0	0	3
1537	chr9_111500000	1	0	1	0	0	5	9	0	7	8	9	0	0	0	3
1538	chr9_112500000	1	0	1	0	0	0	9	0	7	8	9	0	0	0	1
1539	chr9_113500000	1	0	1	0	0	5	9	6	7	8	9	0	0	0	3
1540	chr9_114500000	1	0	1	0	0	0	9	0	7	8	9	0	0	0	1
1541	chr9_115500000	1	0	0	0	0	0	9	0	7	8	9	0	2	0	1
1542	chr9_116500000	1	0	0	0	0	0	9	0	7	8	9	0	2	0	1
1543	chr9_117500000	1	0	1	0	0	0	9	0	7	8	9	0	0	0	1
1544	chr9_118500000	1	0	3	0	0	5	9	6	7	8	9	0	0	0	3
1545	chr9_119500000	1	0	3	0	0	5	9	6	7	8	9	0	5	0	3
1546	chr9_120500000	1	0	3	0	0	5	9	6	7	8	9	0	5	0	3
1547	chr9_121500000	1	0	3	0	0	5	9	6	7	8	9	0	5	0	3
1548	chr9_122500000	1	0	3	0	0	5	9	6	7	8	9	0	5	0	3
1549	chr9_123500000	1	0	1	0	0	0	9	0	7	8	9	0	0	0	1
1550	chr9_124500000	1	0	0	0	0	0	0	1	1	8	9	0	2	0	1
1551	chr9_125500000	1	0	0	0	0	0	0	1	1	8	9	0	2	0	1
1552	chr9_126500000	1	0	0	0	0	0	0	1	0	8	9	0	2	0	1
1553	chr9_127500000	1	0	0	0	0	0	0	1	0	8	9	0	2	0	1
1554	chr9_128500000	1	0	0	0	0	0	0	1	0	8	9	0	2	0	1
1555	chr9_129500000	1	0	0	0	0	1	0	1	0	0	9	0	2	0	1
1556	chr9_130500000	1	0	0	0	0	1	0	1	0	0	0	0	2	0	1
1557	chr9_131500000	1	0	0	0	0	1	0	1	0	0	0	0	2	0	1
1558	chr9_132500000	1	0	0	0	0	1	0	1	0	0	0	0	2	0	1
1559	chr9_133500000	1	0	0	0	0	1	0	1	0	0	0	0	2	0	1
1560	chr9_134500000	1	0	0	0	0	1	0	1	0	0	0	0	2	0	1
1561	chr9_135500000	1	0	0	0	0	1	0	1	0	0	0	0	2	0	1
1562	chr9_136500000	1	0	0	0	0	1	0	1	0	0	0	0	2	0	1
1563	chr9_137500000	2	0	0	0	0	1	0	1	0	0	0	0	2	0	1
1564	chr9_138500000	2	0	0	0	0	1	0	1	0	0	0	0	2	0	1
1565	chr9_139500000	2	0	0	0	0	1	0	1	0	0	0	0	2	0	1
1566	chr9_140500000	2	0	0	0	0	1	0	1	0	0	0	0	2	0	1
1567	chr10_500000	1	0	0	0	0	1	0	1	1	2	9	2	1	0	1
1568	chr10_1500000	1	0	0	0	0	0	6	1	2	2	9	2	1	0	0
1569	chr10_2500000	1	0	0	0	0	0	6	9	2	2	9	2	3	0	3
1570	chr10_3500000	1	0	0	0	0	0	6	1	9	2	9	2	0	0	0
1571	chr10_4500000	1	0	4	0	0	0	6	7	9	2	9	2	3	0	3
1572	chr10_5500000	1	0	0	0	0	0	6	9	3	2	9	2	0	0	3
1573	chr10_6500000	1	0	0	0	0	0	6	1	1	2	9	2	0	0	0
1574	chr10_7500000	1	0	0	0	0	0	6	9	1	2	9	2	0	0	0
1575	chr10_8500000	1	0	4	0	0	0	6	7	8	2	9	2	4	0	3
1576	chr10_9500000	1	0	4	0	0	5	6	7	8	2	9	2	4	0	3
1577	chr10_10500000	1	0	4	0	0	5	6	7	1	2	9	2	4	0	3
1578	chr10_11500000	1	0	0	0	0	0	6	9	1	2	9	2	0	0	0
1579	chr10_12500000	1	0	0	0	0	0	0	1	1	2	9	2	1	0	0
1580	chr10_13500000	1	0	0	0	0	0	0	1	1	2	9	2	1	0	0
1581	chr10_14500000	1	0	0	0	0	0	6	1	1	2	9	2	1	0	0
1582	chr10_15500000	1	0	0	0	0	0	6	9	3	2	9	2	3	0	0
1583	chr10_16500000	1	0	0	0	0	0	6	9	3	2	9	2	3	0	0
1584	chr10_17500000	1	0	0	0	0	0	6	9	3	2	9	2	3	0	0
1585	chr10_18500000	1	0	0	0	0	0	6	9	3	2	9	2	3	0	3
1586	chr10_19500000	1	0	4	0	0	0	6	7	9	2	9	2	3	0	3
1587	chr10_20500000	1	0	0	0	0	0	6	9	9	2	9	2	3	0	3
1588	chr10_21500000	1	0	0	0	0	0	6	1	9	2	9	2	1	0	0
1589	chr10_22500000	1	0	0	0	0	0	6	1	8	2	9	2	0	0	0
1590	chr10_23500000	1	0	0	0	0	0	6	9	8	2	9	2	3	0	0
1591	chr10_24500000	1	0	0	0	0	0	6	9	1	2	9	2	3	0	0
1592	chr10_25500000	1	0	0	0	0	0	6	9	1	2	9	2	3	0	0
1593	chr10_26500000	1	0	0	0	0	0	6	9	6	2	9	2	3	0	0
1594	chr10_27500000	1	0	0	0	0	0	6	1	1	2	9	2	1	0	0
1595	chr10_28500000	1	0	0	0	0	0	6	1	1	2	9	2	1	0	0
1596	chr10_29500000	1	0	0	0	0	0	6	1	1	2	9	2	1	0	0
1597	chr10_30500000	1	0	0	0	0	0	6	1	0	2	9	2	1	0	0
1598	chr10_31500000	1	0	0	0	0	0	6	1	2	2	9	2	1	0	0
1599	chr10_32500000	1	0	0	0	0	0	6	1	0	2	9	2	1	0	0
1600	chr10_33500000	1	0	0	0	0	0	6	1	0	2	9	2	1	0	0
1601	chr10_34500000	1	0	0	0	0	0	6	1	0	2	0	2	1	0	0
1602	chr10_35500000	1	0	0	0	0	0	6	1	8	2	9	2	1	0	0
1603	chr10_36500000	1	0	0	0	0	0	6	1	8	2	9	2	3	0	0
1604	chr10_37500000	1	0	0	0	0	0	6	9	8	2	9	2	3	0	0
1605	chr10_43500000	1	0	0	0	0	1	0	1	0	2	0	2	1	0	0
1606	chr10_44500000	1	0	0	0	0	0	6	1	3	2	0	2	1	0	0
1607	chr10_45500000	1	0	0	0	0	0	6	1	3	2	0	2	1	0	0
1608	chr10_49500000	1	0	0	0	0	0	6	1	6	2	0	2	1	0	0
1609	chr10_50500000	1	0	0	0	0	0	6	1	1	2	9	2	1	0	0
1610	chr10_52500000	1	0	0	0	0	0	6	9	1	2	9	2	3	0	0
1611	chr10_53500000	1	0	0	0	0	0	6	9	1	2	9	2	3	0	0
1612	chr10_54500000	1	0	4	0	0	0	6	9	9	2	9	2	3	0	3
1613	chr10_55500000	1	0	4	0	0	0	6	9	9	2	9	2	3	0	3
1614	chr10_56500000	1	0	4	0	0	5	6	7	9	2	9	2	3	0	3
1615	chr10_57500000	1	0	4	0	0	5	6	9	9	2	9	2	3	0	3
1616	chr10_58500000	1	0	4	0	0	5	6	7	8	2	9	2	3	0	3
1617	chr10_59500000	1	0	4	0	0	5	6	7	8	2	9	2	3	0	3
1618	chr10_60500000	1	0	4	0	0	0	6	9	8	2	9	2	3	0	3
1619	chr10_61500000	1	0	4	0	0	0	6	9	8	2	9	2	3	0	3
1620	chr10_62500000	1	0	4	0	0	0	6	9	8	2	9	2	3	0	3
1621	chr10_63500000	1	0	4	0	0	0	6	7	8	2	9	2	3	0	3
1622	chr10_64500000	1	0	4	0	0	0	6	9	9	2	9	2	3	0	3
1623	chr10_65500000	1	0	0	0	0	0	6	9	9	2	9	2	3	0	0
1624	chr10_66500000	1	0	4	0	0	5	6	7	9	2	9	2	4	0	3
1625	chr10_67500000	1	0	4	0	0	5	6	7	9	2	9	2	4	0	3
1626	chr10_68500000	1	0	4	0	0	5	6	7	9	2	9	2	4	0	3
1627	chr10_69500000	1	0	4	0	0	0	6	9	9	2	9	2	3	0	3
1628	chr10_70500000	1	0	0	0	0	0	0	1	0	2	9	2	1	0	1
1629	chr10_71500000	1	0	0	0	0	1	0	1	0	2	0	2	1	0	1
1630	chr10_72500000	1	0	0	0	0	1	0	1	0	2	0	2	1	0	1
1631	chr10_73500000	1	0	0	0	0	1	0	1	0	2	0	2	1	0	1
1632	chr10_74500000	1	0	0	0	0	0	0	1	0	2	9	2	1	0	1
1633	chr10_75500000	1	0	0	0	0	1	0	1	1	2	0	2	1	0	1
1634	chr10_76500000	1	0	0	0	0	0	0	1	1	2	9	2	1	0	1
1635	chr10_77500000	1	0	0	0	0	0	6	1	3	2	9	2	0	0	1
1636	chr10_78500000	1	0	0	0	0	0	6	1	0	2	9	2	0	0	3
1637	chr10_79500000	1	0	0	0	0	0	0	1	0	2	9	2	2	0	1
1638	chr10_80500000	1	0	0	0	0	0	0	1	1	2	9	2	2	0	1
1639	chr10_81500000	1	0	0	0	0	0	0	1	0	2	9	2	0	0	1
1640	chr10_82500000	1	0	4	0	0	5	6	7	9	2	9	2	0	0	3
1641	chr10_83500000	1	0	4	0	0	5	6	7	9	2	9	2	4	0	3
1642	chr10_84500000	1	0	4	0	0	5	6	7	9	2	9	2	4	0	3
1643	chr10_85500000	1	0	4	0	0	5	6	7	5	2	9	2	4	0	3
1644	chr10_86500000	1	0	4	0	0	5	6	7	5	2	9	2	4	0	3
1645	chr10_87500000	1	0	4	0	0	5	6	7	5	2	9	2	4	0	3
1646	chr10_88500000	1	0	0	0	0	0	6	1	2	2	9	2	0	0	1
1647	chr10_89500000	1	0	0	0	0	0	6	7	6	2	9	2	0	0	3
1648	chr10_90500000	1	0	4	0	0	5	6	7	6	2	9	2	4	0	3
1649	chr10_91500000	1	0	4	0	0	5	6	7	6	2	9	2	0	0	3
1650	chr10_92500000	1	0	4	0	0	5	6	7	6	2	9	2	4	0	3
1651	chr10_93500000	1	0	0	0	0	0	6	0	2	2	9	2	0	0	1
1652	chr10_94500000	1	0	0	0	0	0	0	1	1	2	9	2	0	0	1
1653	chr10_95500000	1	0	0	0	0	0	0	1	1	2	9	2	2	0	1
1654	chr10_96500000	1	0	0	0	0	0	0	1	0	2	9	2	2	0	1
1655	chr10_97500000	1	0	0	0	0	0	0	1	0	2	9	2	2	0	1
1656	chr10_98500000	1	0	0	0	0	0	0	1	0	2	9	2	2	0	1
1657	chr10_99500000	1	0	0	0	0	0	0	1	0	2	9	2	2	0	1
1658	chr10_100500000	1	0	0	0	0	0	6	0	7	2	9	2	0	0	1
1659	chr10_101500000	1	0	0	0	0	0	0	1	9	2	9	2	2	0	1
1660	chr10_102500000	1	0	0	0	0	0	0	1	0	2	0	2	2	0	1
1661	chr10_103500000	1	0	0	0	0	0	0	1	0	2	9	2	2	0	1
1662	chr10_104500000	1	0	0	0	0	0	0	1	0	2	9	2	2	0	1
1663	chr10_105500000	1	0	0	0	0	0	0	0	0	2	9	2	0	0	1
1664	chr10_106500000	1	0	3	0	0	5	9	8	5	2	9	2	5	0	3
1665	chr10_107500000	1	0	3	0	0	5	9	8	5	2	9	2	5	0	3
1666	chr10_108500000	1	0	3	0	0	5	9	8	5	2	9	2	5	0	3
1667	chr10_109500000	1	0	3	0	0	5	9	8	5	2	9	2	5	0	3
1668	chr10_110500000	1	0	3	0	0	5	9	8	5	2	9	2	5	0	3
1669	chr10_111500000	1	0	3	0	0	5	9	8	5	2	9	2	5	0	3
1670	chr10_112500000	1	0	1	0	0	5	9	0	5	2	9	2	0	0	1
1671	chr10_113500000	1	0	3	0	0	5	9	8	5	2	9	2	5	0	3
1672	chr10_114500000	1	0	1	0	0	0	9	0	5	2	9	2	0	0	1
1673	chr10_115500000	1	0	1	0	0	5	9	0	5	2	9	2	0	0	1
1674	chr10_116500000	1	0	1	0	0	5	9	8	5	2	9	2	5	0	3
1675	chr10_117500000	1	0	3	0	0	5	9	8	5	2	9	2	5	0	3
1676	chr10_118500000	1	0	1	0	0	5	9	0	5	2	9	2	5	0	1
1677	chr10_119500000	1	0	1	0	0	5	9	0	5	2	9	2	0	0	1
1678	chr10_120500000	1	0	0	0	0	0	9	0	5	2	9	2	0	0	1
1679	chr10_121500000	1	0	0	0	0	0	0	0	2	2	9	2	2	0	1
1680	chr10_122500000	1	0	0	0	0	0	0	0	2	2	9	2	2	0	1
1681	chr10_123500000	1	0	0	0	0	0	0	1	2	2	9	2	2	0	1
1682	chr10_124500000	1	0	0	0	0	0	0	1	2	2	9	2	2	0	1
1683	chr10_125500000	1	0	0	0	0	0	0	1	2	2	9	2	2	0	1
1684	chr10_126500000	1	0	0	0	0	0	0	1	2	2	9	2	2	0	1
1685	chr10_127500000	1	0	0	0	0	0	0	0	5	2	9	2	2	0	1
1686	chr10_128500000	1	0	0	0	0	0	0	0	5	2	9	2	2	0	1
1687	chr10_129500000	1	0	0	0	0	0	0	0	7	2	9	2	2	0	1
1688	chr10_130500000	1	0	0	0	0	0	0	0	7	2	9	2	2	0	1
1689	chr10_131500000	1	0	0	0	0	0	0	0	7	2	9	2	2	0	1
1690	chr10_132500000	1	0	0	0	0	0	0	1	3	2	9	2	2	0	1
1691	chr10_133500000	1	0	0	0	0	1	0	1	0	2	0	2	2	0	1
1692	chr10_134500000	2	0	0	0	0	1	0	1	0	0	0	2	2	0	1
1693	chr10_135500000	1	0	0	0	0	1	0	1	5	2	0	0	2	0	1
1694	chr11_500000	1	0	0	0	0	1	0	1	8	0	0	0	1	0	1
1695	chr11_1500000	1	0	0	0	0	1	0	1	8	0	0	0	1	0	1
1696	chr11_2500000	1	0	0	0	0	1	0	1	8	0	0	0	1	0	1
1697	chr11_3500000	1	0	0	0	0	0	0	1	8	2	9	0	1	0	1
1698	chr11_4500000	1	0	4	0	0	0	6	7	8	2	9	0	4	0	3
1699	chr11_5500000	1	0	4	0	0	0	6	7	8	2	9	0	4	0	3
1700	chr11_6500000	1	0	4	0	0	0	6	1	8	2	9	0	0	0	0
1701	chr11_7500000	1	0	4	0	0	0	6	7	8	2	9	0	0	0	3
1702	chr11_8500000	1	0	0	0	0	0	0	1	8	2	9	0	1	0	0
1703	chr11_9500000	1	0	0	0	0	1	0	1	8	2	0	0	1	0	0
1704	chr11_10500000	1	0	0	0	0	0	0	1	8	2	9	0	1	0	1
1705	chr11_11500000	1	0	0	0	0	0	0	1	8	2	9	0	1	0	0
1706	chr11_12500000	1	0	0	0	0	0	0	1	8	2	9	0	1	0	0
1707	chr11_13500000	1	0	4	0	0	0	6	1	8	2	9	0	1	0	0
1708	chr11_14500000	1	0	4	0	0	0	6	9	8	2	9	0	3	0	0
1709	chr11_15500000	1	0	4	0	0	0	6	7	8	2	9	0	3	0	3
1710	chr11_16500000	1	0	4	0	0	0	6	7	8	2	9	0	3	0	3
1711	chr11_17500000	1	0	0	0	0	0	0	1	8	2	9	0	1	0	0
1712	chr11_18500000	1	0	0	0	0	0	0	1	8	2	9	0	1	0	0
1713	chr11_19500000	1	0	4	0	0	0	6	1	8	2	9	0	0	0	0
1714	chr11_20500000	1	0	4	0	0	0	6	9	8	2	9	0	0	0	3
1715	chr11_21500000	1	0	4	0	0	5	6	7	8	2	9	0	4	0	3
1716	chr11_22500000	1	0	4	0	0	5	6	7	8	2	9	0	4	0	3
1717	chr11_23500000	1	0	4	0	0	5	6	7	8	2	9	0	4	0	3
1718	chr11_24500000	1	0	4	0	0	5	6	7	8	2	9	0	4	0	3
1719	chr11_25500000	1	0	4	0	0	5	6	7	8	2	9	0	4	0	3
1720	chr11_26500000	1	0	4	0	0	5	6	7	8	2	9	0	4	0	3
1721	chr11_27500000	1	0	4	0	0	0	6	9	8	2	9	0	3	0	0
1722	chr11_28500000	1	0	4	0	0	5	6	7	8	2	9	0	3	0	3
1723	chr11_29500000	1	0	4	0	0	5	6	7	8	2	9	0	4	0	3
1724	chr11_30500000	1	0	4	0	0	0	6	7	8	2	9	0	3	0	3
1725	chr11_31500000	1	0	4	0	0	0	6	9	8	2	9	0	3	0	0
1726	chr11_32500000	1	0	4	0	0	0	6	1	8	2	9	0	1	0	0
1727	chr11_33500000	1	0	0	0	0	0	0	1	8	2	9	0	1	0	0
1728	chr11_34500000	1	0	0	0	0	0	0	1	8	2	9	0	1	0	0
1729	chr11_35500000	1	0	4	0	0	0	6	1	8	2	9	0	1	0	0
1730	chr11_36500000	1	0	4	0	0	0	6	9	8	2	9	0	3	0	0
1731	chr11_37500000	1	0	4	0	0	5	6	9	8	2	9	0	3	0	0
1732	chr11_38500000	1	0	4	0	0	5	6	9	8	2	9	0	3	0	0
1733	chr11_39500000	1	0	4	0	0	5	6	9	8	2	9	0	3	0	0
1734	chr11_40500000	1	0	4	0	0	0	6	9	8	2	9	0	3	0	0
1735	chr11_41500000	1	0	4	0	0	0	6	9	8	2	9	0	3	0	0
1736	chr11_42500000	1	0	4	0	0	0	6	9	8	2	9	0	3	0	0
1737	chr11_43500000	1	0	4	0	0	0	6	1	8	2	9	0	3	0	0
1738	chr11_44500000	1	0	0	0	0	1	0	1	8	0	0	0	1	0	0
1739	chr11_45500000	1	0	0	0	0	1	0	1	8	0	0	0	1	0	0
1740	chr11_46500000	1	0	0	0	0	1	0	1	8	0	0	0	1	0	0
1741	chr11_47500000	1	0	0	0	0	1	0	1	8	0	0	0	1	0	0
1742	chr11_48500000	1	0	0	0	0	1	0	1	8	0	0	0	1	0	0
1743	chr11_55500000	1	0	0	0	0	1	6	1	8	0	0	0	1	0	0
1744	chr11_56500000	1	0	0	0	0	1	0	1	8	0	0	0	1	0	0
1745	chr11_57500000	1	0	0	0	0	1	0	1	8	0	0	0	1	0	0
1746	chr11_58500000	1	0	0	0	0	1	0	1	8	0	0	0	1	0	0
1747	chr11_59500000	1	0	0	0	0	1	0	1	8	0	0	0	1	0	0
1748	chr11_60500000	1	0	0	0	0	1	0	1	8	0	0	0	1	0	0
1749	chr11_61500000	1	0	0	0	0	1	0	1	8	0	0	0	1	0	0
1750	chr11_62500000	1	0	0	0	0	1	0	1	8	0	0	0	1	0	0
1751	chr11_63500000	1	0	0	0	0	1	0	1	8	0	0	0	1	0	0
1752	chr11_64500000	1	0	0	0	0	1	0	1	8	0	0	0	1	0	0
1753	chr11_65500000	1	0	0	0	0	1	0	1	8	0	0	0	1	0	1
1754	chr11_66500000	1	0	0	0	0	1	0	1	8	0	0	0	1	0	1
1755	chr11_67500000	1	0	0	0	0	1	0	1	8	0	0	0	1	0	1
1756	chr11_68500000	1	0	0	0	0	1	0	1	8	0	0	0	1	0	1
1757	chr11_69500000	1	0	0	0	0	1	0	1	8	0	0	0	1	0	1
1758	chr11_70500000	1	0	0	0	0	1	0	1	8	0	0	0	1	0	1
1759	chr11_71500000	1	0	0	0	0	1	0	1	8	0	0	0	1	0	1
1760	chr11_72500000	1	0	0	0	0	1	0	1	8	0	0	0	1	0	1
1761	chr11_73500000	1	0	0	0	0	1	0	1	8	0	0	0	1	0	1
1762	chr11_74500000	1	0	0	0	0	1	0	1	8	0	0	0	1	0	1
1763	chr11_75500000	1	0	0	0	0	1	0	1	8	2	9	0	1	0	1
1764	chr11_76500000	1	0	0	0	0	0	0	1	8	2	9	0	1	0	1
1765	chr11_77500000	1	0	0	0	0	0	0	1	8	2	9	0	0	0	1
1766	chr11_78500000	1	0	4	0	0	0	6	7	8	2	9	0	0	0	3
1767	chr11_79500000	1	0	4	0	0	5	5	7	8	2	9	0	4	0	3
1768	chr11_80500000	1	0	4	0	0	5	5	7	8	2	9	0	4	0	3
1769	chr11_81500000	1	0	4	0	0	5	5	7	8	2	9	0	4	0	3
1770	chr11_82500000	1	0	4	0	0	5	6	7	8	2	9	0	4	0	3
1771	chr11_83500000	1	0	4	0	0	5	5	7	8	2	9	0	4	0	3
1772	chr11_84500000	1	0	4	0	0	5	5	7	8	2	9	0	4	0	3
1773	chr11_85500000	1	0	4	0	0	0	6	7	8	2	9	0	0	0	3
1774	chr11_86500000	1	0	4	0	0	0	6	7	8	2	9	0	0	0	3
1775	chr11_87500000	1	0	3	0	0	5	5	7	8	2	9	0	4	0	3
1776	chr11_88500000	1	0	3	0	0	5	5	7	8	2	9	0	4	0	3
1777	chr11_90500000	1	0	3	0	0	5	5	4	8	2	9	0	4	0	3
1778	chr11_91500000	1	0	3	0	0	5	5	7	8	2	9	0	4	0	3
1779	chr11_92500000	1	0	1	0	0	5	5	7	8	2	9	0	0	0	3
1780	chr11_93500000	1	0	0	0	0	0	0	2	8	2	9	0	0	0	1
1781	chr11_94500000	1	0	0	0	0	0	0	2	8	2	9	0	0	0	1
1782	chr11_95500000	1	0	1	0	0	5	5	0	8	2	9	0	0	0	3
1783	chr11_96500000	1	0	3	0	0	5	5	4	8	2	9	0	4	0	3
1784	chr11_97500000	1	0	3	0	0	5	5	4	8	2	9	0	4	0	3
1785	chr11_98500000	1	0	3	0	0	5	5	4	8	2	9	0	4	0	3
1786	chr11_99500000	1	0	3	0	0	5	5	4	8	2	9	0	4	0	3
1787	chr11_100500000	1	0	3	0	0	5	5	4	8	2	9	0	4	0	3
1788	chr11_101500000	1	0	3	0	0	5	5	4	8	2	9	0	4	0	3
1789	chr11_102500000	1	0	1	0	0	5	5	4	8	2	9	0	0	0	3
1790	chr11_103500000	1	0	3	0	0	5	5	4	8	2	9	0	5	0	3
1791	chr11_104500000	1	0	3	0	0	5	5	4	8	2	9	0	5	0	3
1792	chr11_105500000	1	0	3	0	0	5	5	4	8	2	9	0	5	0	3
1793	chr11_106500000	1	0	3	0	0	5	5	4	8	2	9	0	5	0	3
1794	chr11_107500000	1	0	1	0	0	5	5	4	8	2	9	0	0	0	3
1795	chr11_108500000	1	0	1	0	0	5	5	4	8	2	9	0	0	0	3
1796	chr11_109500000	1	0	3	0	0	5	5	4	8	2	9	0	5	0	3
1797	chr11_110500000	1	0	3	0	0	5	5	4	8	2	9	0	5	0	3
1798	chr11_111500000	1	0	1	0	0	5	5	0	8	2	9	0	0	0	3
1799	chr11_112500000	1	0	0	0	0	0	9	0	8	2	9	0	0	0	1
1800	chr11_113500000	1	0	0	0	0	0	0	2	8	2	9	0	0	0	1
1801	chr11_114500000	1	0	0	0	0	0	0	2	8	2	9	0	0	0	1
1802	chr11_115500000	1	0	0	0	0	0	0	2	8	2	9	0	0	0	1
1803	chr11_116500000	1	0	0	0	0	0	0	1	8	2	9	0	2	0	1
1804	chr11_117500000	1	0	0	0	0	1	0	1	8	2	0	0	2	0	1
1805	chr11_118500000	1	0	0	0	0	1	0	1	8	0	0	0	2	0	1
1806	chr11_119500000	1	0	0	0	0	1	0	1	8	0	0	0	2	0	1
1807	chr11_120500000	1	0	0	0	0	0	0	1	8	2	9	0	2	0	1
1808	chr11_121500000	1	0	0	0	0	0	0	2	8	2	9	0	2	0	1
1809	chr11_122500000	1	0	0	0	0	0	0	2	8	2	9	0	2	0	1
1810	chr11_123500000	1	0	1	0	0	0	9	0	8	2	9	0	0	0	1
1811	chr11_124500000	1	0	1	0	0	0	9	0	8	2	9	0	0	0	1
1812	chr11_125500000	1	0	0	0	0	0	0	0	8	2	9	0	2	0	1
1813	chr11_126500000	1	0	1	0	0	5	9	0	8	2	9	0	0	0	1
1814	chr11_127500000	1	0	3	0	0	5	5	4	8	2	9	0	5	0	3
1815	chr11_128500000	1	0	1	0	0	5	9	0	8	2	9	0	5	0	3
1816	chr11_129500000	1	0	1	0	0	0	9	0	8	2	9	0	0	0	1
1817	chr11_130500000	1	0	0	0	0	0	0	0	8	2	9	0	0	0	1
1818	chr11_131500000	1	0	0	0	0	0	9	0	8	2	9	0	0	0	1
1819	chr11_132500000	1	0	0	0	0	0	0	0	8	2	9	0	0	0	1
1820	chr11_133500000	1	0	0	0	0	0	0	2	8	2	9	0	2	0	1
1821	chr11_134500000	1	0	0	0	0	1	0	1	8	2	0	0	2	0	1
1822	chr12_500000	1	0	0	0	0	1	0	1	1	0	0	0	1	0	0
1823	chr12_1500000	1	0	0	0	0	1	0	1	1	0	0	0	1	0	0
1824	chr12_2500000	1	0	0	0	0	1	0	1	1	0	0	0	1	0	0
1825	chr12_3500000	1	0	0	0	0	1	0	1	9	0	0	0	1	0	0
1826	chr12_4500000	1	0	0	0	0	1	0	1	9	0	0	0	1	0	0
1827	chr12_5500000	1	0	0	0	0	1	0	1	9	0	0	0	1	0	0
1828	chr12_6500000	1	0	0	0	0	1	0	1	9	0	0	0	1	0	0
1829	chr12_7500000	1	0	0	0	0	1	0	1	9	0	0	0	1	0	0
1830	chr12_8500000	1	0	0	0	0	1	0	1	9	0	0	0	1	0	0
1831	chr12_9500000	1	0	0	0	0	1	0	1	9	0	0	0	1	0	0
1832	chr12_10500000	1	0	0	0	0	0	6	1	9	0	9	0	1	0	0
1833	chr12_11500000	1	0	0	0	0	0	6	1	9	0	9	0	1	0	0
1834	chr12_12500000	1	0	0	0	0	0	0	1	9	0	9	0	1	0	0
1835	chr12_13500000	1	0	0	0	0	0	6	1	9	0	9	0	1	0	0
1836	chr12_14500000	1	0	0	0	0	0	6	9	9	0	9	0	3	0	0
1837	chr12_15500000	1	0	0	0	0	0	6	9	9	8	9	0	3	0	0
1838	chr12_16500000	1	0	0	0	0	0	6	9	9	8	9	0	3	0	0
1839	chr12_17500000	1	0	0	0	0	0	6	9	9	8	9	0	3	0	0
1840	chr12_18500000	1	0	0	0	0	0	6	9	9	8	9	0	3	0	0
1841	chr12_19500000	1	0	0	0	0	0	6	9	9	8	9	0	3	0	0
1842	chr12_20500000	1	0	0	0	0	0	6	9	9	8	9	0	3	0	0
1843	chr12_21500000	1	0	0	0	0	0	6	9	9	8	9	0	3	0	0
1844	chr12_22500000	1	0	0	0	0	0	6	9	9	8	9	0	3	0	0
1845	chr12_23500000	1	0	0	0	0	0	6	9	9	8	9	0	3	0	0
1846	chr12_24500000	1	0	0	0	0	0	6	9	9	8	9	0	3	0	0
1847	chr12_25500000	1	0	0	0	0	0	6	9	9	0	9	0	3	0	0
1848	chr12_26500000	1	0	0	0	0	0	6	1	9	0	9	0	1	0	0
1849	chr12_27500000	1	0	0	0	0	0	6	1	9	0	9	0	1	0	0
1850	chr12_28500000	1	0	0	0	0	0	6	1	9	0	9	0	3	0	0
1851	chr12_29500000	1	0	0	0	0	0	6	1	9	0	0	0	1	0	0
1852	chr12_30500000	1	0	0	0	0	0	6	1	9	0	0	0	1	0	0
1853	chr12_31500000	1	0	0	0	0	1	0	1	9	0	0	0	1	0	0
1854	chr12_32500000	1	0	0	0	0	1	0	1	9	0	0	0	1	0	0
1855	chr12_33500000	1	0	0	0	0	0	6	1	9	0	0	0	3	0	0
1856	chr12_34500000	1	0	0	0	0	0	6	1	9	0	0	0	3	0	0
1857	chr12_38500000	1	0	0	0	0	0	6	1	9	0	0	0	3	0	0
1858	chr12_39500000	1	0	0	0	0	0	6	1	9	0	0	0	3	0	0
1859	chr12_40500000	1	0	0	0	0	0	6	9	9	0	9	0	3	0	0
1860	chr12_41500000	1	0	0	0	0	0	6	9	9	0	9	0	3	0	0
1861	chr12_42500000	1	0	0	0	0	0	6	1	9	0	0	0	3	0	0
1862	chr12_43500000	1	0	0	0	0	0	6	9	9	0	9	0	3	0	0
1863	chr12_44500000	1	0	0	0	0	0	6	9	9	0	9	0	3	0	0
1864	chr12_45500000	1	0	0	0	0	0	6	9	9	0	9	0	3	0	0
1865	chr12_46500000	1	0	0	0	0	0	6	1	9	0	0	0	1	0	0
1866	chr12_47500000	1	0	0	0	0	1	0	1	9	0	0	0	1	0	0
1867	chr12_48500000	1	0	0	0	0	1	0	1	9	0	0	0	1	0	0
1868	chr12_49500000	1	0	0	0	0	1	0	1	9	0	0	0	1	0	0
1869	chr12_50500000	1	0	0	0	0	1	0	1	9	0	0	0	1	0	0
1870	chr12_51500000	1	0	0	0	0	1	0	1	9	0	0	0	1	0	0
1871	chr12_52500000	1	0	0	0	0	1	0	1	9	0	0	0	1	0	0
1872	chr12_53500000	1	0	0	0	0	1	0	1	9	0	0	0	1	0	0
1873	chr12_54500000	1	0	0	0	0	1	0	1	9	0	0	0	1	0	0
1874	chr12_55500000	1	0	0	0	0	1	0	1	9	0	0	0	1	0	0
1875	chr12_56500000	1	0	0	0	0	1	0	1	9	0	0	0	1	0	0
1876	chr12_57500000	1	0	0	0	0	1	0	1	9	0	0	0	1	0	1
1877	chr12_58500000	1	0	0	0	0	0	6	1	9	8	9	0	1	0	0
1878	chr12_59500000	1	0	4	0	0	0	6	9	9	8	9	0	3	0	3
1879	chr12_60500000	1	0	4	0	0	5	6	7	9	8	9	0	4	0	3
1880	chr12_61500000	1	0	4	0	0	5	6	7	9	8	9	0	4	0	3
1881	chr12_62500000	1	0	4	0	0	0	6	7	9	8	9	0	3	0	3
1882	chr12_63500000	1	0	4	0	0	0	6	9	9	8	9	0	3	0	3
1883	chr12_64500000	1	0	0	0	0	0	6	1	9	8	9	0	0	0	0
1884	chr12_65500000	1	0	0	0	0	0	6	1	9	8	9	0	0	0	0
1885	chr12_66500000	1	0	0	0	0	0	6	1	9	8	9	0	0	0	0
1886	chr12_67500000	1	0	0	0	0	0	6	1	9	8	9	0	0	0	0
1887	chr12_68500000	1	0	0	0	0	0	6	1	9	8	9	0	0	0	0
1888	chr12_69500000	1	0	0	0	0	0	0	1	9	8	9	0	0	0	1
1889	chr12_70500000	1	0	0	0	0	0	6	7	9	8	9	0	0	0	3
1890	chr12_71500000	1	0	3	0	0	5	6	7	9	8	9	0	4	0	3
1891	chr12_72500000	1	0	3	0	0	5	6	7	9	8	9	0	4	0	3
1892	chr12_73500000	1	0	3	0	0	5	5	7	9	8	9	0	4	0	3
1893	chr12_74500000	1	0	3	0	0	5	5	7	9	8	9	0	4	0	3
1894	chr12_75500000	1	0	3	0	0	5	5	4	9	8	9	0	4	0	3
1895	chr12_76500000	1	0	0	0	0	0	6	7	9	8	9	0	0	0	3
1896	chr12_77500000	1	0	3	0	0	5	5	7	9	8	9	0	0	0	3
1897	chr12_78500000	1	0	3	0	0	5	5	7	9	8	9	0	4	0	3
1898	chr12_79500000	1	0	3	0	0	5	5	7	9	8	9	0	0	0	3
1899	chr12_80500000	1	0	3	0	0	5	5	4	9	8	9	0	0	0	3
1900	chr12_81500000	1	0	3	0	0	5	5	4	9	8	9	0	4	0	3
1901	chr12_82500000	1	0	3	0	0	5	5	4	9	8	9	0	4	0	3
1902	chr12_83500000	1	0	3	0	0	5	5	4	9	8	9	0	4	0	3
1903	chr12_84500000	1	0	3	0	0	5	5	4	9	8	9	0	4	0	3
1904	chr12_85500000	1	0	3	0	0	5	5	4	9	8	9	0	4	0	3
1905	chr12_86500000	1	0	3	0	0	5	5	4	9	8	9	0	4	0	3
1906	chr12_87500000	1	0	3	0	0	5	5	4	9	8	9	0	4	0	3
1907	chr12_88500000	1	0	3	0	0	5	5	4	9	8	9	0	4	0	3
1908	chr12_89500000	1	0	3	0	0	5	5	4	9	8	9	0	5	0	3
1909	chr12_90500000	1	0	3	0	0	5	5	4	9	8	9	0	4	0	3
1910	chr12_91500000	1	0	3	0	0	5	5	4	9	8	9	0	5	0	3
1911	chr12_92500000	1	0	3	0	0	5	5	4	9	8	9	0	5	0	3
1912	chr12_93500000	1	0	0	0	0	5	5	0	9	8	9	0	0	0	1
1913	chr12_94500000	1	0	0	0	0	0	0	0	9	8	9	0	0	0	1
1914	chr12_95500000	1	0	0	0	0	0	0	0	9	8	9	0	2	0	1
1915	chr12_96500000	1	0	0	0	0	0	9	0	9	8	9	0	0	0	1
1916	chr12_97500000	1	0	3	0	0	5	5	4	9	8	9	0	0	0	3
1917	chr12_98500000	1	0	3	0	0	5	5	4	9	8	9	0	0	0	3
1918	chr12_99500000	1	0	3	0	0	5	5	4	9	8	9	0	5	0	3
1919	chr12_100500000	1	0	3	0	0	5	5	4	9	8	9	0	5	0	3
1920	chr12_101500000	1	0	3	0	0	5	5	4	9	8	9	0	5	0	3
1921	chr12_102500000	1	0	3	0	0	5	5	4	9	8	9	0	5	0	3
1922	chr12_103500000	1	0	3	0	0	5	5	4	9	8	9	0	5	0	3
1923	chr12_104500000	1	0	0	0	0	0	9	0	9	8	9	0	0	0	1
1924	chr12_105500000	1	0	0	0	0	0	0	0	9	8	9	0	0	0	1
1925	chr12_106500000	1	0	0	0	0	0	0	0	9	8	9	0	0	0	1
1926	chr12_107500000	1	0	0	0	0	0	0	0	9	8	9	0	2	0	1
1927	chr12_108500000	1	0	0	0	0	0	0	1	9	8	9	0	2	0	1
1928	chr12_109500000	1	0	0	0	0	1	0	1	9	0	0	0	2	0	1
1929	chr12_110500000	1	0	0	0	0	1	0	1	9	0	0	0	2	0	1
1930	chr12_111500000	1	0	0	0	0	1	0	1	9	0	0	0	2	0	1
1931	chr12_112500000	1	0	0	0	0	1	0	1	9	0	0	0	2	0	1
1932	chr12_113500000	1	0	0	0	0	1	0	1	9	0	0	0	2	0	1
1933	chr12_114500000	1	0	0	0	0	0	0	1	9	0	0	0	2	0	1
1934	chr12_115500000	1	0	0	0	0	0	0	1	9	8	9	0	2	0	1
1935	chr12_116500000	1	0	0	0	0	0	0	1	9	8	9	0	2	0	1
1936	chr12_117500000	1	0	0	0	0	0	0	1	9	0	9	0	2	0	1
1937	chr12_118500000	1	0	0	0	0	1	0	1	9	0	0	0	2	0	1
1938	chr12_119500000	1	0	0	0	0	1	0	1	9	0	0	0	2	0	1
1939	chr12_120500000	1	0	0	0	0	1	0	1	9	0	0	0	2	0	1
1940	chr12_121500000	1	0	0	0	0	1	0	1	9	0	0	0	2	0	1
1941	chr12_122500000	1	0	0	0	0	1	0	1	9	0	0	0	2	0	1
1942	chr12_123500000	1	0	0	0	0	1	0	1	9	0	0	0	2	0	1
1943	chr12_124500000	1	0	0	0	0	1	0	1	9	0	0	0	2	0	1
1944	chr12_125500000	1	0	0	0	0	0	0	0	9	8	9	0	2	0	1
1945	chr12_126500000	1	0	0	0	0	5	9	0	9	8	9	0	0	0	1
1946	chr12_127500000	1	0	0	0	0	5	9	0	9	8	9	0	0	0	1
1947	chr12_128500000	1	0	0	0	0	0	9	0	9	8	9	0	0	0	1
1948	chr12_129500000	1	0	0	0	0	0	0	0	9	8	9	0	2	0	1
1949	chr12_130500000	1	0	0	0	0	0	0	0	9	8	9	0	2	0	1
1950	chr12_131500000	1	0	0	0	0	1	0	1	9	0	0	0	2	0	1
1951	chr12_132500000	2	0	0	0	0	1	0	1	9	0	0	0	2	0	1
1952	chr12_133500000	1	0	0	0	0	1	0	1	9	0	0	0	2	0	1
1953	chr13_20500000	1	0	0	0	9	1	0	1	1	0	0	0	1	0	0
1954	chr13_21500000	1	0	0	0	9	1	0	1	1	0	0	9	1	0	0
1955	chr13_22500000	1	0	0	0	9	1	0	1	8	0	0	9	1	0	0
1956	chr13_23500000	1	0	0	0	9	1	0	1	8	0	0	9	1	0	0
1957	chr13_24500000	1	0	0	0	9	1	0	1	1	0	0	9	1	0	0
1958	chr13_25500000	1	0	0	0	9	1	0	1	1	0	9	9	1	0	0
1959	chr13_26500000	1	0	0	0	9	1	0	1	1	0	9	9	1	0	0
1960	chr13_27500000	1	0	0	0	9	1	0	1	1	0	9	9	1	0	0
1961	chr13_28500000	1	0	0	0	9	1	0	1	1	0	9	9	1	0	0
1962	chr13_29500000	1	0	0	0	9	0	0	1	1	0	9	9	1	0	0
1963	chr13_30500000	1	0	0	0	9	1	0	1	1	0	9	9	1	0	0
1964	chr13_31500000	1	0	0	0	9	0	0	1	1	0	9	9	1	0	0
1965	chr13_32500000	1	0	0	0	9	0	0	1	1	8	9	9	1	0	0
1966	chr13_33500000	1	0	0	0	9	0	0	1	1	8	9	9	1	0	3
1967	chr13_34500000	1	0	0	0	9	0	6	1	8	8	9	9	0	0	3
1968	chr13_35500000	1	0	0	0	9	0	6	9	8	8	9	9	0	0	3
1969	chr13_36500000	1	0	0	0	9	0	6	1	1	8	9	9	0	0	3
1970	chr13_37500000	1	0	0	0	9	0	6	3	1	8	9	9	0	0	3
1971	chr13_38500000	1	0	4	0	9	0	6	7	3	8	9	9	3	0	3
1972	chr13_39500000	1	0	0	0	9	0	6	3	3	8	9	9	0	0	3
1973	chr13_40500000	1	0	0	0	9	0	6	1	1	8	9	9	0	0	3
1974	chr13_41500000	1	0	0	0	9	0	0	1	1	8	9	9	0	0	3
1975	chr13_42500000	1	0	0	0	9	0	0	1	1	8	9	9	0	0	3
1976	chr13_43500000	1	0	0	0	9	0	0	1	1	8	9	9	0	0	3
1977	chr13_44500000	1	0	0	0	9	0	0	1	1	8	9	9	0	0	3
1978	chr13_45500000	1	0	0	0	9	0	0	1	1	8	9	9	1	0	1
1979	chr13_46500000	1	0	0	0	9	0	0	1	1	8	9	9	0	0	3
1980	chr13_47500000	1	0	0	0	9	0	9	3	1	8	9	9	0	1	3
1981	chr13_48500000	1	0	0	0	9	0	9	3	1	8	9	9	0	1	3
1982	chr13_49500000	1	0	0	0	9	0	9	3	1	8	9	9	0	1	3
1983	chr13_50500000	1	0	0	0	9	0	0	1	1	8	9	9	0	1	3
1984	chr13_51500000	1	0	0	0	9	0	0	1	1	8	9	9	0	1	3
1985	chr13_52500000	1	0	0	0	9	0	0	1	3	8	9	9	0	1	3
1986	chr13_53500000	1	0	8	0	9	0	9	3	8	8	9	9	0	1	3
1987	chr13_54500000	8	0	8	0	9	5	9	7	8	8	9	9	0	1	3
1988	chr13_55500000	8	0	8	0	9	5	9	6	8	8	9	9	0	1	3
1989	chr13_56500000	8	0	8	0	9	5	9	6	8	8	9	9	4	1	3
1990	chr13_57500000	8	0	8	0	9	5	9	6	8	8	9	9	4	1	3
1991	chr13_58500000	8	0	8	0	9	5	9	6	8	8	9	9	4	1	3
1992	chr13_59500000	8	0	8	0	9	5	9	7	8	8	9	9	4	1	3
1993	chr13_60500000	8	0	8	0	9	5	9	3	8	8	9	9	0	1	3
1994	chr13_61500000	8	0	8	0	9	5	9	6	8	8	9	9	4	1	3
1995	chr13_62500000	8	0	8	0	9	5	9	6	8	8	9	9	4	1	3
1996	chr13_63500000	8	0	8	0	9	5	9	6	9	8	9	9	4	1	3
1997	chr13_64500000	8	0	8	0	9	5	9	6	9	8	9	9	4	1	3
1998	chr13_65500000	8	0	8	0	9	5	9	6	6	8	9	9	4	1	3
[truncated: 757 more rows]

## Sheet: hESC_1M_features
ID	coordinate	P300	Pol2	Jund	Rad21	Ctcf	Tbp	Taf1	Smc3	Cmyc	gene	dnase	H3K4me1	H3K4me2	H3K4me3	H3K36me3	H3K79me2	H4K20me1	H3K9ac	H3K27ac	H3K27me3	H3K9me3	LAD	RT	line	ltr	sine
1	chr1_1500000	4	28	15	62	85	13	31	22	44	44	327	121	81	60	60	58	111	93	70	37	29	0	1.15856	279	165	977
2	chr1_2500000	3	15	9	58	58	6	15	20	27	18	300	70	39	39	17	16	25	35	41	14	25	0	0.352784	263	148	334
3	chr1_3500000	1	9	3	66	76	4	9	22	25	12	314	83	40	23	13	18	16	51	22	23	31	0	0.590811	181	114	347
4	chr1_4500000	0	0	1	38	28	0	0	9	5	1	188	43	13	6	2	8	10	11	11	13	40	0.00042	-0.858098	429	485	394
5	chr1_5500000	1	0	2	56	46	0	0	14	9	1	219	49	20	5	4	3	18	20	17	20	67	0	-0.155771	480	469	394
6	chr1_6500000	6	20	11	91	121	12	19	34	47	22	297	119	60	57	57	35	36	57	48	31	24	0	1.21266	401	137	1051
7	chr1_7500000	0	3	4	64	68	3	5	18	14	5	289	76	36	16	8	3	13	29	25	11	47	0	0.896744	543	171	641
8	chr1_8500000	5	15	9	60	61	8	10	18	22	6	268	91	42	21	15	14	21	36	30	6	25	0	1.25187	483	200	1161
9	chr1_9500000	3	12	6	69	81	9	13	26	18	13	342	101	54	23	16	18	54	43	32	19	24	0	1.41994	417	206	1396
10	chr1_10500000	4	13	8	52	50	12	8	22	21	11	265	71	53	22	45	43	24	35	35	20	16	0	1.26607	410	113	1311
11	chr1_11500000	6	22	10	72	73	15	26	24	32	22	310	97	61	31	48	38	27	52	43	21	8	0	1.392	417	229	1287
12	chr1_12500000	2	7	6	51	54	3	6	17	16	19	241	71	31	12	33	36	29	30	27	6	57	0	0.613495	441	225	1024
13	chr1_14500000	1	2	2	58	51	2	4	13	10	2	157	53	21	5	3	13	9	9	13	16	62	0	-0.031208	545	348	643
14	chr1_15500000	1	6	5	57	60	5	9	23	21	13	319	81	46	19	17	47	42	36	38	15	33	0	1.38215	490	217	1229
15	chr1_16500000	6	22	9	69	77	19	25	35	32	22	288	107	64	41	29	58	46	70	51	31	22	0	1.45994	388	142	1440
16	chr1_17500000	3	21	13	78	90	18	17	37	31	13	320	125	72	36	21	16	39	62	51	31	25	0	1.39008	443	213	1229
17	chr1_18500000	2	3	6	95	92	3	2	24	24	5	328	75	38	13	3	8	25	33	13	23	32	0	1.07394	551	334	1071
18	chr1_19500000	2	12	2	69	72	11	14	21	24	17	308	75	38	16	6	13	20	42	36	25	31	0	0.762407	532	147	1212
19	chr1_20500000	1	4	8	74	75	9	8	22	17	19	250	78	44	22	6	6	22	39	23	27	43	0.00054	0.561723	620	335	1119
20	chr1_21500000	0	4	3	59	63	2	9	19	19	8	227	86	51	23	37	12	46	26	33	31	3	0	1.33594	490	126	1343
21	chr1_22500000	3	4	7	60	60	6	7	13	20	12	305	135	63	19	19	17	38	44	47	25	19	0	1.19744	529	153	1346
22	chr1_23500000	8	20	13	63	60	10	19	21	24	14	272	98	33	20	15	12	66	39	27	20	26	0	1.50982	542	167	1571
23	chr1_24500000	2	21	4	68	71	12	13	22	20	19	255	96	35	27	23	27	16	39	41	9	16	0	1.51405	538	208	1465
24	chr1_25500000	0	11	6	75	84	10	16	21	18	10	275	99	48	22	13	25	33	39	36	8	18	0	1.45606	513	211	1299
25	chr1_26500000	5	38	15	86	99	20	32	29	39	27	298	101	57	38	67	30	47	66	55	24	8	0	1.58489	565	156	1605
26	chr1_27500000	10	43	35	103	124	24	34	40	42	23	327	128	76	46	33	30	46	60	53	12	11	0	1.55256	476	161	1592
27	chr1_28500000	2	40	16	40	37	22	33	14	24	22	187	65	47	29	76	70	38	45	43	5	14	0	1.47823	508	199	1886
28	chr1_29500000	5	15	7	61	65	7	13	21	28	8	225	90	47	17	28	20	40	39	36	13	22	0	1.21411	450	139	1326
29	chr1_30500000	1	1	2	59	52	0	1	19	3	0	201	49	12	3	0	0	2	14	8	3	62	0	0	556	398	740
30	chr1_31500000	1	10	1	53	59	5	14	16	18	10	256	99	45	19	15	22	24	35	31	13	21	0	1.54608	505	233	1382
31	chr1_32500000	5	34	14	81	87	18	26	27	40	26	262	93	62	38	47	46	27	54	56	22	19	0	1.50575	615	181	1444
32	chr1_33500000	3	21	10	65	61	15	25	23	31	21	275	103	62	41	37	37	44	50	41	25	18	0	1.41784	576	218	1320
33	chr1_34500000	2	2	3	47	43	2	2	11	5	3	163	34	22	3	16	5	30	12	9	10	40	0	-0.017098	724	250	575
34	chr1_35500000	1	16	7	50	46	8	13	14	15	13	169	53	37	17	19	23	28	22	26	14	30	0	1.19188	752	275	992
35	chr1_36500000	4	29	9	60	67	19	27	21	28	23	218	76	42	33	36	40	64	64	47	15	7	0	1.55139	554	122	1364
36	chr1_37500000	1	4	4	81	68	4	3	27	16	3	287	86	37	18	5	2	15	33	28	20	26	0.00036	0.530872	579	237	816
37	chr1_38500000	3	17	9	71	54	11	20	19	31	17	261	112	75	39	31	33	37	46	49	24	29	0	1.29139	538	239	992
38	chr1_39500000	4	14	7	53	40	8	14	16	17	9	201	105	52	32	22	12	29	51	37	18	20	0	1.44114	523	181	1209
39	chr1_40500000	3	19	4	61	68	15	21	21	26	21	177	57	47	30	24	28	31	38	24	20	29	0	1.16209	649	246	1232
40	chr1_41500000	1	10	8	73	89	7	8	20	26	11	247	71	43	27	12	14	22	33	16	27	33	0	0.85201	616	205	1085
41	chr1_42500000	2	4	3	44	37	1	5	11	13	8	182	54	19	12	8	3	14	19	10	12	16	0	0.249378	721	212	716
42	chr1_43500000	3	26	10	54	51	11	30	19	32	23	219	71	42	32	18	26	26	55	44	12	17	0.0003	1.58754	681	262	935
43	chr1_44500000	3	15	7	70	69	6	16	19	30	14	279	100	66	29	29	38	42	54	53	20	18	0	1.55243	722	165	821
44	chr1_45500000	5	33	12	62	66	19	23	24	27	21	181	73	42	26	20	26	43	46	60	16	34	0	1.38942	671	206	1227
45	chr1_46500000	2	25	7	59	55	14	22	18	26	17	232	91	53	33	49	40	47	39	42	8	15	0	1.56205	615	207	1238
46	chr1_47500000	0	7	2	62	64	3	10	22	20	17	169	75	42	27	10	19	25	42	24	16	21	0.00216	1.067	628	194	734
47	chr1_48500000	0	2	2	65	66	3	4	20	15	6	205	60	29	8	1	5	10	24	8	31	41	0.00984	-0.393281	686	240	641
48	chr1_49500000	0	1	0	26	26	1	0	8	1	2	57	26	7	3	1	2	2	4	3	1	1	0.03372	-0.469507	761	221	812
49	chr1_50500000	0	0	1	25	27	2	1	7	8	5	66	18	14	9	2	0	6	5	1	7	5	0.03816	-0.084001	721	201	629
50	chr1_51500000	2	3	5	36	33	2	3	10	12	6	99	48	12	11	5	17	30	12	13	8	15	0.01224	0.80402	715	168	1044
51	chr1_52500000	0	17	3	27	25	9	15	9	13	11	146	63	33	11	47	56	31	24	34	0	11	0	1.47533	705	175	1267
52	chr1_53500000	2	11	1	54	58	9	10	17	24	16	262	93	34	22	16	26	11	41	28	20	25	0	1.47982	713	181	1265
53	chr1_54500000	4	11	3	78	70	8	11	24	21	17	291	59	50	24	26	21	28	47	40	21	14	0	1.40139	648	150	1198
54	chr1_55500000	1	5	2	61	58	6	8	18	18	13	216	61	28	12	12	7	24	25	23	17	31	0.00642	1.20576	688	267	1014
55	chr1_56500000	0	0	4	30	17	0	1	4	8	1	119	29	21	4	2	1	1	13	11	2	18	0.03636	0.215203	682	321	702
56	chr1_57500000	2	3	6	43	41	2	4	12	7	6	124	64	37	5	4	6	18	15	6	6	15	0.03174	-0.223429	643	181	899
57	chr1_58500000	1	0	2	45	29	2	3	11	11	2	135	65	25	4	1	2	3	10	12	8	25	0.01626	-0.06724	627	308	867
58	chr1_59500000	1	11	3	39	24	7	8	10	11	6	140	62	26	10	3	6	5	22	22	9	35	0.01134	0.978948	701	282	822
59	chr1_60500000	0	3	1	39	32	2	1	9	11	4	76	21	15	5	6	3	4	7	5	5	24	0.042	-0.393007	675	243	637
60	chr1_61500000	1	0	2	38	27	2	3	7	13	1	126	69	30	10	1	0	7	17	7	13	26	0.03048	0.800033	502	198	683
61	chr1_62500000	1	19	2	44	42	6	8	12	15	6	158	76	34	9	29	18	18	18	38	10	24	0.00246	1.27811	498	248	1183
62	chr1_63500000	1	5	3	47	43	6	8	15	17	8	110	64	27	9	9	20	9	16	17	6	26	0	1.43596	644	176	821
63	chr1_64500000	3	3	3	56	51	4	5	15	9	7	210	63	41	13	23	9	22	19	35	6	38	0	1.52998	562	258	824
64	chr1_65500000	1	13	7	42	34	7	12	10	16	7	155	68	31	14	17	30	23	31	30	14	20	0.00774	1.33543	660	181	876
65	chr1_66500000	0	1	3	25	20	0	2	5	6	3	75	16	13	5	3	1	6	8	8	4	14	0.03834	0.011324	594	230	479
66	chr1_67500000	1	6	1	37	35	6	6	9	16	11	95	47	29	12	2	5	11	11	9	9	23	0.03216	-0.084819	512	251	792
67	chr1_68500000	2	5	5	50	49	4	3	13	17	6	158	36	19	10	5	12	3	9	6	5	17	0.03792	-0.307864	577	272	682
68	chr1_69500000	1	1	1	30	16	1	1	3	5	0	49	20	11	0	0	0	2	2	6	5	36	0.04332	0	549	391	388
69	chr1_70500000	1	4	0	28	22	5	4	5	11	6	53	24	7	5	8	19	12	8	8	1	10	0.02928	0.527154	530	199	557
70	chr1_71500000	0	3	2	33	26	1	2	4	7	3	67	24	12	3	1	2	4	6	5	6	18	0.04182	-0.976233	510	360	382
71	chr1_72500000	0	0	0	16	12	1	1	2	5	1	31	16	9	1	0	0	0	3	7	2	12	0.04326	-0.901327	437	196	402
72	chr1_73500000	0	0	0	17	12	0	0	4	2	0	61	14	5	0	0	0	1	3	1	0	34	0.0372	0	535	352	276
73	chr1_74500000	0	1	0	18	14	1	1	1	6	5	54	17	10	1	0	0	1	3	4	2	24	0.04326	-0.937668	557	258	331
74	chr1_75500000	0	1	0	35	27	1	2	5	5	7	76	19	10	5	7	4	2	6	5	5	22	0.04104	-0.427651	564	237	347
75	chr1_76500000	0	8	2	23	19	3	6	7	10	6	84	51	18	5	5	16	9	16	9	1	19	0.04218	0.08572	584	258	526
76	chr1_77500000	0	1	2	29	19	1	4	6	10	4	85	34	12	3	2	1	7	12	13	5	28	0.04464	-0.293091	634	282	426
77	chr1_78500000	1	12	2	21	21	7	13	6	14	9	84	17	17	10	12	10	6	10	7	9	16	0.01992	0.695676	552	199	741
78	chr1_79500000	0	1	2	30	27	1	1	5	8	4	49	9	7	2	0	0	0	3	4	3	35	0.04236	-1.0969	485	293	345
79	chr1_80500000	0	0	0	19	14	0	0	3	6	0	47	13	8	0	0	0	0	1	1	1	32	0.04098	0	461	330	323
80	chr1_81500000	1	0	0	21	13	0	0	5	7	1	79	42	20	6	1	4	0	8	12	1	37	0.0345	0	437	267	376
81	chr1_82500000	1	3	4	27	10	2	2	2	7	1	72	48	22	3	6	1	7	8	14	3	20	0.02958	1.11722	403	227	504
82	chr1_83500000	0	1	0	17	9	1	1	2	4	0	35	18	4	6	0	3	1	4	5	0	15	0.04254	0	483	280	362
83	chr1_84500000	1	5	4	36	28	4	6	10	10	6	82	31	16	8	7	10	6	9	11	9	30	0.04308	-0.347358	553	281	430
84	chr1_85500000	2	10	6	54	56	8	15	16	20	11	147	73	41	17	13	10	20	23	21	11	25	0.0123	0.73961	571	234	650
85	chr1_86500000	3	15	6	45	40	4	10	8	13	7	80	37	12	11	11	14	4	11	14	5	24	0.03444	-0.091323	591	188	480
86	chr1_87500000	0	9	0	43	40	6	12	8	12	6	108	51	17	7	9	4	13	16	6	4	23	0.02286	0.31065	490	236	564
87	chr1_88500000	0	1	0	24	16	0	1	4	5	0	90	29	12	2	0	0	0	2	8	1	14	0.04662	0	472	194	422
88	chr1_89500000	1	9	2	42	36	5	7	5	10	12	85	31	12	4	18	16	15	10	18	0	32	0.03354	-0.078733	539	294	483
89	chr1_90500000	0	7	7	34	35	3	6	8	12	5	145	47	24	9	14	4	13	20	17	5	28	0.03018	0.897618	583	189	540
90	chr1_91500000	1	6	2	44	36	5	5	9	13	4	113	60	33	17	6	3	13	13	20	16	39	0.02292	0.174343	532	297	522
91	chr1_92500000	0	4	2	31	26	2	3	4	10	10	108	38	17	5	8	5	8	11	16	5	22	0.01386	0.492172	556	213	922
92	chr1_93500000	1	18	4	32	28	8	13	10	14	8	100	40	23	9	17	24	20	14	27	5	37	0.00348	1.29606	671	219	882
93	chr1_94500000	1	9	7	66	60	4	11	24	19	8	206	81	36	11	10	9	20	24	26	19	36	0	1.24025	530	205	564
94	chr1_95500000	2	8	8	44	34	5	7	11	16	7	169	77	31	12	14	6	4	26	15	11	34	0.0183	1.24015	471	299	600
95	chr1_96500000	1	0	1	15	11	0	0	5	5	1	57	24	12	0	0	0	1	2	5	4	61	0.04542	0	566	296	345
96	chr1_97500000	0	3	0	31	23	0	2	5	11	2	60	16	8	3	5	1	3	5	6	0	36	0.0366	-0.320748	555	187	424
97	chr1_98500000	0	0	0	19	9	1	1	2	4	1	61	18	8	5	0	0	2	7	2	6	9	0.04206	-0.866779	548	187	382
98	chr1_99500000	1	2	0	24	20	0	1	3	3	3	62	16	9	3	0	5	2	7	6	5	23	0.04242	-0.865767	608	274	372
99	chr1_100500000	0	11	1	22	22	10	13	6	14	11	92	43	25	8	27	34	13	16	29	0	12	0.02484	1.06752	605	230	790
100	chr1_101500000	0	7	1	37	39	3	7	12	12	7	71	23	14	6	11	4	3	8	7	5	22	0.03786	-0.600385	615	275	460
101	chr1_102500000	0	1	0	24	16	1	0	5	7	1	37	17	10	2	0	0	0	4	4	1	26	0.04266	-0.685905	582	318	316
102	chr1_103500000	0	0	2	13	9	0	2	2	8	1	31	10	5	1	0	1	2	1	1	1	16	0.03852	-0.734777	436	281	271
103	chr1_104500000	0	1	0	17	9	1	2	2	6	6	22	5	3	1	5	1	1	1	2	2	19	0.04122	-0.901923	552	287	262
104	chr1_105500000	0	0	0	17	15	0	0	3	3	0	30	1	0	0	0	0	2	1	0	7	19	0.04008	0	565	311	242
105	chr1_106500000	0	0	0	15	10	0	0	1	4	0	26	2	0	0	0	0	0	0	0	1	35	0.04008	0	545	351	225
106	chr1_107500000	0	2	1	29	16	1	3	3	8	2	81	33	17	2	1	1	1	2	5	1	28	0.04248	-0.218069	532	227	394
107	chr1_108500000	1	3	1	33	30	0	3	6	6	5	87	25	12	3	5	25	2	8	10	3	21	0.03936	-0.292022	567	191	444
108	chr1_109500000	4	19	6	49	46	14	20	14	24	20	154	62	38	21	25	24	27	30	25	10	26	0.00396	1.30109	552	186	984
109	chr1_110500000	1	14	7	82	84	11	15	26	34	25	267	100	62	30	21	9	27	45	27	36	25	0.00036	0.905134	417	193	744
110	chr1_111500000	0	4	2	47	54	5	9	19	10	14	127	43	21	11	10	5	11	16	16	15	21	0.00882	0.705867	602	202	501
111	chr1_112500000	1	8	3	61	42	4	4	11	16	8	169	58	26	13	9	16	13	20	16	6	35	0	0.905625	625	182	661
112	chr1_113500000	1	13	7	41	36	9	10	16	18	12	186	89	40	19	15	22	14	34	44	19	30	0.00192	1.36611	549	265	1019
113	chr1_114500000	3	6	5	42	32	5	6	12	13	11	141	53	25	12	26	25	13	23	26	8	30	0.0036	1.34085	583	220	649
114	chr1_115500000	0	11	1	31	25	7	12	7	14	11	101	31	24	9	12	11	12	12	11	7	24	0.01716	0.087167	637	235	664
115	chr1_116500000	1	9	2	54	50	4	6	15	15	7	144	58	26	11	7	7	7	23	20	11	26	0.00324	0.277129	568	237	589
116	chr1_117500000	1	4	3	54	46	1	7	18	11	10	170	81	28	12	5	23	11	24	40	5	48	0.00882	0.678367	588	239	649
117	chr1_118500000	0	3	0	44	43	2	4	8	6	5	92	37	17	5	3	5	9	6	6	5	29	0.039	-0.61172	658	182	441
118	chr1_119500000	0	1	1	33	29	2	2	8	7	4	82	34	21	13	3	2	2	8	12	7	25	0.03768	0.176096	558	204	433
119	chr1_150500000	6	51	10	54	50	27	40	15	41	27	163	71	41	30	106	67	21	46	51	2	14	0	1.4518	517	105	1466
120	chr1_151500000	5	40	12	64	67	27	40	18	30	35	231	85	41	37	65	30	43	49	53	9	18	0	1.5076	444	207	1205
121	chr1_152500000	0	1	1	42	45	0	0	9	6	33	37	12	7	6	1	0	1	7	3	4	10	0.02772	-0.802476	562	160	354
122	chr1_153500000	6	36	10	70	75	16	26	24	41	42	183	69	41	27	42	32	20	46	53	13	39	0.00744	0.81992	499	155	978
123	chr1_154500000	3	28	16	78	84	22	31	24	32	25	242	73	33	26	19	20	31	58	52	10	22	0	1.29257	579	144	1175
124	chr1_155500000	7	46	16	65	83	14	36	24	46	33	185	70	50	41	75	55	27	51	48	23	18	0	1.44431	447	138	1476
125	chr1_156500000	6	46	29	113	128	28	40	44	59	39	336	132	85	65	43	48	47	78	50	33	13	0	1.59995	409	88	1150
126	chr1_157500000	0	4	3	60	61	5	4	22	8	10	182	65	40	9	6	4	7	21	19	15	30	0.01752	0.668658	549	352	456
127	chr1_158500000	0	1	2	33	30	1	2	12	7	23	95	34	18	9	2	1	4	12	8	12	27	0.03588	-0.431714	590	224	380
128	chr1_159500000	0	5	6	46	49	4	4	13	14	22	130	37	23	14	2	6	6	25	15	20	2	0.03054	0.177144	551	238	384
129	chr1_160500000	7	16	7	87	103	9	16	27	25	26	228	78	51	29	21	14	18	50	38	11	25	0	1.52581	517	246	744
130	chr1_161500000	1	26	5	59	72	28	32	11	24	36	167	79	45	33	19	39	26	42	35	22	12	0.0027	1.12741	491	234	801
131	chr1_162500000	1	6	2	46	42	5	10	13	10	10	144	38	27	12	10	16	17	17	10	5	15	0.01146	0.852562	568	194	682
132	chr1_163500000	2	4	1	28	25	3	2	8	12	3	57	43	19	3	3	6	1	3	11	5	45	0.04572	-0.411828	617	234	398
133	chr1_164500000	1	4	3	35	29	2	3	7	13	1	135	20	23	9	9	1	21	19	19	6	34	0.03186	0.157396	480	188	529
134	chr1_165500000	0	8	4	58	54	4	9	19	19	7	175	55	34	17	13	19	15	20	14	14	19	0.01704	0.100859	584	204	691
135	chr1_166500000	0	6	3	29	22	3	3	5	9	6	103	36	20	8	3	5	13	9	8	10	26	0.03432	-0.208082	596	241	421
136	chr1_167500000	0	11	4	62	52	8	13	19	21	10	203	87	47	17	14	7	14	22	22	7	32	0.00012	1.2379	552	214	746
137	chr1_168500000	1	4	4	39	33	2	3	9	7	8	129	42	20	6	12	6	7	8	11	2	23	0.023884	0.481542	604	239	582
138	chr1_169500000	2	7	5	34	31	8	14	5	15	13	83	38	16	8	12	13	16	13	14	4	17	0.043976	-0.539895	554	181	500
139	chr1_170500000	1	1	2	34	23	1	1	6	10	5	75	20	15	5	1	1	7	1	4	3	27	0.0411	-0.31544	562	210	388
140	chr1_171500000	3	6	5	48	42	4	8	16	14	11	117	55	31	9	3	8	3	18	29	3	29	0.01992	0.94848	532	313	675
141	chr1_172500000	0	4	1	29	27	4	5	10	6	5	93	31	10	4	4	4	4	10	17	2	28	0.0348	0.296481	534	203	372
142	chr1_173500000	1	35	8	29	19	10	15	5	13	11	87	43	26	9	34	25	13	16	34	7	31	0.02352	0.782333	537	259	640
143	chr1_174500000	1	9	1	37	30	6	8	5	7	4	81	37	12	6	21	10	10	15	17	1	39	0.02406	0.701958	606	176	694
144	chr1_175500000	0	1	4	57	50	1	0	16	8	4	162	50	25	6	2	1	12	12	8	14	13	0.00654	0.140976	477	267	504
145	chr1_176500000	0	2	1	33	31	2	3	11	9	3	94	22	8	4	1	9	10	5	4	1	22	0.03864	-0.567327	566	205	487
146	chr1_177500000	0	0	3	40	34	1	1	7	9	3	130	39	10	4	0	1	1	9	10	7	34	0.0387	-0.185872	539	201	463
147	chr1_178500000	1	10	3	44	58	7	12	13	19	7	157	57	29	14	7	5	14	26	39	7	26	0	0.704986	613	139	686
148	chr1_179500000	1	6	0	32	31	7	9	8	19	13	109	39	22	13	19	10	27	16	12	9	21	0.00972	0.346452	578	156	860
149	chr1_180500000	1	7	3	50	49	6	10	11	19	8	166	54	30	9	18	19	37	30	24	11	30	0	1.22541	579	170	681
150	chr1_181500000	2	4	5	51	47	3	4	18	16	3	145	58	29	10	0	2	5	18	18	16	42	0.00498	0.547351	592	200	513
151	chr1_182500000	4	19	4	62	59	8	10	15	23	11	147	61	31	14	7	4	9	19	27	14	26	0	0.343012	583	220	785
152	chr1_183500000	2	6	5	45	36	5	5	10	16	9	151	74	35	11	5	10	10	22	24	10	19	0.00432	1.39852	511	148	677
153	chr1_184500000	0	5	3	37	32	3	6	9	16	5	126	42	24	7	3	9	13	20	17	10	26	0.01818	-0.197955	630	204	589
154	chr1_185500000	1	8	1	33	28	5	9	8	7	5	75	39	25	5	5	9	6	6	16	5	27	0.03216	-0.135922	515	219	551
155	chr1_186500000	0	3	0	27	28	3	3	6	6	9	46	10	6	5	1	1	3	4	6	2	22	0.04398	-0.577031	557	226	464
156	chr1_187500000	1	3	1	20	13	1	1	2	6	0	48	20	14	4	1	2	2	5	12	1	24	0.04254	0	523	332	315
157	chr1_188500000	0	0	1	23	16	0	0	1	1	0	34	8	4	0	0	0	0	1	2	0	19	0.04104	0	518	328	216
158	chr1_189500000	0	0	0	13	12	0	1	3	4	0	30	7	1	0	0	0	1	1	1	0	15	0.04044	0	611	264	254
159	chr1_190500000	0	0	0	19	11	0	0	2	3	1	33	2	2	1	0	0	0	2	2	2	8	0.04164	-0.570121	519	286	280
160	chr1_191500000	0	0	0	11	8	0	0	4	7	0	33	4	1	0	0	0	0	0	1	0	25	0.04026	0	554	322	250
161	chr1_192500000	0	1	4	29	20	1	1	1	8	6	49	14	5	1	2	3	0	5	6	1	25	0.04404	-0.244435	520	251	412
162	chr1_193500000	1	5	2	28	25	3	4	5	6	5	68	23	10	4	9	5	11	5	8	5	26	0.03606	0.490631	524	302	391
163	chr1_194500000	0	0	0	17	12	0	0	3	6	0	24	5	0	0	0	0	0	2	1	0	24	0.0432	0	582	318	268
164	chr1_195500000	0	1	0	24	17	0	1	2	4	0	39	7	5	1	0	0	0	2	4	0	5	0.04008	0	530	306	261
165	chr1_196500000	0	2	1	21	20	2	3	3	9	7	40	19	12	3	6	1	3	3	3	1	17	0.04254	-0.283841	542	283	254
166	chr1_197500000	1	5	3	37	26	4	4	4	11	7	86	34	22	12	5	4	6	7	11	3	22	0.040282	-0.506223	541	194	400
167	chr1_198500000	0	2	0	25	22	1	3	7	7	3	55	31	17	2	0	2	4	4	6	2	16	0.043898	-0.771356	514	204	362
168	chr1_199500000	0	0	0	21	19	0	0	7	7	1	74	20	10	2	0	0	0	4	5	2	17	0.0405	1.17547	567	221	567
169	chr1_200500000	3	13	7	53	44	5	13	13	21	8	174	58	37	19	24	20	30	29	24	6	14	0.00186	1.4984	520	106	979
170	chr1_201500000	3	17	10	91	92	10	17	32	38	18	307	105	59	26	17	18	24	55	42	33	14	0	1.4147	480	93	931
171	chr1_202500000	3	18	9	71	79	13	21	23	26	15	245	86	42	23	38	48	19	46	41	10	8	0	1.52061	503	109	1021
172	chr1_203500000	4	12	8	81	83	12	15	26	17	15	273	99	65	32	22	17	18	54	42	11	28	0	1.25266	537	202	1031
173	chr1_204500000	10	12	16	97	90	16	13	33	24	11	331	102	73	37	23	12	25	49	22	26	10	0	1.58777	512	160	866
174	chr1_205500000	7	26	16	76	72	17	22	32	25	18	270	101	64	38	21	23	34	59	26	19	21	0.00186	1.59014	423	104	921
175	chr1_206500000	1	4	4	49	53	5	6	12	10	13	152	44	28	13	11	4	10	12	5	19	9	0	0.687192	369	111	631
176	chr1_207500000	0	7	3	62	73	6	9	19	18	16	135	43	19	7	9	4	14	17	16	5	36	0.01434	0.119107	534	240	489
177	chr1_208500000	2	1	4	52	51	1	3	15	14	2	174	74	31	6	0	0	4	9	5	16	9	0.02346	0.142195	509	186	581
178	chr1_209500000	2	3	7	53	57	5	5	16	11	7	171	54	24	13	4	5	6	16	20	17	20	0.0117	0.647004	524	270	546
179	chr1_210500000	2	6	6	43	40	3	4	16	10	5	135	38	19	9	2	11	8	16	7	6	22	0.02076	0.244719	510	273	576
180	chr1_211500000	1	10	3	41	39	7	10	13	15	7	137	40	18	14	11	15	11	27	10	7	35	0.01446	0.058581	626	196	773
181	chr1_212500000	1	16	6	54	49	9	12	17	18	11	166	57	31	12	17	22	15	20	23	17	26	0	1.17201	588	215	852
182	chr1_213500000	3	26	5	28	25	8	10	7	9	5	146	54	23	9	19	8	18	19	25	2	27	0.01446	1.32464	516	230	631
183	chr1_214500000	4	9	7	54	47	5	9	13	13	4	162	66	40	12	9	4	23	20	18	19	19	0.0174	0.826516	467	174	525
184	chr1_215500000	0	2	0	26	20	1	2	6	4	3	67	33	9	2	1	1	9	3	3	1	29	0.04488	-0.381893	483	257	379
185	chr1_216500000	0	1	2	35	26	0	2	7	10	2	84	33	12	4	0	0	1	6	6	1	10	0.04386	-0.364173	427	148	373
186	chr1_217500000	2	2	2	16	16	1	2	3	9	3	66	19	11	3	2	2	8	3	2	8	15	0.04596	-0.826202	471	196	530
187	chr1_218500000	2	2	2	35	26	3	4	5	14	4	84	32	15	4	5	3	1	10	15	3	19	0.0426	-0.921731	487	231	509
188	chr1_219500000	0	1	1	24	20	1	1	8	4	2	77	18	7	2	0	3	2	3	6	0	20	0.04746	-1.04862	536	275	376
189	chr1_220500000	1	13	4	52	54	10	16	12	22	10	120	55	25	12	32	18	16	27	20	6	20	0.0066	0.734572	508	207	682
190	chr1_221500000	1	1	3	34	25	1	2	8	12	2	98	22	16	9	0	0	3	4	3	7	28	0.04248	-0.481548	585	229	434
191	chr1_222500000	1	7	2	32	29	8	8	9	10	7	115	20	15	7	5	10	6	8	10	1	20	0.02574	0.217185	510	302	557
192	chr1_223500000	0	14	4	57	49	3	4	19	18	7	201	56	29	13	12	13	8	28	18	17	36	0.00114	0.685114	424	262	618
193	chr1_224500000	1	13	6	34	30	8	14	9	18	8	169	70	42	13	28	35	21	33	37	10	36	0	1.32878	562	283	1024
194	chr1_225500000	1	9	4	34	35	6	11	12	14	6	131	53	29	6	17	25	7	15	20	9	71	0.00978	1.06784	550	265	617
195	chr1_226500000	3	22	5	63	70	12	16	22	28	14	292	95	57	26	27	12	25	49	38	30	14	0	1.5016	472	230	1060
196	chr1_227500000	0	9	5	35	34	3	10	7	17	6	178	40	18	10	18	20	17	19	16	9	36	0	0.681916	550	273	547
197	chr1_228500000	0	17	5	61	75	11	17	17	32	19	269	80	50	30	19	12	23	40	19	35	47	0	0.492694	412	335	495
198	chr1_229500000	3	8	6	42	36	3	9	15	18	9	216	75	35	12	18	13	17	38	20	11	35	0	1.49005	493	342	731
199	chr1_230500000	2	5	4	60	52	3	6	14	14	6	254	59	29	15	13	9	23	17	21	6	34	0	-0.019444	477	302	531
200	chr1_231500000	0	8	1	38	40	6	8	11	15	12	128	37	23	9	11	11	25	19	10	14	22	0	-0.1167	542	247	745
201	chr1_232500000	2	18	3	43	29	2	3	7	5	3	181	72	28	9	2	8	10	18	8	15	38	0	0.945537	451	247	468
202	chr1_233500000	0	9	3	35	34	4	7	7	11	4	130	54	16	6	17	11	23	13	35	5	57	0.004761	0.392855	514	340	501
203	chr1_234500000	0	7	3	52	40	3	8	16	22	4	173	62	33	13	9	16	16	15	22	10	40	0.008019	0.215236	550	211	581
204	chr1_235500000	0	22	10	44	43	12	19	12	18	8	182	73	31	14	24	56	33	30	43	2	14	0	1.01021	496	156	1059
205	chr1_236500000	0	10	2	49	41	7	13	11	15	9	160	38	20	15	10	8	11	28	15	19	15	0.00186	0.316756	544	212	965
206	chr1_237500000	0	1	2	39	32	2	2	5	4	3	115	44	18	1	2	3	3	4	14	2	30	0.0288	0.599742	533	187	568
207	chr1_238500000	1	1	1	29	21	1	1	4	8	2	69	24	9	0	0	0	0	2	16	1	37	0.04338	-0.35688	544	391	374
208	chr1_239500000	0	1	1	23	21	1	1	3	8	1	77	25	17	1	0	1	1	8	7	1	31	0.0432	-0.787551	517	290	438
209	chr1_240500000	0	0	1	39	42	1	2	7	4	5	81	25	8	4	0	0	1	8	1	4	19	0.04848	-0.685651	453	201	740
210	chr1_241500000	0	1	1	42	31	2	3	4	10	6	94	39	17	4	3	2	2	10	17	6	35	0.0483	-0.847589	598	236	571
211	chr1_242500000	0	1	2	33	26	2	2	12	11	3	109	35	14	4	11	7	2	7	13	1	39	0.03858	-0.561306	529	266	739
212	chr1_243500000	1	2	1	26	23	2	4	7	15	4	85	24	15	5	5	14	5	12	16	2	23	0.02526	0.253581	547	205	654
213	chr1_244500000	0	15	3	40	29	9	13	11	17	8	196	92	35	16	10	5	16	30	42	6	32	0	0.931352	545	300	807
214	chr1_245500000	0	13	3	43	36	4	6	10	13	6	191	65	31	8	4	8	5	11	10	7	17	0.00114	0.813806	501	134	868
215	chr1_246500000	1	2	2	43	36	1	4	10	10	4	137	53	24	6	8	42	15	12	16	3	29	0.01434	0.380769	504	235	741
216	chr1_247500000	0	12	4	34	28	7	12	9	13	18	139	30	24	13	33	28	19	14	20	6	7	0.01944	0.261571	551	348	639
217	chr1_248500000	0	1	0	9	6	0	0	1	2	35	4	1	0	1	1	1	0	1	1	0	1	0.03852	-0.858938	519	241	224
218	chr1_249500000	0	10	1	15	16	9	10	4	0	4	37	15	9	6	6	7	6	8	10	1	2	0.00174	0.517284	81	97	91
219	chr2_500000	2	5	1	58	46	4	5	13	19	6	298	73	32	12	13	5	17	35	24	21	48	0	-0.442479	443	301	215
220	chr2_1500000	1	3	1	58	56	0	2	17	10	4	343	67	29	6	14	3	37	17	29	12	55	0	0.090557	259	207	279
221	chr2_2500000	0	1	0	40	24	0	1	12	6	1	222	33	15	4	0	0	0	15	7	3	56	0.01398	-0.380383	463	231	352
222	chr2_3500000	1	10	2	47	41	6	11	12	17	9	330	62	33	11	10	17	29	34	32	6	43	0.00666	0.055882	460	207	425
223	chr2_4500000	0	0	0	20	15	0	0	4	5	0	96	13	5	1	0	0	1	4	3	1	45	0.04434	0	475	338	328
224	chr2_5500000	2	9	7	28	15	2	5	2	10	1	143	34	18	8	2	3	1	8	9	2	34	0.03174	-0.694116	418	231	405
225	chr2_6500000	0	1	3	27	24	0	0	8	5	2	130	43	22	8	0	0	3	11	7	7	30	0.04146	-1.02221	458	266	461
226	chr2_7500000	0	0	0	49	39	3	0	11	10	3	149	38	16	3	2	6	2	12	10	8	42	0.03186	-1.04179	476	290	421
227	chr2_8500000	2	5	5	32	15	2	4	8	13	3	244	55	23	7	9	6	6	14	22	10	40	0.0018	-0.189686	407	276	492
228	chr2_9500000	0	8	4	51	52	3	12	14	19	8	288	87	34	12	21	14	27	33	21	33	25	0.00096	0.384235	514	200	892
229	chr2_10500000	0	9	3	68	64	6	10	16	30	13	358	63	35	16	35	9	44	37	15	16	25	0	0.348208	529	173	951
230	chr2_11500000	2	5	5	63	61	5	5	22	21	9	282	76	36	16	15	24	27	25	19	16	29	0	0.559167	574	224	772
231	chr2_12500000	1	2	2	37	18	0	4	9	9	1	149	47	19	1	1	1	1	7	8	5	30	0.03306	-0.49716	503	341	621
232	chr2_13500000	0	0	0	22	16	0	0	3	3	0	59	5	5	0	0	0	1	0	0	4	26	0.0432	0	537	401	344
233	chr2_14500000	1	1	0	22	9	2	2	2	1	2	72	12	9	1	0	0	3	3	1	3	15	0.0435	-1.01691	562	274	479
234	chr2_15500000	2	4	2	44	39	2	3	11	6	3	174	52	14	3	6	2	1	10	7	0	24	0.03258	-0.701528	589	283	674
235	chr2_16500000	1	6	2	60	47	4	4	18	14	2	231	54	32	7	3	2	5	17	19	5	26	0.0213	-0.091299	564	218	698
236	chr2_17500000	0	4	4	23	20	3	5	6	10	5	118	29	12	4	9	2	6	8	13	2	10	0.03282	0.868435	647	244	474
237	chr2_18500000	0	4	0	41	37	2	3	10	10	4	122	19	11	3	4	6	8	2	7	7	11	0.0438	-0.591629	540	274	440
238	chr2_19500000	1	2	3	36	28	2	2	8	3	1	139	27	15	6	0	0	2	5	9	3	14	0.04464	-0.567814	493	208	417
239	chr2_20500000	2	14	7	68	75	9	14	20	29	10	286	103	47	18	18	19	11	37	25	20	18	0.006779	0.477253	519	253	628
240	chr2_21500000	0	1	2	29	23	1	2	9	8	3	113	21	11	3	0	9	2	2	5	3	17	0.042901	-0.633587	537	291	334
241	chr2_22500000	0	0	1	25	16	1	0	2	4	0	67	17	7	1	0	0	0	0	4	0	24	0.04542	0	605	239	332
242	chr2_23500000	1	0	3	44	39	0	1	13	6	3	253	49	33	3	2	0	12	9	8	10	27	0.02184	0.664714	506	191	428
243	chr2_24500000	4	12	2	33	32	8	15	13	20	13	138	53	25	9	26	41	25	13	25	8	23	0	1.03	699	162	999
244	chr2_25500000	1	12	8	62	60	8	11	17	20	9	265	76	46	29	29	21	40	40	46	15	16	0	1.31065	610	176	982
245	chr2_26500000	0	15	6	56	59	8	14	18	13	16	288	91	44	18	29	15	38	38	41	18	15	0	1.21428	604	177	1184
246	chr2_27500000	1	37	8	62	64	23	32	23	34	42	287	97	50	46	56	37	49	54	38	23	10	0	1.34303	522	151	1108
247	chr2_28500000	0	6	5	27	28	3	8	6	21	7	167	37	16	6	6	5	13	16	12	15	15	0.00108	0.557007	585	112	798
248	chr2_29500000	0	2	0	33	26	3	4	9	12	8	190	38	18	6	16	4	9	15	10	4	22	0	0.16564	528	145	742
249	chr2_30500000	1	5	3	47	44	6	6	14	8	5	215	60	26	7	5	15	9	10	13	11	25	0	0.037521	558	271	700
250	chr2_31500000	1	2	0	49	48	2	3	13	7	5	210	35	15	6	1	2	1	9	6	4	53	0.0159	-0.40137	534	229	467
251	chr2_32500000	0	11	2	13	10	7	10	1	11	8	97	19	12	7	36	57	17	11	14	0	10	0.0054	1.10085	543	124	1235
252	chr2_33500000	0	0	1	41	29	0	2	4	8	4	139	36	16	4	2	9	2	8	14	6	29	0.04068	-0.018234	476	217	678
253	chr2_34500000	0	0	0	13	11	0	0	4	7	0	49	8	5	1	0	0	0	1	3	1	40	0.04476	0	553	321	463
254	chr2_35500000	0	0	1	17	15	0	0	3	4	0	71	7	3	0	0	0	0	2	1	6	38	0.0423	0	583	257	250
255	chr2_36500000	1	4	4	41	34	2	2	9	13	4	189	35	24	6	13	3	7	7	9	2	19	0.0246	1.30154	504	219	389
256	chr2_37500000	1	12	6	36	26	3	8	8	11	13	177	66	35	12	27	7	14	27	35	3	34	0.00216	1.25617	513	204	754
257	chr2_38500000	0	16	6	58	47	7	10	13	19	7	197	82	47	15	18	5	16	21	23	9	38	0	1.29183	464	241	787
258	chr2_39500000	3	6	3	32	29	3	6	10	12	10	164	60	31	12	31	17	19	15	28	6	26	0.00912	1.19366	576	159	854
259	chr2_40500000	0	1	0	20	17	1	2	5	9	3	88	22	9	3	1	1	1	3	6	1	26	0.04278	-0.310051	476	163	399
260	chr2_41500000	0	0	0	24	18	0	0	2	7	0	51	13	5	0	0	0	0	1	5	0	22	0.04452	0	599	258	352
261	chr2_42500000	0	7	2	60	52	4	9	19	15	8	251	82	39	18	33	7	40	32	41	12	16	0.00204	1.37925	499	202	993
262	chr2_43500000	1	9	6	69	66	6	10	24	14	4	255	73	31	10	8	3	5	35	26	11	35	0	1.0113	518	224	835
263	chr2_44500000	3	10	6	38	33	7	8	10	16	8	184	81	47	12	11	50	23	20	35	2	36	0	1.40017	545	161	841
264	chr2_45500000	2	4	4	48	44	5	6	9	22	4	214	67	21	24	6	7	12	19	17	13	29	0	0.613156	468	183	563
265	chr2_46500000	1	4	3	57	58	4	5	16	11	8	213	48	15	9	6	3	14	22	19	4	22	0	0.417088	552	100	632
266	chr2_47500000	2	13	9	73	62	7	10	23	15	12	327	92	44	16	29	48	22	50	45	13	36	0	1.36796	402	380	1094
267	chr2_48500000	1	12	5	30	27	8	15	8	17	8	135	60	32	9	9	9	15	15	26	3	18	0.0066	0.791729	564	230	786
268	chr2_49500000	0	0	2	31	23	0	0	5	4	2	83	15	7	0	0	0	0	2	3	0	17	0.0411	-0.831222	543	264	374
269	chr2_50500000	2	0	1	31	28	0	0	5	11	1	97	46	27	5	0	4	4	2	9	2	14	0.0444	-0.308471	354	132	442
270	chr2_51500000	0	0	2	21	14	0	0	4	12	1	63	33	16	1	1	6	1	8	17	0	26	0.04266	0	475	223	346
271	chr2_52500000	0	0	1	19	12	0	0	4	3	0	64	26	12	1	0	0	0	0	5	1	41	0.04242	0	501	344	285
272	chr2_53500000	1	1	0	32	22	0	1	6	11	3	89	25	12	1	8	2	2	5	8	0	29	0.04518	0.456836	549	323	369
273	chr2_54500000	0	9	3	34	32	4	9	8	15	11	166	53	25	11	9	5	17	23	16	7	11	0.00144	0.368238	477	208	811
274	chr2_55500000	2	22	4	36	32	10	17	5	16	9	157	54	32	13	34	29	20	26	19	0	10	0.00234	1.15384	535	148	891
275	chr2_56500000	0	1	2	24	20	1	3	5	11	2	82	33	14	7	3	4	8	5	4	2	30	0.04308	-0.598451	499	187	356
276	chr2_57500000	0	0	0	19	14	0	0	4	4	0	42	7	12	1	0	0	0	1	4	0	24	0.04104	0	574	276	217
277	chr2_58500000	2	9	3	24	19	5	8	5	15	2	110	75	26	7	7	10	5	10	18	0	21	0.0399	0.150594	454	199	351
278	chr2_59500000	0	0	2	33	20	1	0	5	2	0	81	37	18	0	0	0	0	6	1	6	18	0.04398	0	440	216	354
279	chr2_60500000	2	7	6	54	46	1	7	9	14	2	217	34	34	9	5	3	2	8	10	11	25	0.02322	1.14959	377	170	555
280	chr2_61500000	3	16	4	18	13	11	15	3	14	9	137	34	21	10	30	13	26	20	30	3	13	0	1.27781	548	203	1296
281	chr2_62500000	0	9	3	37	30	7	10	10	16	6	176	92	37	13	7	6	11	27	45	8	40	0	1.27846	537	380	894
282	chr2_63500000	3	6	1	34	26	3	6	8	20	4	100	41	21	4	15	11	18	10	31	1	61	0.0018	0.875348	658	147	466
283	chr2_64500000	1	42	3	48	37	10	17	11	16	7	227	103	52	24	19	25	19	37	41	20	20	0	1.64683	529	243	622
284	chr2_65500000	1	6	10	65	57	3	5	14	15	5	243	75	35	10	13	20	33	20	22	21	28	0	1.31733	483	306	938
285	chr2_66500000	3	3	4	43	23	0	1	7	11	1	154	47	28	16	3	1	6	5	7	3	30	0.01206	1.05289	380	167	388
286	chr2_67500000	0	10	3	24	27	1	2	5	9	1	85	9	18	6	6	6	3	5	7	0	27	0.0408	0.00198	441	195	386
287	chr2_68500000	0	7	0	42	44	2	9	13	18	11	134	37	20	7	16	7	9	14	13	6	31	0.0186	0.041229	512	236	547
288	chr2_69500000	1	4	3	47	39	4	8	13	15	9	193	62	26	13	19	7	14	21	27	6	19	0	0.749947	570	156	745
289	chr2_70500000	4	30	12	56	48	26	31	13	25	14	270	75	42	19	47	18	32	40	43	11	10	0	1.47059	574	192	971
290	chr2_71500000	1	9	3	78	74	7	10	18	26	14	262	72	40	23	17	10	36	30	23	37	24	0	1.33825	549	200	573
291	chr2_72500000	0	0	0	45	43	0	0	9	6	2	149	31	10	9	1	8	10	4	6	4	39	0	-0.104296	684	185	440
292	chr2_73500000	3	11	10	49	59	8	10	18	29	15	196	59	39	21	19	25	36	41	23	26	47	0	0.910175	714	245	677
293	chr2_74500000	2	42	7	72	73	17	34	15	26	33	281	79	50	36	43	38	55	64	51	20	15	0	1.44766	605	129	862
294	chr2_75500000	0	9	3	58	60	5	10	14	19	6	176	53	28	15	5	4	11	21	16	18	27	0.00048	0.259015	691	336	402
295	chr2_76500000	1	0	0	19	17	0	0	4	3	1	83	25	8	1	0	0	1	0	3	1	43	0.0141	1.38904	497	364	297
296	chr2_77500000	0	8	0	16	7	1	2	2	5	1	89	22	21	14	2	6	4	11	8	0	28	0.02526	1.38904	481	225	296
297	chr2_78500000	0	0	0	17	9	0	0	3	10	0	72	9	4	1	0	0	0	2	1	0	28	0.042	-0.47565	596	309	265
298	chr2_79500000	0	1	1	35	28	0	0	6	7	5	95	29	21	3	0	1	6	3	5	10	13	0.04302	-0.783146	483	307	394
299	chr2_80500000	1	0	1	40	32	0	0	9	5	2	128	50	15	3	0	0	8	9	5	5	16	0.03774	-0.548238	378	212	491
300	chr2_81500000	0	0	0	22	17	0	0	4	3	0	59	11	9	0	0	0	0	0	2	0	25	0.04416	0	516	265	301
301	chr2_82500000	0	0	0	16	8	0	0	1	9	0	38	9	5	1	0	0	0	1	1	0	26	0.04266	0	506	319	316
302	chr2_83500000	1	0	0	13	10	0	0	0	4	0	33	4	4	3	0	0	0	0	3	0	24	0.04362	0	516	300	324
303	chr2_84500000	1	0	0	35	26	0	2	8	7	2	92	17	9	2	3	5	2	9	4	1	49	0.045	-0.916859	579	278	355
304	chr2_85500000	8	36	9	72	68	13	29	28	32	22	346	119	67	41	36	27	54	61	53	27	17	0.00252	1.40241	556	233	1119
305	chr2_86500000	2	11	6	45	44	7	10	11	15	12	187	33	20	11	30	22	18	21	18	13	46	0	-0.059479	595	244	767
306	chr2_88500000	0	12	3	46	40	10	12	17	12	9	167	66	35	23	7	5	4	23	30	10	26	0.00498	1.08259	607	277	908
307	chr2_97500000	1	11	5	57	62	8	11	14	22	12	213	66	37	23	18	27	32	40	21	18	18	0.0072	1.12477	520	233	787
308	chr2_98500000	0	5	1	40	38	3	5	13	15	7	161	38	18	10	6	6	12	13	15	4	35	0.00564	0.287533	581	240	433
309	chr2_99500000	2	6	2	38	42	6	8	8	16	16	174	40	22	11	22	9	21	19	16	6	60	0.0051	-0.305234	611	176	621
310	chr2_100500000	1	2	2	44	44	1	2	10	6	5	172	50	24	6	3	2	9	11	7	6	24	0.00084	-0.127082	488	195	592
311	chr2_101500000	1	14	3	48	50	6	9	18	16	9	246	55	25	13	22	10	14	24	27	8	31	0	0.089989	473	340	770
312	chr2_102500000	0	3	4	56	53	3	4	15	7	9	208	50	34	13	4	1	14	17	16	7	36	0.00888	-0.295913	480	223	599
313	chr2_103500000	0	1	1	48	35	1	1	8	9	6	110	20	9	3	1	1	5	4	2	1	32	0.04308	-0.959615	455	223	372
314	chr2_104500000	1	2	3	21	16	0	1	4	3	0	73	31	18	1	0	0	3	1	3	1	29	0.0447	0	573	210	317
315	chr2_105500000	1	5	3	51	47	3	5	13	19	8	214	82	34	23	10	9	7	26	19	14	27	0.02082	-0.214644	433	229	475
316	chr2_106500000	1	7	5	41	36	2	5	8	12	4	258	77	35	7	3	6	18	26	18	7	34	0.00096	-0.354828	465	318	532
317	chr2_107500000	0	1	1	43	35	1	2	7	9	3	122	19	17	7	2	12	3	5	2	16	42	0.033441	-0.724099	527	309	437
318	chr2_108500000	0	3	0	26	23	1	1	6	3	5	89	20	14	3	0	0	0	3	6	3	43	0.038499	-0.168871	571	292	424
319	chr2_109500000	0	8	4	38	34	4	8	9	16	7	219	50	18	8	28	21	19	16	17	10	26	0	0.538522	509	173	730
320	chr2_111500000	2	5	1	31	32	5	6	7	16	6	156	61	24	10	19	12	25	28	22	5	31	0	1.06933	493	227	502
321	chr2_113500000	2	7	5	50	55	5	9	15	21	20	202	52	32	14	17	15	15	22	20	9	8	0	0.168098	573	271	767
322	chr2_114500000	0	6	4	29	32	3	5	5	7	7	117	24	30	13	3	8	4	10	8	27	24	0.01386	-0.432596	538	323	594
323	chr2_115500000	0	0	1	24	19	0	0	3	15	1	89	31	12	2	0	1	1	7	7	3	28	0.03882	-0.86939	468	251	428
324	chr2_116500000	0	0	0	22	18	0	0	3	7	1	63	18	11	1	0	6	2	1	4	2	32	0.04338	-0.86939	485	304	329
325	chr2_117500000	0	0	1	12	12	0	1	3	8	0	44	9	5	0	0	0	1	0	2	1	41	0.04176	0	522	351	278
326	chr2_118500000	2	5	1	40	37	4	4	10	14	3	129	32	22	10	6	5	7	20	15	11	43	0.021	0.000654	509	275	409
327	chr2_119500000	1	3	3	61	54	2	2	18	21	4	245	63	37	9	1	3	5	26	14	17	29	0	0.087735	526	244	538
328	chr2_120500000	4	17	6	49	51	5	10	15	17	11	218	74	40	11	13	7	20	38	18	13	38	0	0.713177	642	250	679
329	chr2_121500000	1	3	3	77	77	5	7	30	17	5	419	81	61	27	1	3	31	31	16	27	29	0	0.594094	523	241	702
330	chr2_122500000	3	10	4	51	45	6	10	13	9	4	247	32	15	12	24	5	15	19	23	10	31	0.00468	0.875236	586	295	806
331	chr2_123500000	1	3	1	27	16	1	2	4	10	0	72	13	8	5	1	0	0	4	6	0	31	0.0435	0	593	296	370
332	chr2_124500000	0	0	1	17	8	0	0	2	8	1	55	19	10	1	0	0	0	2	3	3	36	0.04056	-0.544377	550	256	370
333	chr2_125500000	0	0	0	25	14	0	0	3	2	1	85	12	5	0	0	0	1	4	4	0	21	0.045047	-0.544377	477	269	478
334	chr2_126500000	0	0	0	22	17	0	0	4	5	0	67	9	4	0	0	0	2	0	0	1	32	0.042613	0	584	272	328
335	chr2_127500000	0	4	4	47	46	4	7	15	13	4	201	69	29	7	2	3	8	17	10	11	38	0.01848	0.078213	609	311	503
336	chr2_128500000	0	15	5	39	41	10	15	13	18	14	242	50	36	20	26	22	27	34	31	17	30	0	1.28399	562	238	1060
337	chr2_129500000	4	2	3	48	41	1	3	14	12	1	255	60	25	10	1	1	1	24	22	11	43	0.00492	0.548753	645	308	429
338	chr2_130500000	0	2	0	43	39	2	4	11	10	6	160	45	21	11	9	3	3	10	6	11	34	0.00372	-0.564867	582	261	475
339	chr2_131500000	0	10	1	43	51	7	8	10	21	15	189	50	28	19	5	5	27	31	21	18	14	0.00588	-0.419209	565	254	668
340	chr2_133500000	1	1	1	23	17	1	4	9	5	5	154	32	17	14	3	6	9	17	9	13	18	0.03138	-0.864859	418	235	471
341	chr2_134500000	0	2	0	39	30	1	1	10	15	2	150	43	24	6	2	1	6	12	6	4	23	0.03252	-0.871355	468	286	452
342	chr2_135500000	0	4	0	34	36	3	4	8	10	7	168	34	16	3	15	12	15	14	13	3	20	0.00588	-0.101445	551	217	613
343	chr2_136500000	0	11	2	29	30	5	9	6	12	7	137	26	10	6	32	17	8	10	10	1	30	0	0.894533	569	185	820
344	chr2_137500000	1	0	1	34	21	1	0	7	3	1	115	25	10	1	0	0	7	5	1	10	15	0.036648	-0.93462	543	265	407
345	chr2_138500000	0	0	0	25	19	1	0	5	13	2	100	29	9	1	0	0	0	4	6	5	30	0.044592	-0.738375	454	306	358
346	chr2_139500000	1	2	1	34	30	2	5	9	6	2	108	30	14	2	1	6	7	5	8	1	29	0.04512	-0.301749	552	266	386
347	chr2_140500000	1	0	1	18	9	0	0	2	10	1	77	18	6	0	0	0	1	1	2	2	14	0.04362	-0.844648	484	299	337
348	chr2_141500000	0	0	0	20	13	0	0	1	6	1	38	8	5	1	0	0	0	1	0	2	4	0.04284	-0.844648	423	200	384
349	chr2_142500000	0	0	1	18	13	3	0	3	10	1	47	11	6	2	0	0	0	6	3	1	7	0.04476	-0.844648	404	154	372
350	chr2_143500000	0	0	0	29	20	0	1	3	3	2	61	10	6	2	0	0	0	0	3	0	24	0.04416	-0.736453	448	302	341
351	chr2_144500000	1	0	1	35	25	1	0	6	15	2	120	43	15	3	1	1	3	4	4	5	21	0.03924	-0.123055	392	141	397
352	chr2_145500000	3	0	2	19	11	1	1	0	9	2	129	43	24	11	1	14	1	11	9	8	15	0.03582	0.880817	370	156	380
353	chr2_146500000	0	0	0	10	6	0	0	1	8	0	35	10	4	0	0	0	0	0	0	1	19	0.04374	0	432	203	291
354	chr2_147500000	1	2	1	19	17	1	0	3	6	0	64	24	12	1	0	0	0	2	5	2	41	0.04158	0	400	316	327
355	chr2_148500000	0	3	1	27	18	3	6	2	6	3	86	31	15	3	1	8	11	12	15	0	26	0.039	-0.613124	498	188	445
356	chr2_149500000	0	5	4	40	31	4	3	8	10	4	184	54	28	9	27	5	12	14	18	10	30	0.01254	1.50659	501	168	439
357	chr2_150500000	0	1	1	31	25	2	2	4	4	3	113	31	15	2	2	4	7	9	9	6	24	0.0318	0.476865	514	230	332
358	chr2_151500000	1	3	2	22	18	1	2	7	9	2	107	45	18	2	3	1	1	5	14	1	44	0.02352	-0.43458	425	328	431
359	chr2_152500000	1	5	2	36	33	3	4	9	9	8	151	53	23	8	2	2	3	14	12	3	13	6e-05	1.1691	413	186	723
360	chr2_153500000	1	8	5	33	28	4	8	7	7	4	134	14	16	8	30	4	15	15	18	3	24	0.0168	0.3648	444	250	599
361	chr2_154500000	0	2	1	37	21	1	2	7	8	2	90	24	14	5	0	9	9	6	9	4	25	0.03468	0.176378	568	263	259
362	chr2_155500000	0	0	0	19	15	0	0	3	8	2	71	30	8	2	0	0	0	4	5	4	14	0.04236	-0.242719	472	283	334
363	chr2_156500000	0	0	0	26	25	0	0	4	2	0	73	19	8	1	0	0	0	4	3	1	19	0.04158	0	556	230	260
364	chr2_157500000	0	6	0	25	17	5	7	2	21	3	94	40	16	14	1	8	2	16	17	7	23	0.0363	1.10158	506	198	408
365	chr2_158500000	1	1	5	52	42	0	0	9	11	6	136	32	26	6	1	14	14	9	12	8	17	0.0318	-0.139352	496	209	482
366	chr2_159500000	1	4	1	35	28	2	4	9	15	4	148	47	16	5	1	2	17	7	16	8	19	0.01386	0.629019	486	209	523
367	chr2_160500000	1	8	2	33	29	7	7	7	9	8	124	30	17	8	18	3	29	9	12	8	16	0.00048	0.955563	518	148	649
368	chr2_161500000	3	6	2	32	27	2	5	8	3	3	138	56	23	4	5	1	9	9	11	3	24	0.02874	0.017998	502	196	412
369	chr2_162500000	0	4	0	24	23	2	4	7	13	6	91	33	25	17	15	6	9	13	14	8	29	0.0348	-0.373068	561	191	394
370	chr2_163500000	0	2	1	30	27	1	2	5	5	5	70	18	8	3	1	2	4	5	6	3	17	0.04506	-0.920898	437	211	299
371	chr2_164500000	0	3	2	27	21	2	3	4	11	1	87	29	14	2	2	1	4	4	11	1	6	0.04398	-0.841009	446	200	429
372	chr2_165500000	0	4	1	35	33	2	3	7	9	4	95	25	13	3	0	2	3	6	7	4	13	0.044243	-0.287792	499	209	413
373	chr2_166500000	0	3	1	36	30	1	4	11	8	6	98	42	20	8	13	7	7	7	11	0	15	0.031717	0.985406	443	175	410
374	chr2_167500000	0	0	0	33	22	0	2	6	2	3	62	22	14	2	0	0	0	4	7	0	22	0.04236	-0.435706	523	220	308
375	chr2_168500000	3	3	1	45	35	2	2	9	3	3	139	57	23	4	4	7	21	13	29	0	33	0.00936	0.430011	454	184	415
376	chr2_169500000	2	5	5	49	42	2	5	13	12	8	169	66	31	9	5	15	20	18	23	2	24	0.00108	0.839755	477	209	526
377	chr2_170500000	2	10	1	34	29	5	9	6	16	12	102	39	20	9	30	25	14	18	15	4	11	0	1.15401	579	191	743
378	chr2_171500000	5	8	2	59	37	2	6	17	15	7	171	54	32	20	9	3	22	15	26	9	33	0	1.36061	523	243	710
379	chr2_172500000	1	14	3	46	38	11	14	7	21	11	153	61	28	26	24	13	16	23	26	5	40	0	1.30229	579	249	913
380	chr2_173500000	1	4	0	51	47	2	5	14	19	4	194	58	27	10	11	3	6	26	18	18	45	0	0.799796	442	292	577
381	chr2_174500000	1	7	2	45	34	6	9	12	9	4	192	83	35	7	8	13	12	18	18	3	39	0	1.23778	530	226	623
382	chr2_175500000	0	5	3	56	52	4	7	14	18	10	207	55	44	20	23	28	19	21	30	6	32	0	1.26895	483	187	700
383	chr2_176500000	0	5	2	43	46	5	4	10	12	10	130	25	24	17	6	3	11	8	8	3	17	0.00234	0.70099	449	177	461
384	chr2_177500000	2	3	3	39	35	3	4	10	13	4	145	39	32	14	2	2	10	11	6	21	20	0.00426	0.604341	444	163	491
385	chr2_178500000	0	18	2	57	53	6	12	14	22	7	143	55	36	11	4	3	13	17	22	17	24	0.01428	0.641361	436	229	584
386	chr2_179500000	1	10	2	29	33	4	12	9	15	9	107	31	13	6	10	11	17	16	11	6	7	0.03684	0.527684	400	131	411
387	chr2_180500000	2	2	2	36	28	1	2	7	17	3	105	43	19	4	9	3	5	11	16	3	27	0.0429	0.294721	525	219	402
388	chr2_181500000	0	3	0	25	19	0	2	2	5	1	81	19	11	3	3	1	2	3	10	1	18	0.04272	-0.891724	550	250	280
389	chr2_182500000	0	0	2	34	35	1	0	6	17	5	88	24	9	6	2	0	8	10	1	5	9	0.04464	-0.951409	429	179	370
390	chr2_183500000	0	5	3	30	25	4	10	5	15	6	108	34	17	8	21	6	15	11	14	1	9	0.03078	0.896367	486	212	505
391	chr2_184500000	2	0	1	26	11	0	0	1	5	1	78	17	4	0	3	1	6	3	3	3	27	0.03792	1.169	549	316	263
392	chr2_185500000	1	0	0	7	0	1	0	0	7	1	54	7	3	1	0	0	1	1	1	2	19	0.040602	-0.654592	540	270	232
393	chr2_186500000	0	0	0	21	16	0	0	4	5	1	72	11	11	4	0	2	0	5	6	0	23	0.040938	-0.429516	572	356	218
394	chr2_187500000	0	5	1	23	14	2	4	3	15	6	88	21	12	6	5	5	9	10	14	1	28	0.03906	0.938892	518	310	419
395	chr2_188500000	2	2	1	35	25	2	3	7	4	2	116	37	18	2	2	11	0	5	15	0	34	0.02004	1.12116	475	335	287
396	chr2_189500000	1	3	2	31	24	3	4	5	10	4	110	36	12	4	7	1	18	10	25	0	26	0.02688	0.312355	466	276	301
397	chr2_190500000	1	8	2	35	35	6	9	5	9	11	95	22	17	9	7	11	14	8	12	3	24	0.03942	0.096112	545	213	527
398	chr2_191500000	3	7	3	41	34	5	10	7	16	9	138	53	34	11	11	14	13	22	18	8	23	0.02148	0.525877	580	239	532
399	chr2_192500000	1	4	1	48	43	2	5	13	11	5	148	44	23	3	4	1	7	8	4	4	19	0.02178	-0.110614	469	235	439
400	chr2_193500000	0	1	0	16	13	2	1	2	7	1	49	3	1	1	0	0	2	3	1	1	12	0.039	-0.62329	505	272	247
401	chr2_194500000	0	0	0	14	12	0	2	3	5	0	49	5	4	2	0	4	0	4	1	1	18	0.04074	0	515	312	248
402	chr2_195500000	0	0	1	15	9	0	0	3	6	0	49	3	0	0	0	0	0	0	1	0	10	0.04044	0	527	259	222
403	chr2_196500000	1	5	1	32	23	4	7	6	8	3	116	26	21	5	10	1	7	8	13	0	19	0.03234	0.530728	546	276	493
404	chr2_197500000	1	5	1	39	28	5	7	4	6	7	106	22	13	5	10	9	7	9	16	5	18	0.04182	-0.225514	497	165	577
405	chr2_198500000	1	15	4	34	33	5	11	12	15	12	149	34	23	12	9	11	13	23	21	4	13	0.02724	0.901462	494	155	714
406	chr2_199500000	0	0	0	22	21	0	0	4	2	1	71	9	3	0	0	0	0	2	0	0	12	0.0426	0.831581	519	254	352
407	chr2_200500000	0	4	3	47	45	7	4	10	19	5	158	70	28	14	6	6	3	15	14	4	26	0.0156	1.01862	443	272	515
408	chr2_201500000	2	16	4	39	39	9	19	11	25	12	200	53	37	17	21	16	22	36	26	2	19	0	1.2884	474	225	774
409	chr2_202500000	3	17	3	47	37	9	13	14	17	13	210	74	32	17	23	13	12	27	28	6	28	0.00138	1.29756	538	194	747
410	chr2_203500000	0	11	3	20	18	7	12	5	16	10	131	35	28	12	19	14	20	16	19	3	8	0.00036	1.22933	624	147	1268
411	chr2_204500000	0	5	1	37	37	5	5	7	9	7	139	28	16	3	24	39	9	6	13	1	11	0	0.411289	493	247	890
412	chr2_205500000	0	1	2	23	23	0	0	7	6	1	105	35	23	3	0	0	1	5	9	9	22	0.03414	-0.682331	458	221	404
413	chr2_206500000	5	11	3	55	45	3	6	13	20	4	214	61	32	7	30	4	10	27	20	4	22	0.00486	0.683843	387	172	647
414	chr2_207500000	2	7	2	43	36	2	6	11	13	11	160	60	31	10	16	21	9	17	23	8	40	0	1.24634	479	243	594
415	chr2_208500000	2	15	5	59	44	10	14	13	17	8	230	78	41	14	22	16	17	35	37	6	8	0	1.47895	470	210	864
416	chr2_209500000	0	6	2	32	27	3	5	7	4	6	97	25	11	5	10	4	6	2	4	2	44	0.03036	1.37449	470	352	393
417	chr2_210500000	1	12	6	31	23	1	4	9	17	4	117	49	27	12	3	10	8	8	12	14	30	0.04134	-0.075948	467	183	439
418	chr2_211500000	1	3	1	33	26	3	4	3	10	5	90	24	16	4	5	6	3	4	11	1	24	0.04182	-0.416279	506	245	319
419	chr2_212500000	0	0	0	20	16	0	0	2	8	1	59	23	13	0	0	0	0	0	7	0	15	0.042	-0.35559	414	219	417
420	chr2_213500000	0	0	1	23	20	1	0	3	7	2	71	19	14	2	0	1	4	1	6	1	15	0.04428	-0.508584	410	174	372
421	chr2_214500000	2	2	0	14	9	1	3	1	7	2	51	21	9	5	1	2	0	9	10	1	36	0.04434	-0.539993	552	307	339
422	chr2_215500000	0	2	2	21	16	2	2	0	9	4	74	16	10	2	6	8	5	5	4	8	10	0.04518	-0.726848	464	213	454
423	chr2_216500000	0	11	4	38	38	5	11	8	12	7	158	42	23	7	16	28	13	14	18	2	23	0.02004	0.715743	456	301	624
424	chr2_217500000	2	16	5	49	46	3	6	18	21	8	270	84	41	10	8	4	25	38	21	9	17	0.00162	1.24555	422	258	733
425	chr2_218500000	3	1	3	54	54	1	3	21	10	4	229	48	31	10	0	0	6	16	7	18	27	0.00102	0.593951	481	277	521
426	chr2_219500000	0	11	2	67	70	10	19	23	26	30	280	81	49	38	35	25	36	45	25	16	10	0	1.47827	512	171	1097
427	chr2_220500000	4	26	10	95	99	14	21	27	38	25	270	101	56	39	26	17	23	61	33	36	24	0.00912	1.408	430	279	773
428	chr2_221500000	0	0	1	20	11	0	0	4	3	0	61	17	7	0	0	0	0	1	4	2	32	0.04698	0	427	309	462
429	chr2_222500000	2	1	5	30	21	1	2	5	14	1	122	60	22	7	3	5	3	8	7	11	16	0.04554	-0.661672	434	223	553
430	chr2_223500000	0	4	5	46	36	3	3	11	12	7	161	57	32	13	11	5	10	7	10	11	26	0.02334	0.535972	452	271	625
431	chr2_224500000	4	9	6	35	32	5	8	12	11	6	176	42	27	11	22	17	21	9	15	5	21	0.03174	0.814019	486	335	648
432	chr2_225500000	2	2	1	33	30	2	3	8	6	3	120	28	14	4	8	1	12	10	9	1	26	0.03564	-0.22117	430	277	649
433	chr2_226500000	1	0	1	26	18	1	1	3	5	1	71	14	6	1	0	0	1	2	1	0	17	0.04476	-0.972622	467	320	356
434	chr2_227500000	1	3	2	28	24	2	8	7	13	3	111	32	11	4	2	2	4	12	9	1	13	0.04422	-0.505417	455	289	444
435	chr2_228500000	0	2	2	39	35	2	3	10	9	10	142	36	17	5	7	5	3	5	8	6	20	0.01806	0.154386	471	231	732
436	chr2_229500000	0	0	0	14	14	0	0	3	7	2	63	13	5	1	0	0	1	2	2	1	33	0.04416	-0.875947	547	355	356
437	chr2_230500000	0	0	5	36	31	1	3	7	7	5	138	45	21	5	7	5	5	23	12	10	22	0.02808	-0.412679	487	218	730
438	chr2_231500000	0	6	3	40	42	3	8	11	12	11	202	58	31	15	12	6	18	22	21	18	40	0.01788	0.213126	514	339	589
439	chr2_232500000	7	51	26	93	100	21	34	31	33	13	272	114	46	25	22	29	17	51	56	9	22	0	1.46605	533	229	1084
440	chr2_233500000	0	8	6	82	92	4	5	29	15	18	311	86	33	18	20	11	19	22	21	18	24	0	0.967929	524	197	867
441	chr2_234500000	1	6	1	33	34	3	5	9	4	18	196	24	16	5	8	8	14	14	5	2	45	0	-0.226729	517	227	503
442	chr2_235500000	1	4	3	51	39	1	1	15	12	2	239	108	40	9	7	2	5	24	25	27	62	0	0.031643	479	399	564
443	chr2_236500000	1	0	3	46	44	1	0	18	15	2	329	62	45	10	14	5	22	42	11	12	23	0	-0.340217	399	224	593
444	chr2_237500000	1	3	3	54	45	3	3	11	17	6	292	64	26	14	2	1	3	14	13	13	52	0	0.288205	472	286	477
445	chr2_238500000	2	10	5	73	61	4	7	18	13	14	312	78	43	14	24	12	20	47	39	11	49	0	0.812829	505	251	552
446	chr2_239500000	1	4	3	70	85	3	8	20	20	14	334	73	31	15	9	9	23	40	22	28	35	0	0.534233	472	211	428
447	chr2_240500000	0	3	2	48	49	3	4	13	6	9	337	42	21	8	14	5	27	18	13	5	51	0	-0.801682	464	188	282
448	chr2_241500000	1	5	1	52	73	4	9	19	25	18	371	73	33	22	6	7	21	35	14	47	45	0	-0.269768	423	297	279
449	chr2_242500000	1	17	6	46	44	9	17	14	29	21	364	85	55	25	39	33	59	53	50	15	34	0	0.84792	475	259	676
450	chr3_500000	0	0	0	28	25	0	1	4	10	1	69	23	10	2	0	0	1	1	2	15	20	0.04182	-0.862017	402	287	391
451	chr3_1500000	0	0	0	28	9	0	0	2	5	1	53	13	8	0	0	0	0	0	0	0	19	0.04152	-0.689903	475	270	419
452	chr3_2500000	1	0	2	25	19	0	1	6	9	1	72	23	15	1	0	0	5	3	2	5	13	0.0462	-0.946525	472	199	574
453	chr3_3500000	1	9	3	19	16	4	5	3	11	6	105	36	16	4	22	4	6	7	9	2	24	0.04122	-0.881578	496	284	588
454	chr3_4500000	1	5	3	36	36	5	5	7	15	4	173	49	23	5	6	4	3	14	14	11	21	0.0282	0.107415	527	197	681
455	chr3_5500000	1	2	2	34	35	1	2	11	12	4	128	28	13	8	2	2	8	22	7	6	31	0.0327	0.026813	532	337	652
456	chr3_6500000	0	0	0	12	7	1	1	1	10	1	54	14	4	1	0	0	1	3	0	1	40	0.04296	-0.86347	492	304	413
457	chr3_7500000	0	0	1	17	15	0	0	2	5	1	74	13	6	0	0	0	0	0	3	1	16	0.04674	-0.86347	491	267	489
458	chr3_8500000	0	2	2	47	42	1	1	13	17	5	173	42	22	4	5	3	11	16	4	8	40	0.01302	0.673857	556	342	520
459	chr3_9500000	4	27	8	62	60	17	27	14	34	21	270	91	52	28	42	24	29	54	45	26	28	0	1.44144	571	268	1128
460	chr3_10500000	2	11	7	85	67	7	9	17	15	12	309	56	28	22	30	23	25	31	14	36	22	0	1.13746	563	137	1169
461	chr3_11500000	0	6	3	64	58	4	6	16	10	5	240	65	35	12	11	10	25	20	13	13	28	0	-0.204623	636	226	980
462	chr3_12500000	1	12	2	50	58	5	8	15	14	10	237	51	32	18	29	12	38	31	27	8	16	0	1.09948	584	177	1083
463	chr3_13500000	2	7	6	70	81	3	4	27	19	6	378	105	48	23	4	6	19	44	32	42	31	0	0.731085	652	235	810
464	chr3_14500000	1	8	4	76	79	9	13	27	23	11	318	75	45	16	15	17	17	30	48	15	38	0	1.0027	642	200	819
465	chr3_15500000	3	8	3	45	44	5	10	8	14	11	186	66	29	13	38	17	28	25	43	10	29	0	1.05447	558	262	827
466	chr3_16500000	2	2	0	44	39	2	2	16	16	6	202	71	40	13	10	14	4	28	33	5	51	0.00114	0.449481	514	385	437
467	chr3_17500000	0	1	0	33	25	0	2	9	9	2	128	29	14	2	5	21	3	6	3	1	19	0.02538	0.570184	510	226	464
468	chr3_18500000	0	0	3	23	16	0	1	3	10	2	90	18	8	3	9	1	4	4	6	3	17	0.03954	0.110437	475	264	320
469	chr3_19500000	2	3	2	28	23	2	6	7	13	3	91	26	19	5	1	6	4	10	12	1	26	0.03924	0.507305	524	254	388
470	chr3_20500000	0	2	0	15	13	1	1	4	1	4	87	15	10	3	9	3	4	2	3	5	26	0.0384	0.682026	565	249	505
471	chr3_21500000	0	1	0	23	19	1	2	3	7	1	69	19	7	1	0	2	1	4	4	1	17	0.03768	-0.376166	468	272	355
472	chr3_22500000	0	0	0	26	20	0	0	5	7	1	60	13	5	1	0	0	3	1	1	6	16	0.04314	0	526	311	306
473	chr3_23500000	1	12	11	33	17	4	10	4	17	5	181	93	33	11	14	35	26	17	20	6	27	0.00756	1.28601	490	230	691
474	chr3_24500000	0	0	2	37	30	1	0	10	4	2	153	34	19	7	1	7	6	5	6	11	24	0.04086	1.08188	548	203	483
475	chr3_25500000	3	4	1	43	36	5	5	7	9	5	111	32	15	7	7	6	3	7	10	6	25	0.03162	-0.11098	474	210	464
476	chr3_26500000	0	0	1	19	18	0	1	3	7	1	59	10	3	1	0	0	1	2	1	1	27	0.04338	-1.12283	510	342	330
477	chr3_27500000	2	4	1	54	46	2	3	9	14	3	141	41	21	12	8	1	2	7	11	3	23	0.02592	0.681872	470	322	672
478	chr3_28500000	0	5	0	27	22	1	6	4	10	3	81	37	11	4	1	17	4	3	4	1	26	0.04332	-0.192173	550	309	391
479	chr3_29500000	1	0	0	17	10	0	0	1	7	1	83	42	13	1	1	1	0	1	10	0	16	0.0438	-0.086538	457	160	388
480	chr3_30500000	2	2	2	33	30	2	2	8	7	3	122	41	18	2	6	2	6	13	11	3	22	0.03594	0.678388	463	357	355
481	chr3_31500000	0	3	2	42	33	1	3	6	6	2	173	44	30	5	2	2	31	14	23	3	46	0.02544	-0.172354	520	365	512
482	chr3_32500000	5	33	13	55	51	5	14	15	26	10	250	60	39	28	21	43	23	32	32	6	33	0	1.19062	580	285	1108
483	chr3_33500000	2	6	1	31	34	3	11	11	19	8	154	48	27	17	30	9	26	18	21	2	36	0.00294	1.4547	710	268	770
484	chr3_34500000	0	0	1	24	22	0	0	5	1	0	95	25	6	0	0	0	0	3	2	2	39	0.0429	0	600	315	396
485	chr3_35500000	0	0	0	19	10	0	0	4	8	1	58	8	4	1	0	0	3	1	1	5	23	0.04356	-0.91414	530	247	296
486	chr3_36500000	0	2	1	41	39	1	4	10	9	3	140	26	8	3	3	2	1	16	6	6	29	0.03276	0.079173	549	305	402
487	chr3_37500000	0	7	1	38	35	3	8	7	15	7	185	52	20	6	30	43	23	15	17	5	21	0	1.01246	551	229	721
488	chr3_38500000	0	13	6	62	63	7	14	23	19	15	246	51	27	15	22	18	31	32	26	16	40	0.00102	0.624303	630	207	521
489	chr3_39500000	2	18	6	52	55	9	11	14	17	11	190	49	32	9	13	7	13	18	16	8	27	0.01308	0.661493	634	334	517
490	chr3_40500000	1	14	3	47	44	6	9	17	13	7	149	42	23	10	15	6	10	21	23	1	42	0.00732	-0.15343	588	342	506
491	chr3_41500000	1	2	3	33	20	2	1	5	3	2	142	48	29	3	5	4	5	9	13	0	35	0.00552	0.674562	654	203	507
492	chr3_42500000	4	16	11	61	68	8	16	21	23	17	275	94	47	19	14	16	30	46	40	14	28	0	0.801991	480	335	745
493	chr3_43500000	0	6	1	55	43	3	8	12	9	6	207	62	38	10	13	22	30	18	20	25	44	0	0.314825	559	294	495
494	chr3_44500000	1	12	5	38	36	12	12	8	21	16	179	62	26	15	55	18	18	23	22	12	49	0.00048	0.495429	511	279	697
495	chr3_45500000	2	10	6	59	47	7	8	17	20	13	292	92	43	18	30	23	31	36	31	17	33	0	0.977701	522	306	724
496	chr3_46500000	1	9	4	71	77	7	4	24	23	22	248	82	35	17	14	5	19	30	23	25	54	0.00048	1.02702	557	341	530
497	chr3_47500000	0	17	2	49	49	6	20	11	27	12	267	64	37	21	68	37	48	37	45	6	7	0	1.44914	518	155	1423
498	chr3_48500000	4	31	10	52	60	17	31	20	38	26	256	89	40	27	49	62	39	64	41	11	15	0	1.5425	482	186	1396
499	chr3_49500000	0	43	11	62	66	21	40	23	39	39	279	89	44	40	53	42	49	63	61	21	12	0	1.52859	397	83	1441
500	chr3_50500000	2	14	12	89	94	12	20	32	32	24	243	129	61	36	48	35	34	68	59	27	24	0.0006	1.40033	467	102	812
501	chr3_51500000	1	12	7	44	44	4	14	14	15	17	171	45	29	15	40	53	25	22	21	13	42	0.00168	1.20381	579	172	720
502	chr3_52500000	1	30	6	75	86	15	30	23	31	38	282	73	48	29	47	35	36	58	51	30	8	0	1.39721	454	103	899
503	chr3_53500000	1	14	2	74	65	7	13	15	21	11	259	67	30	20	16	41	14	36	26	19	25	0	0.838915	476	107	852
504	chr3_54500000	0	9	2	32	28	0	0	10	9	2	220	56	27	10	3	6	11	13	9	7	38	0	0.115712	417	243	514
505	chr3_55500000	1	0	1	56	42	0	0	13	11	4	184	65	28	7	4	1	6	12	19	4	22	0	1.11609	470	176	566
506	chr3_56500000	0	3	2	38	33	1	6	9	13	4	149	60	28	9	14	17	12	15	22	7	30	0	1.30073	532	187	765
507	chr3_57500000	3	17	7	44	31	10	14	11	25	12	206	49	37	20	16	24	35	27	28	11	10	0	1.31265	585	167	1198
508	chr3_58500000	3	3	6	65	61	6	8	21	19	12	261	59	43	18	13	11	22	31	30	15	13	0.00234	1.41872	536	218	844
509	chr3_59500000	1	1	1	25	23	1	1	4	6	3	91	30	14	1	0	0	2	4	9	6	21	0.01236	-0.211237	492	231	458
510	chr3_60500000	1	0	1	30	12	0	0	4	10	1	74	32	8	0	0	0	0	5	7	1	37	0.0069	-1.065	491	231	473
511	chr3_61500000	0	5	3	31	21	3	3	7	12	2	206	64	40	10	4	1	17	21	22	2	29	0.00042	0.112987	463	219	677
512	chr3_62500000	3	3	3	61	53	3	3	12	10	4	195	65	32	11	17	3	19	26	22	5	18	0	1.61837	448	159	675
513	chr3_63500000	2	1	4	39	38	2	1	8	11	6	135	54	36	10	3	28	6	17	20	5	29	0	0.713871	565	236	636
514	chr3_64500000	0	1	7	41	34	1	2	8	14	3	198	71	49	8	5	8	18	19	22	8	25	0	0.806862	488	204	619
515	chr3_65500000	3	8	4	53	39	3	6	13	16	1	205	69	49	15	6	1	28	33	25	4	23	0	0.69831	458	195	680
516	chr3_66500000	6	5	4	48	36	5	4	14	15	3	175	61	31	14	12	10	8	19	10	4	34	0.00186	1.18957	469	209	651
517	chr3_67500000	1	2	2	36	34	1	2	8	7	2	88	39	14	4	5	4	18	4	5	1	40	0.042	-0.522224	528	320	493
518	chr3_68500000	1	1	1	24	16	1	1	4	3	2	71	20	17	3	0	0	1	2	2	3	35	0.04476	-0.868536	505	300	497
519	chr3_69500000	2	7	4	39	32	4	6	11	14	7	151	57	28	10	4	9	9	18	12	24	18	0.0276	0.355139	490	189	794
520	chr3_70500000	1	0	0	30	24	0	0	6	8	1	103	30	12	3	2	0	1	3	5	4	37	0.03828	-0.422005	461	256	408
521	chr3_71500000	2	5	3	44	45	3	6	10	14	4	243	107	54	17	7	11	18	34	22	17	15	0	1.43208	305	143	675
522	chr3_72500000	2	1	1	41	36	2	3	8	10	3	255	78	37	11	5	4	8	20	20	19	41	0	1.11455	491	508	866
523	chr3_73500000	1	3	0	36	29	1	6	7	7	4	153	57	25	5	8	9	8	11	22	10	22	0.01968	0.623943	458	254	718
524	chr3_74500000	0	0	0	20	11	0	1	2	5	1	56	10	6	2	0	0	0	1	0	1	20	0.04464	-0.904605	454	323	414
525	chr3_76500000	2	0	1	21	19	0	0	2	6	1	52	24	12	1	0	1	0	3	15	0	25	0.04146	0	428	245	380
526	chr3_77500000	0	0	1	19	15	1	1	6	10	1	75	29	15	2	1	0	0	7	6	3	17	0.0414	-0.193737	314	247	366
527	chr3_78500000	1	0	0	18	13	0	0	2	3	1	77	30	11	0	9	1	7	2	10	0	33	0.0429	0.257131	394	339	348
528	chr3_79500000	1	1	2	26	19	1	1	5	11	1	78	37	13	5	2	1	1	7	12	2	21	0.0435	0.257131	427	180	338
529	chr3_80500000	0	0	0	15	10	0	0	1	8	0	38	11	5	0	0	0	0	0	0	0	14	0.04146	0	516	352	281
530	chr3_81500000	0	3	1	30	24	1	1	5	5	1	61	10	6	1	0	0	0	3	3	0	27	0.0423	-0.443872	432	308	339
531	chr3_82500000	0	0	0	20	15	0	0	4	3	0	62	21	7	0	0	0	0	0	2	0	33	0.03978	0	473	333	237
532	chr3_83500000	0	0	1	8	6	0	0	1	6	0	33	9	4	0	0	0	0	0	2	0	24	0.04074	0	509	380	217
533	chr3_84500000	1	0	1	17	14	1	0	2	4	0	54	11	6	0	0	1	1	2	4	0	22	0.04074	0	548	347	239
534	chr3_85500000	0	2	1	21	14	1	2	5	13	1	61	25	16	2	0	1	4	3	5	0	10	0.04086	-0.784377	329	124	394
535	chr3_86500000	1	0	0	19	16	1	1	1	13	2	69	24	11	3	0	0	0	3	10	1	34	0.04212	-0.788722	453	312	303
536	chr3_87500000	2	2	2	31	30	2	2	7	6	3	52	15	6	4	4	6	1	5	8	3	35	0.042	-0.825712	425	306	327
537	chr3_88500000	0	3	1	21	12	3	4	2	10	5	49	7	8	2	10	5	9	4	6	0	21	0.03804	-0.545905	527	234	335
538	chr3_89500000	1	0	1	20	12	1	0	6	12	1	59	38	12	2	0	0	0	5	5	3	32	0.03876	-0.810529	418	211	305
539	chr3_94500000	0	0	0	17	12	0	0	5	3	0	49	11	6	0	0	0	0	0	1	0	43	0.04242	-0.734725	476	370	235
540	chr3_95500000	0	0	0	3	1	1	0	0	7	0	53	12	9	0	0	0	0	0	8	1	53	0.04104	0	463	367	236
541	chr3_96500000	1	0	0	19	16	0	0	3	8	2	56	15	8	1	0	0	0	3	5	2	28	0.04254	-0.827779	461	294	255
542	chr3_97500000	0	1	0	31	27	1	3	8	10	10	74	26	14	4	1	9	7	9	4	1	27	0.0411	0.319239	424	282	287
543	chr3_98500000	0	5	1	40	37	6	8	8	12	10	74	25	15	6	16	13	8	9	7	2	29	0.03912	0.566799	521	233	364
544	chr3_99500000	2	4	3	35	31	6	4	12	10	5	133	35	21	6	1	7	11	15	9	3	24	0.02124	0.217832	511	183	506
545	chr3_100500000	0	4	2	32	28	4	7	11	14	9	115	36	18	5	13	2	15	6	10	9	31	0.03378	0.757324	486	237	453
546	chr3_101500000	2	15	5	40	30	10	15	5	15	10	132	38	18	10	29	13	11	20	24	2	37	0.02664	1.01526	628	253	648
547	chr3_102500000	1	0	0	16	12	0	0	3	8	1	64	11	5	0	0	0	1	3	4	1	24	0.04206	-0.986759	475	350	295
548	chr3_103500000	0	0	0	22	12	0	1	4	5	0	53	8	3	0	0	0	0	1	0	0	25	0.04134	0	523	296	234
549	chr3_104500000	0	0	0	17	12	0	0	2	4	0	69	28	20	1	0	0	1	1	13	4	48	0.0414	0	512	363	296
550	chr3_105500000	0	1	2	12	10	0	3	1	7	2	68	30	6	4	10	31	9	8	9	2	28	0.04254	-0.780529	438	239	365
551	chr3_106500000	1	1	0	29	20	1	1	8	6	0	93	22	13	3	1	5	0	5	6	1	55	0.03978	0	521	361	360
552	chr3_107500000	0	6	2	43	42	3	8	6	9	4	136	53	18	8	15	6	12	14	19	7	18	0.024	0.078291	437	255	466
553	chr3_108500000	1	2	1	42	36	1	2	11	6	8	99	28	6	1	22	1	5	8	3	0	25	0.0429	-0.580292	591	210	500
554	chr3_109500000	0	8	1	18	13	1	2	5	9	2	76	32	14	2	10	13	1	3	12	0	39	0.0354	0.723288	589	288	540
555	chr3_110500000	3	17	7	29	14	4	5	6	4	2	98	37	25	7	10	2	11	24	19	0	47	0.04182	-0.084659	521	287	324
556	chr3_111500000	2	3	2	41	37	3	6	16	16	10	144	35	17	9	4	8	10	7	11	15	38	0.02364	0.937008	462	197	378
557	chr3_112500000	2	12	5	48	42	9	10	14	21	11	181	75	50	13	22	17	8	22	36	8	36	0.0054	1.07972	510	296	441
558	chr3_113500000	1	8	3	45	44	4	11	9	18	14	113	31	31	13	19	14	6	19	19	7	25	0.00486	0.72254	625	208	674
559	chr3_114500000	1	3	1	31	27	1	3	6	11	2	95	37	19	4	0	1	1	7	11	1	11	0.03504	0.169683	457	120	413
560	chr3_115500000	0	3	4	25	25	2	5	7	7	2	119	55	21	7	0	1	2	12	10	10	14	0.00708	0.51896	471	232	405
561	chr3_116500000	0	1	0	34	26	0	1	6	10	1	87	39	23	2	0	1	1	2	7	6	18	0.04062	-0.115003	441	163	416
562	chr3_117500000	2	0	1	19	15	1	1	2	10	1	81	34	10	5	0	0	4	3	7	4	21	0.04362	0	495	159	384
563	chr3_118500000	1	1	1	37	34	1	2	11	12	5	96	29	15	3	3	2	1	9	11	2	38	0.03528	0.696983	591	291	361
564	chr3_119500000	1	9	6	43	35	9	11	10	18	13	158	51	28	17	16	17	17	20	23	9	26	0	0.959742	548	178	685
565	chr3_120500000	2	20	3	27	22	6	12	8	21	8	119	58	34	14	25	13	18	29	31	9	34	0.02118	0.3648	567	231	420
566	chr3_121500000	1	7	4	30	22	5	8	9	16	12	98	31	13	11	25	13	17	14	12	2	33	0.01692	0.483033	671	151	608
567	chr3_122500000	0	12	5	61	58	9	12	14	17	15	214	70	48	15	34	12	30	29	24	13	19	0	1.19861	649	171	731
568	chr3_123500000	2	9	2	68	74	4	8	16	14	6	252	58	29	11	13	11	37	34	24	20	23	0	0.791752	529	149	624
569	chr3_124500000	0	5	4	52	47	3	5	19	21	7	267	90	42	15	21	31	22	36	34	8	10	0	1.37354	496	114	789
570	chr3_125500000	0	10	3	50	45	4	11	15	17	7	146	45	24	15	16	10	9	24	16	22	35	0	0.237075	505	308	745
571	chr3_126500000	2	5	8	63	57	4	7	14	16	11	321	97	39	17	7	11	33	42	13	22	37	0	-0.014998	603	267	464
572	chr3_127500000	0	10	2	70	76	6	8	24	22	9	333	93	40	19	29	22	18	26	18	24	38	0	-0.248576	604	286	700
573	chr3_128500000	0	20	7	75	77	14	18	20	26	17	318	68	59	34	52	34	44	48	32	33	20	0	1.34499	588	285	1083
574	chr3_129500000	2	17	7	53	56	6	8	20	18	10	236	65	47	19	22	19	26	47	40	13	23	0.00258	1.33665	551	278	962
575	chr3_130500000	1	4	3	24	16	4	5	5	12	6	82	25	24	8	4	6	13	9	11	2	21	0.03522	-0.676902	587	198	419
576	chr3_131500000	0	4	2	30	30	6	7	11	11	4	119	45	32	7	14	8	10	10	11	8	17	0.02538	-0.608627	528	280	486
577	chr3_132500000	0	5	0	29	32	3	7	9	13	8	105	43	22	9	18	15	20	14	23	6	23	0.009	0.560229	490	245	470
578	chr3_133500000	0	6	4	59	58	3	8	11	19	10	208	61	31	13	15	8	14	17	19	18	44	0.00228	0.16253	530	210	609
579	chr3_134500000	5	19	6	63	61	8	10	21	18	5	268	72	35	16	8	8	24	32	20	24	21	0	0.833055	577	183	421
580	chr3_135500000	0	6	1	31	29	3	6	11	7	3	116	39	14	7	15	7	9	7	11	4	50	0.0012	0.810956	671	260	491
581	chr3_136500000	1	6	1	35	32	3	4	8	9	5	131	44	14	6	9	13	14	15	12	5	21	0	0.842306	702	224	882
582	chr3_137500000	0	3	1	44	44	3	5	12	8	7	126	41	23	6	20	8	6	9	16	8	45	0.00954	0.896469	639	211	408
583	chr3_138500000	0	6	6	53	51	3	7	14	21	13	209	48	24	23	18	7	14	23	24	14	51	0.0015	1.28134	664	160	914
584	chr3_139500000	0	4	1	51	51	5	6	15	17	6	195	37	25	8	3	3	9	18	10	16	22	0.00096	-0.220723	577	216	507
585	chr3_140500000	3	3	4	58	51	1	4	17	11	5	187	44	23	10	7	17	11	16	12	10	35	0.00534	-0.10422	542	280	475
586	chr3_141500000	0	15	3	66	62	5	14	19	25	8	191	48	29	14	22	15	24	27	21	6	30	0	1.3337	566	235	881
587	chr3_142500000	3	9	2	28	32	6	12	6	17	9	128	39	27	10	12	22	13	17	13	7	23	0.01206	0.89753	577	194	649
588	chr3_143500000	0	3	0	29	23	2	4	6	9	2	104	30	14	2	2	1	5	2	7	1	20	0.04602	-0.347602	505	239	414
589	chr3_144500000	0	0	0	27	13	0	0	1	5	0	67	13	5	0	0	0	0	0	1	0	34	0.04218	0	522	340	274
590	chr3_145500000	1	2	0	24	18	2	2	5	8	3	58	17	7	2	0	1	1	4	10	2	24	0.04026	-0.207774	497	309	282
591	chr3_146500000	0	2	0	29	19	1	2	5	12	3	92	21	10	2	1	1	0	3	4	0	21	0.03612	0.230811	502	295	263
592	chr3_147500000	0	2	2	37	27	0	1	5	15	2	94	26	13	30	0	0	6	11	7	1	12	0.039	0.237559	433	228	348
593	chr3_148500000	0	7	4	37	32	2	5	13	17	7	126	37	14	7	17	15	6	16	19	11	26	0.02676	0.88529	501	231	449
594	chr3_149500000	1	11	4	58	50	5	8	17	14	9	186	75	39	13	9	26	20	15	22	9	42	0	1.423	547	236	640
595	chr3_150500000	2	11	6	49	43	5	10	14	16	12	175	72	34	9	22	20	24	23	23	5	28	0	0.912122	511	247	652
596	chr3_151500000	0	0	1	28	25	0	2	4	9	9	97	41	16	3	2	1	4	3	7	2	22	0.0384	-0.354102	478	277	386
597	chr3_152500000	0	4	3	28	26	2	4	5	15	4	88	43	15	3	1	4	10	6	9	1	14	0.03624	0.037076	405	215	653
598	chr3_153500000	1	1	1	30	27	1	1	5	8	3	98	27	14	1	1	3	8	7	16	4	26	0.04158	-0.467528	564	247	401
599	chr3_154500000	0	2	0	26	17	2	2	3	2	3	86	15	10	3	6	5	2	5	4	2	16	0.0417	-0.336558	555	247	384
600	chr3_155500000	1	6	6	47	48	4	9	8	12	6	124	50	17	7	12	17	11	11	22	3	23	0.02112	0.763406	476	267	666
601	chr3_156500000	7	13	9	52	43	6	15	12	23	6	140	60	28	13	7	5	3	22	18	13	24	0.03012	-0.40526	538	213	457
602	chr3_157500000	1	5	1	39	36	3	4	8	13	5	87	25	13	8	1	6	5	7	8	3	27	0.04182	-0.31884	518	179	415
603	chr3_158500000	1	4	1	44	39	3	6	12	13	8	105	17	12	6	5	4	6	6	6	3	14	0.03906	-0.562604	505	248	430
604	chr3_159500000	0	4	2	45	38	5	6	11	17	7	128	36	18	9	1	2	8	14	14	8	21	0.02772	-0.497	489	225	581
605	chr3_160500000	0	11	1	28	25	5	12	4	16	9	112	32	17	6	18	13	12	11	16	6	32	0.03396	-0.05155	555	275	530
606	chr3_161500000	1	1	1	22	24	2	1	4	13	2	75	18	8	2	0	2	0	5	4	1	40	0.04452	-0.51945	472	347	316
607	chr3_162500000	2	0	1	11	4	0	0	1	5	0	56	8	4	0	0	0	0	0	4	0	34	0.03504	0	493	352	222
608	chr3_163500000	0	0	1	23	13	0	0	4	2	0	45	8	3	0	0	0	0	1	3	0	27	0.03972	0	547	343	219
609	chr3_164500000	1	2	0	16	11	1	1	2	3	2	47	9	7	1	0	0	0	2	3	2	17	0.03984	-0.758006	454	322	286
610	chr3_165500000	0	0	0	15	15	0	0	1	3	1	60	8	4	1	0	0	0	1	0	0	21	0.04104	-0.683196	512	325	296
611	chr3_166500000	0	0	0	20	15	0	0	3	3	1	49	11	2	0	0	0	0	0	0	0	20	0.042	-0.955188	530	311	261
612	chr3_167500000	2	9	4	38	33	4	7	9	12	6	106	34	19	4	8	14	11	5	17	1	21	0.04254	-0.680887	502	224	372
613	chr3_168500000	0	1	0	28	20	3	0	6	10	1	98	56	31	6	1	2	2	3	16	1	17	0.04302	-0.694783	457	191	388
614	chr3_169500000	1	9	2	45	40	9	8	6	23	11	151	38	15	17	14	24	15	17	10	8	14	0.01788	0.689716	476	156	713
615	chr3_170500000	0	7	3	39	38	2	3	11	9	8	158	42	21	9	16	5	15	15	7	4	30	0.00066	0.886531	468	200	663
616	chr3_171500000	1	3	1	38	27	1	3	8	17	5	198	66	50	10	4	2	19	20	18	2	26	0	0.765972	494	199	629
617	chr3_172500000	0	2	0	49	44	2	2	8	14	9	127	37	20	5	30	4	14	8	9	3	21	0.01686	0.50128	508	281	580
618	chr3_173500000	2	1	1	34	21	1	3	5	7	1	88	55	19	3	2	7	2	11	18	4	25	0.04176	-0.157895	479	152	426
619	chr3_174500000	0	2	0	19	8	1	2	5	14	2	44	15	5	2	0	3	0	5	5	0	28	0.04332	-0.54815	472	254	421
620	chr3_175500000	0	0	1	8	6	0	0	1	8	1	51	16	4	0	2	1	1	0	2	0	23	0.0399	-0.938406	485	290	342
621	chr3_176500000	2	12	2	25	17	2	5	6	12	1	121	60	24	9	12	2	7	9	23	0	41	0.02304	0.264124	520	291	583
622	chr3_177500000	2	1	2	25	14	1	1	5	10	1	99	41	14	2	0	0	1	5	11	3	14	0.02946	0	457	229	546
623	chr3_178500000	0	3	0	30	21	0	3	3	5	4	83	23	10	4	6	4	3	10	6	3	26	0.03984	0.469267	549	208	498
624	chr3_179500000	2	9	2	35	30	7	9	10	15	8	129	57	33	8	35	34	9	15	18	3	18	0.02394	1.01719	547	259	731
625	chr3_180500000	0	5	0	30	25	5	5	6	14	4	79	17	16	5	20	2	9	9	14	3	28	0.04026	-0.636978	613	236	504
626	chr3_181500000	1	7	6	33	25	6	4	9	18	1	165	57	24	9	2	3	2	10	9	20	16	0.02526	1.41437	553	91	729
627	chr3_182500000	1	6	1	40	43	3	5	8	10	6	141	55	30	11	11	7	5	18	18	12	30	0.0234	0.984252	554	165	700
628	chr3_183500000	0	19	4	50	52	11	20	15	19	19	234	69	36	19	90	34	27	38	38	7	21	0	1.15836	538	201	1130
629	chr3_184500000	0	12	8	73	76	9	12	24	25	15	252	88	60	37	24	11	26	47	33	25	24	0	1.03484	619	233	817
630	chr3_185500000	3	23	11	63	58	11	18	20	20	9	259	79	54	14	24	14	17	43	27	15	19	0	1.39184	537	137	1026
631	chr3_186500000	0	25	11	45	49	12	12	13	26	15	251	75	43	18	32	23	36	39	43	9	30	0	1.50583	584	259	853
632	chr3_187500000	3	13	4	51	41	6	14	14	17	8	182	75	30	7	3	2	7	14	14	10	22	0	1.0805	533	211	770
633	chr3_188500000	0	2	1	45	42	2	3	10	10	2	120	27	11	1	1	4	2	3	8	2	24	0.03912	-0.160646	550	123	691
634	chr3_189500000	2	1	2	34	31	2	1	9	11	3	135	46	27	2	4	1	7	6	13	9	11	0.04152	-0.455973	512	196	605
635	chr3_190500000	0	1	0	35	29	4	3	7	10	7	89	25	15	3	0	1	3	6	3	15	17	0.04668	-0.578506	550	333	464
636	chr3_191500000	1	4	2	20	17	2	4	6	4	4	98	34	14	3	6	3	1	5	14	2	11	0.03828	-0.066839	547	306	407
637	chr3_192500000	0	5	4	37	32	1	3	9	13	4	131	35	21	6	0	2	12	16	12	7	17	0.03048	-0.458205	521	212	614
638	chr3_193500000	2	6	4	45	34	3	8	16	21	4	265	88	45	14	12	6	9	34	14	47	22	0.01344	-0.250003	544	179	715
639	chr3_194500000	3	9	7	58	66	5	13	19	20	9	313	87	42	25	21	6	20	37	21	28	25	0	0.631021	516	205	835
640	chr3_195500000	1	7	2	47	42	5	7	16	16	11	244	70	37	22	31	26	26	34	33	16	35	0	1.44629	702	225	1015
641	chr3_196500000	2	17	5	44	46	7	13	12	23	19	212	72	38	20	47	21	47	34	41	15	33	0	1.41528	634	190	1117
642	chr3_197500000	1	14	8	42	43	6	14	12	23	8	206	74	51	25	38	24	20	27	37	19	37	0	1.13557	477	249	862
643	chr4_500000	1	17	8	44	45	13	14	8	22	16	302	66	33	49	67	28	46	49	32	24	54	0	0.54938	547	281	574
644	chr4_1500000	2	12	6	66	75	3	16	23	27	16	384	95	51	35	38	19	43	61	41	32	30	0	0.640502	413	149	561
645	chr4_2500000	1	20	4	45	50	6	19	10	22	16	344	90	52	29	18	20	57	64	63	46	19	0	1.14641	575	201	978
646	chr4_3500000	0	7	1	65	64	6	9	26	16	10	331	69	46	21	11	18	39	48	36	22	49	0.00042	0.696732	413	284	564
647	chr4_4500000	2	5	4	55	60	4	6	14	20	7	256	78	48	21	8	14	36	35	20	58	27	0	0.807921	552	411	836
648	chr4_5500000	0	1	0	46	41	1	2	13	8	7	246	58	28	13	13	4	20	36	23	12	58	0.00192	-0.132878	685	337	672
649	chr4_6500000	1	11	9	96	96	8	13	32	27	11	400	136	65	27	19	13	59	68	66	30	30	0	0.527979	564	305	913
650	chr4_7500000	0	3	1	69	70	2	6	26	14	9	392	93	36	10	11	7	35	44	42	20	37	0	0.215432	524	236	684
651	chr4_8500000	3	7	5	69	61	6	6	21	21	8	398	88	53	22	4	6	22	59	40	25	52	0	0.406551	446	299	628
652	chr4_10500000	1	19	5	50	50	4	6	18	8	4	157	46	25	8	2	1	9	21	12	17	11	0.02106	-0.532178	401	358	496
653	chr4_11500000	0	0	1	35	24	0	0	6	12	1	72	29	10	2	0	0	3	9	7	1	44	0.04392	-0.733967	533	379	550
654	chr4_12500000	1	0	0	24	18	0	0	5	4	0	53	25	14	0	0	0	0	5	5	0	37	0.04314	0	526	419	487
655	chr4_13500000	1	3	2	37	33	2	5	5	14	3	118	33	14	12	2	7	9	13	10	1	32	0.04062	0.785656	586	318	542
656	chr4_14500000	0	0	1	24	14	0	0	4	2	0	90	24	10	1	1	0	0	4	2	3	35	0.03744	0	566	372	563
657	chr4_15500000	0	4	4	46	36	4	6	10	10	10	142	48	31	9	7	3	11	18	12	5	34	0.00804	0.37174	562	355	596
658	chr4_16500000	0	6	0	54	44	2	7	13	12	3	192	53	40	7	18	3	22	21	25	6	35	0.00438	0.461993	512	292	624
659	chr4_17500000	0	4	0	43	33	3	6	8	8	8	134	50	25	8	21	15	16	20	15	5	30	0.0117	-0.016494	628	355	726
660	chr4_18500000	1	1	1	18	9	0	1	3	4	1	56	14	4	2	0	2	1	8	2	2	17	0.04476	-0.542787	617	373	433
661	chr4_19500000	1	0	0	19	3	0	0	0	6	0	31	8	4	1	0	0	0	5	1	6	33	0.04368	0	525	324	424
662	chr4_20500000	0	3	1	30	20	2	2	4	10	3	85	26	9	3	8	1	4	18	4	2	23	0.0414	-0.615641	447	309	460
663	chr4_21500000	0	0	1	28	21	0	0	4	7	1	70	22	17	3	0	0	1	4	1	4	10	0.04428	-0.74219	460	269	576
664	chr4_22500000	2	2	0	37	33	1	2	5	10	1	93	23	16	1	9	5	4	9	9	5	33	0.04038	-0.558617	557	403	439
665	chr4_23500000	0	1	0	38	31	1	1	4	4	1	105	55	18	3	4	0	1	9	8	1	19	0.03144	-0.325017	525	261	449
666	chr4_24500000	0	5	1	61	54	3	4	12	8	3	209	106	45	17	13	14	6	37	25	21	41	0	1.10522	468	309	659
667	chr4_25500000	1	6	2	49	42	4	9	11	13	8	221	71	42	10	9	20	11	43	30	9	21	0	0.446343	533	332	1044
668	chr4_26500000	2	10	5	35	33	5	11	12	16	4	188	73	26	11	3	7	12	23	27	3	32	0.01872	0.85544	546	294	726
669	chr4_27500000	1	1	2	30	24	0	1	5	10	1	92	21	10	3	1	0	4	6	8	3	21	0.04128	0.565364	494	401	423
670	chr4_28500000	1	0	0	23	12	0	0	2	2	1	43	20	9	1	0	0	0	0	3	0	27	0.04356	0	499	344	336
671	chr4_29500000	0	0	0	15	7	0	0	0	4	0	22	4	1	0	0	0	0	0	0	3	18	0.04242	0	460	332	301
672	chr4_30500000	1	0	1	15	13	0	0	3	7	1	67	28	8	1	0	3	1	8	7	1	21	0.0435	-0.716426	413	299	387
673	chr4_31500000	0	0	0	16	15	0	0	4	10	1	48	11	6	0	0	0	0	1	3	0	20	0.04218	0	404	357	354
674	chr4_32500000	1	0	1	12	9	0	0	3	5	0	47	8	3	0	0	0	1	1	2	0	26	0.04116	0	455	387	312
675	chr4_33500000	0	0	0	15	13	0	0	2	2	0	45	3	2	0	0	0	0	0	3	0	45	0.04176	0	447	409	307
676	chr4_34500000	0	0	0	11	6	0	0	1	2	0	38	9	5	0	0	0	0	1	2	0	14	0.04086	0	494	369	287
677	chr4_35500000	0	0	0	16	11	0	0	0	5	1	59	9	7	0	0	0	0	1	1	0	22	0.04344	0	500	368	283
678	chr4_36500000	0	0	0	16	17	0	1	3	11	2	57	18	11	1	0	0	0	6	1	4	13	0.04368	-0.805793	533	297	356
679	chr4_37500000	0	3	3	44	41	2	5	10	10	6	146	54	24	10	9	10	15	17	11	12	15	0.02526	-0.04889	482	336	598
680	chr4_38500000	4	5	3	51	41	5	5	12	9	8	185	60	27	7	11	2	20	27	26	6	39	0.00468	0.092709	476	323	688
681	chr4_39500000	0	15	4	23	19	7	16	7	16	11	134	39	18	10	46	19	45	25	33	4	12	0	1.18608	539	168	1411
682	chr4_40500000	2	8	5	47	43	8	8	15	17	6	235	100	39	12	26	13	25	48	49	0	19	0	1.45088	459	184	1374
683	chr4_41500000	2	9	4	48	40	5	8	9	19	7	198	82	37	18	3	18	24	28	26	13	32	0	0.948297	477	232	676
684	chr4_42500000	2	1	1	44	34	1	1	11	10	5	114	49	22	7	15	4	21	20	15	11	24	0.02124	0.641852	484	292	535
685	chr4_43500000	0	0	1	7	4	0	0	1	6	1	41	14	8	0	0	0	0	2	3	4	37	0.04176	-0.953481	535	386	314
686	chr4_44500000	2	4	2	25	21	3	4	4	6	4	41	16	9	5	2	9	3	11	11	5	44	0.0423	-0.892592	501	300	334
687	chr4_45500000	0	0	0	13	9	0	0	4	3	0	33	11	6	1	0	0	0	0	0	0	33	0.04164	0	529	381	278
688	chr4_46500000	0	0	0	22	15	1	1	2	8	5	56	10	6	3	0	0	1	3	1	2	23	0.04452	-0.709699	535	239	348
689	chr4_47500000	1	3	2	34	32	4	5	6	9	7	74	26	14	6	1	2	2	15	8	5	9	0.0411	-0.681743	584	211	521
690	chr4_48500000	0	6	1	51	51	6	9	6	13	11	142	51	33	11	19	16	30	21	30	6	16	6e-05	0.925149	576	200	679
691	chr4_53500000	1	12	6	31	25	3	5	9	13	4	141	40	26	8	13	4	9	26	25	7	46	0.0201	0.953007	563	322	496
692	chr4_54500000	0	5	1	31	19	3	6	7	15	6	140	39	25	19	8	21	10	19	6	8	27	0.00642	0.100721	505	213	563
693	chr4_55500000	1	6	0	47	42	3	3	14	14	4	146	46	24	10	4	5	15	22	13	9	32	0.00588	-0.288537	511	275	628
694	chr4_56500000	0	9	2	40	35	8	11	8	18	7	142	74	32	13	10	14	28	33	30	7	32	0	0.775636	593	243	727
695	chr4_57500000	4	16	4	34	33	9	14	7	16	14	180	67	39	20	21	9	28	29	22	29	25	0	0.884366	463	306	1045
696	chr4_58500000	0	0	1	20	17	0	0	5	5	0	83	23	12	4	0	0	1	4	1	11	35	0.03438	0	480	367	376
697	chr4_59500000	0	0	0	11	6	0	0	0	6	0	38	15	3	0	1	0	0	1	5	0	39	0.03642	0	485	342	240
698	chr4_60500000	0	0	0	16	9	0	0	1	5	0	41	13	9	0	0	0	0	1	1	0	20	0.04014	0	504	294	238
699	chr4_61500000	0	0	0	21	15	0	0	2	4	0	52	7	2	0	1	0	1	2	1	0	23	0.04128	0	483	316	291
700	chr4_62500000	1	13	6	29	13	2	2	3	13	1	98	67	31	12	10	36	2	11	25	3	25	0.03546	0.550957	354	217	453
701	chr4_63500000	0	0	0	19	12	0	0	2	3	0	56	16	4	1	1	1	0	3	0	1	21	0.04194	0	474	371	274
702	chr4_64500000	0	0	0	18	14	0	0	2	2	0	39	4	4	0	0	0	1	2	3	2	24	0.03894	0	500	353	181
703	chr4_65500000	1	0	0	31	24	0	0	3	6	1	56	12	8	0	0	1	0	2	8	0	52	0.04068	-0.74246	446	364	264
704	chr4_66500000	1	0	0	11	6	2	0	2	5	1	47	24	13	2	0	0	1	2	2	1	16	0.0408	-0.89845	423	285	257
705	chr4_67500000	0	0	0	20	13	0	0	2	5	0	43	8	1	1	0	0	1	0	1	0	15	0.03996	0	477	297	306
706	chr4_68500000	0	3	2	24	28	2	3	6	6	7	83	27	16	3	19	8	10	9	19	1	23	0.04398	-0.229932	588	309	446
707	chr4_69500000	4	11	2	23	18	3	7	1	5	9	90	24	23	10	2	5	1	10	15	5	50	0.033718	0.644798	507	403	295
708	chr4_70500000	0	0	0	22	21	0	0	4	6	13	41	4	4	2	1	1	3	2	2	2	11	0.04134	-0.757452	509	332	222
709	chr4_71500000	0	8	4	33	31	4	6	8	10	18	81	36	19	5	17	29	22	8	10	0	13	0.0276	-0.306023	496	167	764
710	chr4_72500000	1	0	1	32	26	0	0	5	5	3	69	28	13	2	1	0	1	8	9	1	35	0.04254	-0.29058	520	263	378
711	chr4_73500000	0	4	3	31	23	1	3	4	6	4	68	21	10	2	5	6	3	6	11	0	28	0.0351	-0.384976	485	256	385
712	chr4_74500000	1	5	3	45	31	3	6	11	11	15	96	52	33	13	21	3	12	18	18	9	31	0.02928	0.188256	516	253	380
713	chr4_75500000	0	2	1	33	35	3	4	10	11	8	90	30	11	5	1	1	4	10	4	3	10	0.03648	-0.584535	528	250	422
714	chr4_76500000	0	10	3	33	35	7	10	9	11	14	127	40	23	9	18	15	11	21	28	3	31	0.01284	1.23347	552	254	701
715	chr4_77500000	5	10	7	57	46	6	13	15	25	11	204	78	48	19	26	23	17	53	46	10	37	0	1.24728	561	224	693
716	chr4_78500000	1	6	3	57	60	5	10	13	16	5	128	37	29	6	14	13	10	17	25	8	41	0.00126	0.673916	406	407	476
717	chr4_79500000	2	5	5	32	24	3	6	6	12	4	142	60	39	10	18	6	20	19	36	3	23	0.00504	0.882707	519	214	511
718	chr4_80500000	0	1	0	10	7	0	1	3	11	3	78	29	12	4	2	3	3	10	2	8	30	0.03762	-0.047292	533	240	296
719	chr4_81500000	0	1	0	37	28	0	0	8	10	5	85	34	20	11	0	0	7	7	2	6	14	0.04044	-0.699704	493	237	335
720	chr4_82500000	0	0	0	30	23	0	3	5	8	2	112	50	25	6	1	4	4	16	10	10	17	0.0393	-0.493253	478	229	465
721	chr4_83500000	1	24	7	43	36	13	16	12	15	9	175	43	32	10	28	16	18	22	12	16	12	0.00816	0.930614	542	244	862
722	chr4_84500000	1	8	1	42	34	4	6	12	13	7	114	49	28	7	5	5	8	12	12	11	28	0	0.563487	493	399	757
723	chr4_85500000	1	5	3	45	31	3	4	8	15	3	132	57	32	15	26	2	22	13	19	8	31	0.01003	0.878835	509	175	511
724	chr4_86500000	0	1	1	33	33	0	0	8	3	2	86	28	14	2	0	0	3	6	9	1	21	0.03647	-0.344205	495	195	355
725	chr4_87500000	3	8	3	29	27	5	7	8	14	5	140	55	40	12	17	2	20	27	30	8	33	0.01728	0.89414	491	238	597
726	chr4_88500000	1	29	6	48	50	4	6	17	10	12	168	77	39	18	16	12	19	32	35	5	43	0	1.13981	493	292	645
727	chr4_89500000	1	4	3	31	28	3	5	9	15	9	143	60	31	16	14	20	23	24	25	7	35	0.0045	1.30581	556	322	693
728	chr4_90500000	0	4	0	38	31	3	4	6	6	5	108	42	17	5	4	2	13	8	9	10	20	0.03114	0.100939	465	327	405
729	chr4_91500000	2	1	2	19	12	2	0	2	5	1	48	30	11	2	1	0	3	3	9	1	22	0.04116	-0.171587	407	222	378
730	chr4_92500000	1	2	1	16	14	1	0	3	8	2	52	27	15	1	1	2	0	4	8	0	57	0.03882	0	517	335	241
731	chr4_93500000	2	17	6	19	15	2	4	6	10	2	92	66	52	19	7	1	101	21	33	4	33	0.00852	0.568488	461	206	312
732	chr4_94500000	0	1	1	21	19	0	1	4	8	2	70	50	25	4	4	2	21	7	12	3	17	0.0186	0.585352	547	210	354
733	chr4_95500000	1	4	0	30	21	2	5	4	10	4	107	30	17	5	11	25	11	12	13	3	29	0.02094	0.586851	498	218	604
734	chr4_96500000	0	0	0	33	28	0	0	6	3	3	74	30	12	1	0	0	7	10	3	2	29	0.04092	-0.639866	403	231	358
735	chr4_97500000	1	0	1	7	6	0	0	2	4	0	56	11	5	0	0	0	0	5	5	0	35	0.04062	0	495	315	283
736	chr4_98500000	0	0	1	21	17	0	0	1	8	1	63	16	5	1	0	1	0	2	1	0	33	0.03906	-0.607027	533	291	237
737	chr4_99500000	0	10	3	33	26	9	11	10	19	6	113	62	41	9	12	18	24	18	17	3	36	0.0135	0.09511	551	284	623
738	chr4_100500000	0	9	3	29	19	4	8	5	13	14	81	27	22	4	7	3	5	8	10	7	32	0.03948	-0.553222	496	275	455
739	chr4_101500000	0	1	4	35	30	0	1	2	8	3	89	38	21	3	3	0	1	9	12	6	27	0.04092	-0.586317	528	299	329
740	chr4_102500000	0	1	1	14	11	2	2	3	11	3	73	25	17	2	1	1	4	8	14	1	13	0.03834	-0.480433	440	207	462
741	chr4_103500000	1	11	2	34	33	11	13	11	17	7	104	41	19	11	8	8	11	23	24	9	26	0.0213	0.665174	550	250	513
742	chr4_104500000	1	3	4	30	25	2	3	5	6	4	65	17	15	7	4	7	4	6	7	0	29	0.03846	0.074104	594	302	258
743	chr4_105500000	2	1	2	25	12	0	3	2	9	1	58	22	11	3	0	1	3	10	10	5	14	0.04206	-0.840384	604	229	262
744	chr4_106500000	2	4	3	17	14	3	4	3	8	7	85	25	14	5	16	3	20	12	4	5	19	0.04374	-0.588115	556	168	427
745	chr4_107500000	0	2	1	34	31	2	3	7	6	3	64	18	9	2	4	5	2	1	2	1	24	0.03984	-0.541285	522	243	310
746	chr4_108500000	0	4	1	33	26	1	5	8	12	6	119	37	15	5	8	8	22	13	13	8	24	0.0321	0.136055	555	270	346
747	chr4_109500000	0	6	0	28	20	3	3	5	13	5	126	45	24	5	2	4	14	16	12	17	13	0.02034	0.210608	436	183	646
748	chr4_110500000	0	10	0	40	34	6	8	10	20	11	120	53	19	8	18	12	13	21	20	2	20	0.00834	0.977148	493	217	608
749	chr4_111500000	4	6	2	31	33	4	6	6	13	3	117	37	13	13	7	1	10	16	11	6	13	0.022119	0.712146	428	236	585
750	chr4_112500000	0	0	0	34	34	0	1	9	10	0	69	12	8	2	0	0	3	2	1	2	18	0.038061	0	513	178	300
751	chr4_113500000	5	16	9	55	51	10	15	12	23	8	161	104	53	28	15	18	19	45	44	11	24	0.00054	0.926221	554	208	783
752	chr4_114500000	1	3	5	35	32	2	2	9	13	3	94	58	27	6	13	12	8	25	32	4	17	0.01458	0.813888	400	187	428
753	chr4_115500000	2	1	1	28	27	1	0	6	15	2	93	31	15	4	4	2	1	5	14	1	23	0.04242	0.058064	516	288	276
754	chr4_116500000	0	0	0	18	9	0	0	2	8	1	43	9	8	1	0	0	0	2	9	0	18	0.03906	-0.407434	543	325	237
755	chr4_117500000	0	0	0	23	15	0	1	2	3	1	44	7	1	1	0	0	1	2	0	1	18	0.0411	0	469	345	246
756	chr4_118500000	0	1	2	29	18	0	2	4	6	2	65	11	4	2	0	0	0	3	4	1	24	0.04224	-0.767843	473	359	228
757	chr4_119500000	1	8	0	37	33	5	6	11	14	5	115	54	29	11	16	9	6	23	13	3	11	0.00888	0.647985	463	231	609
758	chr4_120500000	2	16	2	25	24	7	9	4	10	7	91	30	29	10	12	21	17	14	19	3	20	0.01128	1.05085	515	223	488
759	chr4_121500000	1	4	0	26	21	2	4	3	11	2	75	36	14	5	3	4	6	5	13	4	19	0.04068	-0.720837	498	243	343
760	chr4_122500000	3	10	2	40	40	7	9	10	12	9	111	40	24	10	4	8	10	24	15	6	7	0.03276	0.450358	548	257	457
761	chr4_123500000	1	22	1	27	24	8	12	5	8	8	144	45	16	7	7	19	9	17	19	3	32	0.02058	0.82878	492	253	465
762	chr4_124500000	2	5	5	35	26	4	6	6	12	2	111	52	23	7	6	5	8	19	25	3	33	0.02742	1.15568	487	217	476
763	chr4_125500000	1	2	0	19	12	1	3	5	6	1	58	29	14	1	4	1	5	7	10	0	38	0.042828	-0.612069	472	286	310
764	chr4_126500000	2	0	1	25	23	0	1	5	8	1	70	33	22	2	0	1	1	10	14	1	15	0.038532	0.141531	450	289	318
765	chr4_127500000	0	0	0	28	17	0	0	3	7	0	56	16	4	0	0	0	0	1	3	0	22	0.0411	0	480	254	270
766	chr4_128500000	0	9	0	34	28	8	10	6	17	7	93	26	20	7	17	17	10	8	10	4	47	0.02514	0.794148	554	240	576
767	chr4_129500000	1	15	7	32	22	6	7	9	11	4	169	69	27	7	15	3	6	16	25	0	48	0.0093	1.27589	592	252	669
768	chr4_130500000	1	4	1	22	15	1	3	4	13	2	60	29	11	2	2	11	1	7	8	0	18	0.04236	1.11218	489	259	288
769	chr4_131500000	0	0	0	17	12	1	0	2	9	0	48	12	4	0	0	1	0	3	4	1	34	0.04344	0	445	449	262
770	chr4_132500000	0	0	0	9	6	0	0	1	1	0	23	3	3	0	0	0	0	2	1	0	31	0.03636	0	491	357	271
771	chr4_133500000	1	1	1	18	17	0	0	2	4	1	60	13	10	0	0	0	0	4	12	0	60	0.03882	0	475	398	227
772	chr4_134500000	0	1	0	25	17	1	1	4	4	1	69	16	10	1	0	0	1	5	5	1	20	0.04098	0.023332	434	313	230
773	chr4_135500000	0	0	0	22	14	0	0	3	5	1	66	19	12	1	0	0	0	2	6	0	31	0.0381	-0.603079	438	279	249
774	chr4_136500000	0	0	1	12	7	0	0	1	3	0	48	15	6	1	0	0	0	4	7	0	31	0.0399	0	423	337	257
775	chr4_137500000	1	0	1	28	19	0	0	2	7	0	55	28	12	1	0	0	0	2	4	2	23	0.04344	0	416	350	256
776	chr4_138500000	1	0	2	22	19	0	0	6	8	1	66	21	14	3	2	1	1	7	3	1	13	0.03552	1.11376	469	301	326
777	chr4_139500000	2	2	2	33	27	2	2	9	13	3	143	69	24	9	9	2	14	18	12	3	24	0.01434	1.1395	425	306	502
778	chr4_140500000	2	16	5	65	55	8	15	17	27	8	215	97	60	19	14	27	51	42	39	20	14	0	1.45144	457	265	884
779	chr4_141500000	2	7	2	39	30	6	8	12	21	8	139	81	30	15	2	3	12	25	22	22	16	0.01206	0.242642	488	227	557
780	chr4_142500000	0	3	0	27	18	1	3	4	4	4	65	14	13	3	3	2	2	3	2	4	34	0.04242	-0.796459	523	315	329
781	chr4_143500000	0	0	1	29	29	0	0	5	7	1	64	23	11	1	0	0	3	4	3	3	29	0.04362	-0.806357	531	246	330
782	chr4_144500000	0	7	1	33	26	5	7	2	10	6	83	24	15	7	9	11	15	11	12	1	24	0.03582	-0.466089	526	307	446
783	chr4_145500000	0	1	0	22	21	0	1	3	6	4	75	19	12	3	1	3	7	3	4	1	20	0.04014	-0.740615	536	256	324
784	chr4_146500000	0	12	6	27	20	5	11	5	19	7	143	34	22	9	17	10	5	19	26	2	18	0.01236	0.59906	486	237	530
785	chr4_147500000	0	1	1	24	22	1	4	4	12	5	101	31	16	7	4	1	13	9	3	7	12	0.03972	-0.657199	475	218	412
786	chr4_148500000	0	3	1	42	36	2	4	10	9	5	150	49	22	5	1	7	4	12	8	6	21	0.03012	0.204631	477	230	586
787	chr4_149500000	1	1	1	27	17	2	2	1	8	1	84	24	10	1	0	1	1	7	8	3	28	0.0447	-0.598821	469	197	403
788	chr4_150500000	0	0	1	24	22	0	0	7	4	1	66	15	6	1	0	0	1	3	1	3	20	0.04212	0	578	263	307
789	chr4_151500000	1	4	1	33	28	3	4	7	12	3	121	40	21	8	17	11	37	15	16	5	9	0.01266	0.215505	528	139	719
790	chr4_152500000	3	13	3	40	28	3	7	11	17	5	190	80	47	10	36	7	33	30	44	1	26	0	1.21506	515	251	642
791	chr4_153500000	2	7	3	36	30	2	4	7	15	5	188	84	43	11	11	3	12	22	33	9	31	0	1.28704	523	192	566
792	chr4_154500000	2	15	9	64	55	7	12	23	18	6	209	63	38	13	19	30	23	38	31	15	48	0.00906	1.05929	474	236	680
793	chr4_155500000	0	2	1	60	53	2	3	10	15	7	101	35	14	6	4	2	5	9	5	8	19	0.04116	-0.604144	524	260	390
794	chr4_156500000	1	2	2	29	28	1	3	5	7	7	75	17	12	6	0	1	9	4	3	11	26	0.04482	-0.740561	461	385	397
795	chr4_157500000	0	0	0	22	24	0	1	6	9	3	86	21	13	2	0	1	1	5	4	3	22	0.04506	-0.780013	462	334	334
796	chr4_158500000	0	0	1	21	14	0	0	4	9	2	56	10	4	3	0	0	3	5	1	1	14	0.04206	-0.850309	507	240	309
797	chr4_159500000	1	5	0	41	38	3	7	9	12	8	130	61	28	8	3	17	12	15	20	3	7	0.02364	-0.034813	510	226	574
798	chr4_160500000	0	1	3	28	25	1	2	5	7	1	117	47	25	4	6	1	9	9	24	6	40	0.02334	0.756649	458	296	462
799	chr4_161500000	0	0	0	16	8	0	1	0	6	0	32	4	4	0	0	0	0	0	2	0	38	0.040768	0	483	330	215
800	chr4_162500000	0	0	1	13	10	0	0	1	5	1	60	14	14	0	0	0	0	1	3	0	13	0.042452	-0.886533	473	243	374
801	chr4_163500000	0	1	0	26	18	0	1	5	10	1	67	16	11	1	0	0	1	2	7	0	11	0.04212	-0.886533	545	377	315
802	chr4_164500000	0	4	2	38	33	4	5	5	13	6	79	20	16	5	8	8	2	9	10	8	20	0.03804	-0.22675	489	311	363
803	chr4_165500000	0	4	1	38	33	1	2	8	10	5	106	25	17	3	3	2	1	6	12	1	25	0.0261	0.80482	492	227	610
804	chr4_166500000	1	5	1	27	26	4	5	6	12	5	76	38	17	5	6	6	4	11	4	5	11	0.03246	0.214325	481	226	551
805	chr4_167500000	0	0	1	21	19	0	0	7	6	2	47	8	2	0	0	0	0	4	2	0	27	0.04164	-0.616558	496	271	258
806	chr4_168500000	0	1	0	14	8	1	1	2	8	1	39	9	3	1	0	0	0	4	2	1	37	0.04116	-0.357002	518	299	258
807	chr4_169500000	3	7	4	37	26	5	7	10	13	5	146	55	28	7	11	8	6	26	23	8	31	0.0216	-0.333212	492	207	560
808	chr4_170500000	1	8	5	35	34	4	8	3	17	6	117	50	25	11	17	29	15	16	24	5	25	0.00702	0.622612	557	235	656
809	chr4_171500000	0	1	0	33	19	0	1	9	5	1	63	19	15	2	4	0	1	6	11	4	48	0.0393	0.648763	531	351	252
810	chr4_172500000	0	0	0	17	12	0	0	2	2	1	62	15	3	1	0	0	1	4	2	1	15	0.0423	-0.613537	424	358	300
811	chr4_173500000	2	0	1	31	25	0	1	6	4	1	76	29	10	2	1	0	0	5	7	0	21	0.04074	-0.613537	428	297	387
812	chr4_174500000	1	5	2	38	32	4	7	7	16	5	149	64	31	24	4	2	14	21	22	1	19	0.02568	0.617036	486	208	429
813	chr4_175500000	0	2	1	29	22	2	2	5	7	5	74	22	12	10	1	1	5	7	11	3	21	0.03228	-0.148151	479	299	344
814	chr4_176500000	2	1	4	30	19	2	3	4	13	2	71	23	23	3	0	0	0	6	9	2	26	0.044162	-0.761248	510	306	401
815	chr4_177500000	0	3	0	31	27	1	4	2	7	5	87	17	6	4	1	4	3	4	5	4	13	0.04572	-0.818958	488	273	415
816	chr4_178500000	0	4	2	24	20	3	4	3	15	4	75	25	11	3	4	2	2	4	6	0	17	0.042	-0.622625	493	278	459
817	chr4_179500000	0	0	0	26	16	0	0	4	8	0	69	13	6	0	0	0	0	1	3	0	25	0.0414	0	525	318	313
818	chr4_180500000	0	3	0	14	10	1	2	3	2	0	62	22	14	6	0	2	2	8	4	1	24	0.04386	0	482	361	321
819	chr4_181500000	0	0	1	28	27	0	0	4	5	0	69	29	14	2	1	0	0	3	3	0	14	0.0459	0	369	181	431
820	chr4_182500000	1	1	0	22	17	0	0	4	10	0	104	50	19	2	1	0	0	9	8	5	18	0.03084	0	393	171	438
821	chr4_183500000	1	3	4	52	41	6	6	7	12	2	214	84	46	13	28	23	24	32	48	7	28	0	0.960716	379	171	586
822	chr4_184500000	2	15	4	46	36	7	11	12	28	8	238	85	42	16	21	16	17	44	32	8	37	0	0.558182	500	166	772
823	chr4_185500000	4	10	4	57	45	7	8	16	18	8	257	87	51	22	13	15	17	44	38	12	44	0	0.507395	488	297	638
824	chr4_186500000	2	8	7	46	31	5	11	12	15	12	220	111	47	17	16	26	15	52	45	11	48	0	0.957361	412	224	676
825	chr4_187500000	5	11	8	45	43	5	8	11	19	9	192	72	31	22	1	11	13	51	16	13	28	0.01662	0.518061	428	293	489
826	chr4_188500000	0	9	0	18	12	3	3	3	5	1	117	30	18	5	1	4	2	9	10	0	21	0.03948	0.810082	511	254	490
827	chr4_189500000	2	0	3	38	28	2	2	5	9	2	124	37	19	6	12	4	0	21	16	1	47	0.02286	0.764777	454	257	598
828	chr4_190500000	2	4	2	34	34	2	2	5	12	5	224	50	23	32	14	21	27	47	22	28	26	0.03426	-0.394925	421	307	290
829	chr5_500000	3	8	3	59	62	4	11	16	20	18	375	89	51	27	46	30	56	49	38	43	42	0.0003	0.357788	414	201	271
830	chr5_1500000	1	10	4	67	57	6	10	22	27	11	404	90	55	35	12	23	37	57	39	30	43	0	0.092436	311	234	257
831	chr5_2500000	0	5	3	38	39	2	3	10	8	2	272	44	13	8	2	2	11	19	7	12	45	0	-0.777613	369	207	231
832	chr5_3500000	1	0	2	32	23	1	1	10	12	1	255	60	18	11	2	1	6	10	9	12	63	0.00336	-0.998626	339	204	275
833	chr5_4500000	0	0	0	42	32	0	0	11	10	0	121	24	13	0	0	0	2	6	1	2	46	0.0282	0	407	274	241
834	chr5_5500000	1	3	2	34	28	2	3	14	10	2	203	49	21	8	7	8	2	20	14	7	54	0.01128	0.433259	413	365	306
835	chr5_6500000	0	3	0	48	37	3	4	9	10	5	245	40	17	7	9	5	11	15	3	12	33	0.00528	-0.375168	439	373	336
836	chr5_7500000	0	10	1	47	51	1	2	15	9	4	214	61	29	5	14	4	9	15	42	4	24	0.00486	0.688375	468	261	336
837	chr5_8500000	0	0	0	32	28	2	0	4	8	0	89	17	7	1	0	1	0	6	1	2	20	0.045	0	502	367	251
838	chr5_9500000	1	2	2	38	37	2	2	9	8	2	133	28	10	1	1	5	6	7	5	1	39	0.04578	-0.895385	400	275	300
839	chr5_10500000	4	8	7	69	62	6	9	17	17	9	277	95	48	14	9	18	19	32	14	16	32	0.01176	0.937349	425	394	558
840	chr5_11500000	1	0	3	24	20	1	1	6	7	1	126	33	9	4	0	5	3	8	8	4	24	0.04614	-0.894309	397	256	381
841	chr5_12500000	1	19	2	26	14	4	5	2	7	0	105	36	20	13	7	6	7	8	18	3	49	0.04044	0	545	379	224
842	chr5_13500000	0	0	0	23	17	0	0	4	4	1	79	9	5	2	0	0	0	2	1	0	30	0.04392	-0.881606	490	398	315
843	chr5_14500000	1	4	5	41	37	3	9	14	17	4	305	88	48	19	16	8	19	36	27	13	26	0.00108	0.752075	389	225	603
844	chr5_15500000	1	0	1	42	33	0	1	6	7	1	139	43	21	5	3	8	6	16	8	3	48	0.03276	0.041475	461	356	361
845	chr5_16500000	1	10	0	33	29	6	5	10	11	4	202	62	19	9	8	39	38	15	23	4	27	0.01854	0.39934	410	289	655
846	chr5_17500000	0	1	1	30	19	1	1	7	8	1	128	40	21	2	5	1	7	10	8	4	19	0.020335	1.06147	384	267	628
847	chr5_18500000	0	2	2	25	17	0	0	5	4	0	95	25	20	4	9	14	5	1	6	0	36	0.027967	0	503	444	262
848	chr5_19500000	0	0	1	16	6	1	0	1	4	1	56	22	15	1	0	0	0	2	3	2	30	0.04362	-0.787027	461	310	288
849	chr5_20500000	0	0	0	20	9	0	0	3	8	1	42	5	2	0	0	0	0	1	1	1	16	0.04506	0	459	336	312
850	chr5_21500000	0	3	0	13	10	1	2	3	10	1	35	3	3	1	0	0	2	4	2	0	21	0.0369	-0.633089	447	421	363
851	chr5_22500000	0	0	0	19	9	0	1	2	5	1	35	9	4	1	0	0	0	1	1	1	12	0.0456	-0.299462	414	304	353
852	chr5_23500000	0	0	0	22	20	0	0	4	9	2	47	9	4	0	0	0	0	1	3	0	26	0.04188	-0.523792	500	456	301
853	chr5_24500000	0	0	1	18	11	0	1	0	1	2	36	11	7	2	0	0	0	1	1	0	18	0.0435	-0.706466	500	356	289
854	chr5_25500000	0	20	2	18	10	1	2	2	7	0	64	13	11	5	4	4	1	5	7	0	56	0.038874	0	458	454	243
855	chr5_26500000	0	0	0	19	15	0	0	4	5	1	46	1	2	0	0	0	0	0	0	0	36	0.042666	-0.831478	466	400	260
856	chr5_27500000	0	9	1	10	6	1	2	0	7	1	56	13	11	2	1	3	1	2	5	0	23	0.04044	-0.831478	477	347	276
857	chr5_28500000	0	0	0	25	17	0	0	2	8	0	50	6	1	0	0	0	0	1	2	0	22	0.04212	0	438	418	232
858	chr5_29500000	0	0	0	24	16	0	0	1	6	0	46	6	7	0	0	0	0	1	3	0	30	0.04206	0	518	418	249
859	chr5_30500000	0	0	0	13	8	0	0	2	4	0	63	22	9	1	0	0	0	0	1	0	21	0.0432	0	475	340	268
860	chr5_31500000	0	5	0	42	40	2	3	9	11	4	216	61	21	6	12	6	6	16	18	8	23	0.01434	0.888012	404	289	764
861	chr5_32500000	0	9	2	44	41	3	10	12	12	7	176	66	29	6	18	5	29	24	34	10	31	0.01188	0.777869	465	316	849
862	chr5_33500000	1	2	2	40	26	2	1	7	13	6	128	53	21	6	8	3	6	16	26	2	46	0.01848	1.21367	517	294	466
863	chr5_34500000	3	9	2	32	21	4	10	11	16	9	143	60	30	14	16	25	17	22	35	1	51	0.01362	1.32933	403	447	587
864	chr5_35500000	0	2	1	47	46	2	2	11	9	7	104	33	11	4	0	0	2	11	5	9	37	0.04068	-0.147006	474	279	419
865	chr5_36500000	2	11	2	57	57	9	14	13	11	8	123	41	25	12	12	10	15	17	22	7	12	0.01986	-0.082662	558	280	478
866	chr5_37500000	0	4	2	30	25	2	4	5	8	5	95	8	7	4	26	2	18	5	5	10	38	0.02646	0.563196	549	216	803
867	chr5_38500000	0	3	1	39	39	2	2	13	6	4	146	34	16	4	5	2	8	7	8	12	26	0.03294	-0.730301	460	293	532
868	chr5_39500000	0	2	3	32	28	1	4	9	9	5	85	27	14	2	2	1	5	8	6	3	25	0.04278	-0.706502	482	237	427
869	chr5_40500000	0	13	1	25	16	4	5	4	15	7	94	21	19	5	6	3	9	12	13	4	25	0.03714	0.223236	500	307	513
870	chr5_41500000	0	6	2	33	25	3	4	6	14	6	74	21	12	4	6	3	6	5	4	5	27	0.04518	-0.750528	565	230	349
871	chr5_42500000	2	2	1	28	24	3	2	7	9	3	83	22	18	7	1	2	1	7	8	5	43	0.0375	-0.89657	478	286	354
872	chr5_43500000	1	13	1	35	39	10	17	6	15	9	116	39	19	20	12	31	21	16	12	5	38	0.0159	0.755105	462	347	601
873	chr5_44500000	0	2	1	21	19	1	3	5	10	2	61	13	8	2	1	4	2	2	2	7	34	0.04272	-0.585756	471	339	285
874	chr5_45500000	1	0	1	23	15	1	2	3	5	1	44	33	13	3	0	7	1	1	11	2	38	0.03768	0.179644	467	215	262
875	chr5_50500000	0	1	1	26	16	1	1	2	5	2	97	25	21	6	3	3	7	6	4	2	22	0.0417	-0.128698	452	175	327
876	chr5_51500000	0	0	0	21	13	0	0	3	7	1	52	19	9	1	0	0	0	3	3	1	39	0.041335	0	475	270	288
877	chr5_52500000	0	7	0	34	35	4	9	9	14	6	95	19	16	8	4	20	5	17	10	2	38	0.033545	-0.246315	426	276	399
878	chr5_53500000	2	2	3	39	33	2	2	10	9	3	133	47	17	6	1	14	7	9	18	2	46	0.0111	0.039169	422	284	568
879	chr5_54500000	0	8	4	52	44	5	7	11	12	12	148	52	28	14	17	10	20	15	27	7	45	0.00744	0.764378	518	245	675
880	chr5_55500000	0	3	1	28	19	2	4	6	11	8	151	36	18	5	1	4	4	8	8	3	42	0.00096	0.959414	474	295	719
881	chr5_56500000	1	7	3	41	36	5	12	8	9	5	97	36	14	4	9	16	10	8	11	2	15	0.01668	-0.160688	497	288	711
882	chr5_57500000	0	1	2	27	19	1	2	6	10	4	88	34	11	2	2	2	3	7	9	5	34	0.0378	-0.832271	435	255	403
883	chr5_58500000	2	2	1	48	37	2	1	10	10	2	122	39	22	3	0	0	2	12	11	2	22	0.0342	-0.405437	475	178	442
884	chr5_59500000	0	2	2	30	28	3	2	6	11	3	95	28	14	5	3	5	10	5	9	3	25	0.04128	0.202325	522	200	381
885	chr5_60500000	0	5	2	37	30	4	5	3	15	7	163	67	26	9	4	9	22	9	20	7	40	0.02112	0.257105	549	184	509
886	chr5_61500000	2	3	2	27	23	5	4	5	9	6	120	39	17	7	19	13	21	9	16	4	37	0.02052	0.176818	455	299	597
887	chr5_62500000	0	0	1	26	22	0	0	2	10	0	74	14	6	0	0	0	0	0	2	0	31	0.03942	-0.10595	528	329	282
888	chr5_63500000	0	3	1	32	30	3	6	8	11	4	74	26	8	4	0	0	2	9	6	8	40	0.0414	-0.732859	548	315	286
889	chr5_64500000	1	8	4	25	15	5	9	5	9	10	79	40	18	7	15	18	13	12	16	2	19	0.03138	0.70634	635	162	558
890	chr5_65500000	0	9	2	23	22	4	8	5	16	5	138	32	14	4	9	8	17	8	16	5	32	0.01944	0.861096	545	241	584
891	chr5_66500000	2	3	3	32	30	1	3	8	16	2	137	38	25	3	1	1	5	7	9	12	24	0.02634	0.24644	498	175	400
892	chr5_67500000	0	1	1	19	13	2	2	3	7	2	107	38	16	4	3	2	2	7	7	2	38	0.02364	0.222719	480	266	458
893	chr5_68500000	1	14	3	31	28	10	14	9	17	11	111	32	29	13	41	29	13	18	21	1	14	0.00396	1.38735	545	258	1108
894	chr5_71500000	2	7	4	48	37	5	7	14	16	5	212	89	47	13	11	18	10	26	17	4	26	0	0.519504	483	242	513
895	chr5_72500000	1	10	5	55	55	7	10	13	25	10	181	85	33	33	23	8	20	22	13	8	22	0.0003	1.12067	457	244	635
896	chr5_73500000	2	3	2	42	37	3	2	12	5	3	160	43	23	5	2	3	3	7	5	8	27	0	1.44484	403	245	505
897	chr5_74500000	1	16	3	42	30	6	10	6	9	11	130	68	30	11	18	14	19	21	35	6	32	0	1.26511	559	236	621
898	chr5_75500000	1	2	0	37	36	1	3	13	13	4	161	47	26	10	7	6	16	18	19	4	33	0	0.914624	489	264	537
899	chr5_76500000	3	8	4	39	39	5	9	9	14	11	171	49	18	21	16	11	27	16	12	13	16	0.0003	1.05572	539	255	648
900	chr5_77500000	2	4	6	45	37	4	5	8	11	4	169	51	42	17	18	12	39	20	22	8	37	0	1.19505	474	157	586
901	chr5_78500000	1	7	2	39	36	4	8	10	15	10	152	52	29	8	20	17	19	9	22	2	24	0	1.16262	485	214	904
902	chr5_79500000	2	10	8	38	30	7	12	11	20	11	182	85	43	18	32	16	14	25	52	3	35	0	1.36325	585	275	833
903	chr5_80500000	0	2	2	31	28	2	2	7	15	6	155	45	20	6	13	7	5	14	12	4	29	0.00072	1.2363	566	170	560
904	chr5_81500000	3	8	11	42	30	3	8	13	14	4	149	63	27	8	3	9	5	26	22	1	40	0.00168	1.17378	550	250	472
905	chr5_82500000	2	7	2	18	14	3	6	5	10	4	105	44	25	6	7	26	10	8	23	0	46	0.01068	1.29226	465	226	389
906	chr5_83500000	2	2	1	21	14	1	4	1	5	2	89	43	14	3	1	10	4	8	16	3	25	0.0312	0.596808	458	250	334
907	chr5_84500000	0	0	0	7	3	0	0	1	6	0	37	4	1	0	0	0	1	2	0	0	17	0.041011	0	547	292	237
908	chr5_85500000	0	5	1	17	13	1	2	2	5	1	44	7	4	1	1	1	1	3	6	1	25	0.039269	0.125253	494	339	302
909	chr5_86500000	0	3	1	19	10	1	4	2	8	3	63	23	7	3	2	5	4	2	7	4	15	0.03792	0.375442	518	233	368
910	chr5_87500000	4	3	4	26	17	2	4	7	12	1	117	53	30	19	5	1	7	11	10	6	22	0.03354	1.16377	461	207	366
911	chr5_88500000	1	1	0	15	5	0	1	1	2	1	75	34	17	2	0	0	1	9	9	5	27	0.04134	0.963112	408	164	341
912	chr5_89500000	1	8	5	35	32	6	8	7	14	5	115	45	23	5	18	6	21	11	20	0	23	0.02958	1.13172	438	200	353
913	chr5_90500000	0	9	1	32	34	5	8	5	15	2	102	67	22	5	26	21	14	13	26	3	37	0.02298	1.16052	497	241	541
914	chr5_91500000	0	0	0	19	12	0	0	1	11	0	53	22	8	0	0	0	0	1	1	0	14	0.04056	0	480	248	244
915	chr5_92500000	0	0	2	27	23	0	1	5	13	2	125	38	25	8	0	0	1	7	5	3	25	0.04056	0.313167	400	194	320
916	chr5_93500000	1	11	1	23	21	2	3	3	5	4	120	53	20	6	13	7	16	9	15	2	52	0.01488	0.992629	455	183	408
917	chr5_94500000	1	2	2	38	31	2	3	8	9	8	101	42	22	6	6	7	4	12	11	3	19	0.0162	0.752295	445	208	430
918	chr5_95500000	1	7	5	36	27	4	10	11	15	8	138	49	25	13	1	7	9	12	13	8	17	0.02826	-0.153012	486	227	465
919	chr5_96500000	3	4	5	30	31	4	6	8	12	8	119	40	24	8	6	4	8	11	14	3	26	0.03846	-0.293412	451	235	418
920	chr5_97500000	0	0	0	12	9	0	0	1	4	0	43	20	9	0	1	0	1	0	3	0	45	0.04026	0	516	228	271
921	chr5_98500000	1	7	3	29	25	0	8	5	10	2	81	19	14	3	12	3	5	5	7	5	23	0.0339	0.522759	527	257	434
922	chr5_99500000	0	1	0	10	8	1	1	2	6	1	39	2	2	1	0	1	2	1	4	0	21	0.04074	-0.828974	571	298	280
923	chr5_100500000	0	1	0	17	14	1	2	1	12	1	36	13	8	1	0	0	1	2	0	3	18	0.03972	-0.849272	485	299	224
924	chr5_101500000	1	1	1	25	26	0	1	8	7	3	58	21	13	2	0	0	2	3	2	5	16	0.04032	-0.683569	559	301	251
925	chr5_102500000	1	9	1	41	37	3	8	6	9	5	88	51	25	9	7	19	5	8	20	2	13	0.04482	-0.213976	462	219	386
926	chr5_103500000	0	0	0	12	9	0	0	2	8	0	42	11	6	0	0	0	2	1	1	2	27	0.04146	0	409	337	316
927	chr5_104500000	0	0	0	9	6	0	0	2	3	0	38	3	2	0	0	0	0	1	0	0	19	0.04038	-0.730385	488	287	235
928	chr5_105500000	0	0	1	9	8	0	0	3	5	0	41	18	6	2	0	1	0	3	7	0	36	0.0408	0	498	308	294
929	chr5_106500000	1	2	0	31	20	0	1	6	7	1	136	43	50	10	2	6	5	11	11	2	22	0.02664	0.818543	390	175	343
930	chr5_107500000	1	1	1	33	18	2	2	5	10	2	141	46	30	3	1	2	5	9	20	5	22	0.02088	0.985443	496	237	376
931	chr5_108500000	0	5	2	25	13	5	7	4	11	2	93	22	13	3	5	11	6	6	11	1	32	0.03654	0.489976	577	241	438
932	chr5_109500000	1	3	1	26	20	1	2	4	6	3	90	28	10	4	8	4	6	7	8	0	19	0.04068	-0.161807	573	255	283
933	chr5_110500000	0	2	1	25	18	3	5	6	9	7	92	29	14	7	3	5	8	10	14	6	17	0.0387	-0.258967	523	270	306
934	chr5_111500000	1	10	3	39	37	4	5	9	13	3	125	42	15	4	4	2	3	11	15	5	23	0.03708	-0.565407	489	322	395
935	chr5_112500000	1	9	3	51	42	7	10	13	20	10	175	62	33	10	26	54	33	23	35	3	25	0.00372	0.931939	509	227	617
936	chr5_113500000	1	2	3	38	31	2	3	6	14	1	93	30	16	4	7	1	6	9	12	2	46	0.04254	-1.31643	546	285	324
937	chr5_114500000	0	6	1	38	39	6	8	10	18	6	123	46	21	10	12	19	8	14	13	4	50	0.01788	0.407861	513	295	351
938	chr5_115500000	1	11	4	43	32	7	8	6	11	8	192	45	29	12	8	16	22	14	17	8	27	0.00186	0.975956	468	239	377
939	chr5_116500000	2	1	2	18	13	0	1	5	7	0	114	51	25	6	0	0	0	6	18	1	29	0.01236	0	527	278	445
940	chr5_117500000	0	0	1	15	5	0	1	1	7	0	65	20	9	0	0	0	0	1	3	3	23	0.04344	0	521	238	292
941	chr5_118500000	2	8	1	36	32	6	6	8	13	5	123	39	30	9	15	11	11	19	26	5	45	0.01566	0.902753	527	287	557
942	chr5_119500000	1	0	0	19	20	0	0	5	7	1	82	17	7	2	0	0	1	2	4	2	32	0.0429	-0.364239	532	255	272
943	chr5_120500000	0	5	0	16	9	1	2	2	4	1	75	22	12	5	0	5	1	3	11	4	18	0.0402	-0.364239	578	313	239
944	chr5_121500000	1	2	2	42	34	1	3	11	7	5	116	53	18	4	3	2	1	10	8	4	18	0.02046	-0.086059	488	246	305
945	chr5_122500000	1	6	3	39	30	5	6	10	15	6	141	63	27	11	8	12	23	12	8	7	11	0.00576	0.387841	544	199	513
946	chr5_123500000	1	1	3	23	9	0	1	9	12	1	114	34	21	8	5	1	1	7	23	1	60	0.02148	0.979639	445	280	341
947	chr5_124500000	2	2	1	27	10	3	2	4	5	1	167	86	40	7	5	1	10	9	12	6	52	0.01332	0.979639	454	283	427
948	chr5_125500000	3	5	1	34	35	3	3	8	9	4	127	42	19	5	20	8	9	11	19	1	44	0.02958	1.40308	494	293	485
949	chr5_126500000	1	9	1	53	38	3	8	8	13	6	183	71	44	11	19	16	18	15	31	6	20	0.01728	0.574599	495	216	585
950	chr5_127500000	1	2	1	27	23	2	6	7	10	3	92	26	15	4	11	2	10	5	9	6	23	0.04536	-0.927641	459	232	396
951	chr5_128500000	0	4	1	29	20	3	6	5	12	3	84	32	22	6	5	2	6	5	7	5	20	0.04248	-0.916953	598	219	325
952	chr5_129500000	0	0	0	34	22	0	1	6	2	3	58	17	7	1	4	2	3	2	8	6	23	0.04428	-0.63707	536	254	325
953	chr5_130500000	0	5	1	18	22	5	10	4	9	6	83	22	15	4	14	41	16	5	9	0	26	0.0252	0.117728	636	262	611
954	chr5_131500000	0	9	4	46	45	7	11	14	15	14	199	76	34	16	9	5	18	42	26	21	29	0.0048	0.378607	676	173	553
955	chr5_132500000	1	11	6	62	50	9	12	17	18	13	283	62	37	18	28	20	31	27	24	28	17	0	1.34186	570	178	755
956	chr5_133500000	4	22	10	67	63	19	28	20	25	12	310	82	39	21	41	42	16	48	47	15	22	0	1.40753	506	212	1047
957	chr5_134500000	1	10	9	56	55	7	9	18	18	14	262	60	29	23	22	33	36	33	19	13	24	0	0.454527	476	109	844
958	chr5_135500000	3	5	1	52	55	4	3	17	15	6	183	52	20	9	11	1	15	15	7	14	33	0	-0.612696	513	205	441
959	chr5_136500000	0	0	0	43	40	1	1	11	9	2	153	50	20	1	4	0	8	7	9	1	25	0.00534	-0.376313	557	181	472
960	chr5_137500000	4	29	18	64	65	13	21	22	24	19	203	63	48	20	37	19	33	26	27	8	13	0	1.39435	506	123	1268
961	chr5_138500000	1	24	11	61	50	12	15	13	16	14	264	108	52	18	31	4	25	42	38	6	20	0.00042	1.34779	489	168	1176
962	chr5_139500000	3	16	10	63	70	12	19	24	28	16	257	99	66	33	23	12	41	45	24	24	6	0	1.25966	573	85	956
963	chr5_140500000	4	29	9	127	131	18	30	19	30	65	221	65	63	54	33	36	11	52	46	16	41	0.00078	0.864327	528	179	650
964	chr5_141500000	6	25	13	83	79	13	21	28	37	12	322	106	57	31	16	23	23	64	64	24	15	0	1.6283	566	233	1108
965	chr5_142500000	2	3	3	54	49	3	3	18	10	3	221	69	37	10	15	11	7	24	35	6	26	0.01368	0.928471	538	172	635
966	chr5_143500000	0	1	1	37	24	1	1	10	4	3	91	34	24	5	5	1	3	5	9	7	19	0.04302	-0.621649	500	256	512
967	chr5_144500000	0	0	0	9	6	0	0	1	7	1	59	17	4	0	0	0	1	0	1	3	25	0.0432	0	689	258	410
968	chr5_145500000	0	7	1	55	57	5	8	13	14	10	167	49	25	15	11	12	21	19	20	8	17	0.01356	1.10706	589	172	872
969	chr5_146500000	0	8	2	44	50	4	6	15	14	4	191	69	49	12	12	3	13	22	46	7	37	0	1.09671	617	187	672
970	chr5_147500000	2	27	6	44	38	4	9	10	14	13	124	37	20	15	21	10	15	21	29	2	26	0.0147	0.460877	576	206	567
971	chr5_148500000	1	8	2	74	76	4	8	21	20	10	238	73	35	10	7	5	9	27	27	9	9	0.00684	0.463221	579	202	879
972	chr5_149500000	0	14	6	90	97	5	10	26	26	17	369	121	47	16	11	9	48	42	48	11	12	0	1.00782	593	124	1240
973	chr5_150500000	3	13	9	65	67	11	15	19	15	17	241	91	44	21	22	24	15	35	26	19	19	0.00138	0.760452	607	215	894
974	chr5_151500000	1	7	2	43	39	5	5	12	11	5	160	37	29	6	6	2	9	12	11	7	28	0.0279	0.307592	631	204	814
975	chr5_152500000	1	0	1	22	14	1	0	4	5	1	69	33	7	2	0	0	0	7	6	4	27	0.03174	-0.871685	593	224	525
976	chr5_153500000	3	4	8	45	39	5	4	16	9	6	227	64	36	17	8	6	17	30	25	15	15	0.00954	0.268327	610	214	924
977	chr5_154500000	1	11	3	39	37	7	10	12	13	6	185	66	20	14	21	20	13	28	36	1	17	0.02604	1.03096	580	264	964
978	chr5_155500000	0	0	0	26	21	0	0	3	6	1	88	18	8	1	0	0	1	1	2	2	24	0.04356	-0.907018	512	216	573
979	chr5_156500000	1	4	2	45	47	3	3	15	9	11	184	50	16	4	13	4	14	21	15	6	18	0.00888	-0.031461	607	198	890
980	chr5_157500000	1	4	1	39	34	3	6	11	13	7	157	51	24	7	9	2	11	16	13	12	31	0.01644	0.299895	489	287	837
981	chr5_158500000	1	2	3	42	37	2	2	12	9	4	164	62	34	21	4	6	16	8	3	14	14	0.01698	-0.850294	463	167	586
982	chr5_159500000	5	10	5	46	37	9	14	15	20	10	228	73	44	25	21	11	21	45	40	12	16	0.016136	1.26528	575	271	1025
983	chr5_160500000	0	0	0	24	17	0	0	3	6	3	80	20	7	1	0	0	1	3	3	1	16	0.043744	-0.298453	546	200	533
984	chr5_161500000	1	0	1	20	11	0	1	5	6	3	51	11	11	2	1	2	1	2	3	1	18	0.04278	-0.991946	536	253	417
985	chr5_162500000	0	10	1	30	26	7	12	5	16	5	69	29	14	6	2	7	9	9	14	3	34	0.03534	0.539307	528	290	445
986	chr5_163500000	0	1	0	23	18	0	1	4	7	0	60	15	10	1	1	0	1	2	6	1	28	0.045	0	498	240	407
987	chr5_164500000	0	0	0	18	15	0	0	1	2	0	49	18	6	0	0	0	0	1	4	0	32	0.04332	0	500	217	461
988	chr5_165500000	2	0	1	17	11	0	0	5	5	0	63	29	17	3	0	1	0	6	5	2	22	0.0435	0	472	206	462
989	chr5_166500000	3	2	0	23	16	0	2	6	9	1	92	45	30	4	1	1	0	13	11	3	23	0.03852	0.067811	412	179	616
990	chr5_167500000	3	4	2	52	41	5	5	11	13	5	228	109	44	10	22	11	22	26	11	6	8	0.01116	0.337599	437	125	783
991	chr5_168500000	0	2	2	50	45	1	3	17	8	2	219	76	29	4	1	1	16	11	5	11	20	0.012	0.261336	475	198	742
992	chr5_169500000	1	1	1	56	59	2	2	17	11	8	254	80	24	10	3	1	7	24	16	21	30	0	0.319274	558	197	791
993	chr5_170500000	1	19	6	52	58	6	7	17	8	6	187	71	34	13	5	3	22	28	16	17	35	0	1.01808	611	159	802
994	chr5_171500000	2	8	3	62	64	4	5	14	21	7	314	85	46	15	23	12	27	37	46	15	36	0.00048	1.21575	643	305	1109
995	chr5_172500000	2	17	3	67	74	9	19	25	31	10	311	86	57	24	21	10	17	42	47	27	43	0	0.870591	628	242	1035
996	chr5_173500000	3	9	7	50	47	6	8	13	18	4	250	51	32	12	4	8	4	33	26	16	33	0	0.235404	601	273	782
997	chr5_174500000	0	4	1	43	35	1	4	11	11	3	188	45	42	23	12	6	5	16	7	19	43	0	0.238838	597	388	788
998	chr5_175500000	3	15	6	38	45	11	12	15	22	14	216	77	40	25	18	23	26	24	21	35	27	0	0.625557	652	319	974
999	chr5_176500000	1	42	14	82	104	12	28	31	36	26	308	133	70	40	44	29	75	53	55	33	20	0	1.28576	546	183	1182
1000	chr5_177500000	4	34	9	40	39	9	12	17	23	12	252	97	48	26	21	13	21	49	32	15	28	0	0.834562	596	261	891
1001	chr5_178500000	0	11	1	45	41	5	8	14	12	11	292	40	25	18	13	8	8	22	18	20	39	0	-0.458438	567	269	742
1002	chr5_179500000	3	41	11	54	67	12	19	19	24	18	306	68	46	33	47	21	39	56	56	12	39	0	0.936174	628	201	1039
1003	chr5_180500000	1	23	3	50	56	26	19	15	0	17	193	57	53	38	15	16	26	42	24	28	32	0	0.20572	589	287	555
1004	chr6_500000	2	2	2	50	52	1	3	11	5	4	217	60	27	10	18	5	10	15	23	9	35	0	-0.659722	514	176	355
1005	chr6_1500000	0	0	2	47	35	1	0	12	11	5	255	70	24	19	0	2	20	17	4	11	36	0	-0.50031	419	171	471
1006	chr6_2500000	3	10	7	54	57	6	11	16	12	8	229	89	32	13	4	9	15	35	28	12	38	0.00342	0.893207	445	292	493
1007	chr6_3500000	1	11	8	70	65	9	13	21	29	10	327	90	63	19	42	17	16	50	40	18	39	0	1.18848	489	311	606
1008	chr6_4500000	4	8	6	43	35	7	9	7	18	6	190	56	40	8	16	6	8	24	19	12	43	0.00066	0.45753	592	285	567
1009	chr6_5500000	2	7	2	54	48	3	5	13	17	5	208	72	33	15	4	5	18	16	31	17	36	0.00192	0.025561	522	226	549
1010	chr6_6500000	1	5	5	51	43	3	6	13	22	3	191	51	21	12	0	0	3	14	12	13	25	0.01554	-0.886712	499	253	525
1011	chr6_7500000	1	9	5	45	40	8	12	9	21	9	238	76	48	12	23	15	10	30	25	13	16	0.00546	0.363825	438	172	807
1012	chr6_8500000	1	4	1	31	28	2	3	4	16	6	101	23	14	4	4	13	12	8	4	0	19	0.03972	-0.820284	490	238	497
1013	chr6_9500000	0	0	2	16	15	1	0	3	5	1	51	21	9	0	0	0	2	0	3	1	26	0.050457	-1.29819	448	261	383
1014	chr6_10500000	2	11	5	45	41	8	12	9	27	12	208	70	45	23	21	4	20	29	26	7	27	0.01482	1.02009	463	238	853
1015	chr6_11500000	2	3	2	47	38	3	5	9	6	6	189	63	30	9	5	6	7	20	20	7	23	0	0.337844	485	250	523
1016	chr6_12500000	0	3	4	43	34	4	6	11	13	3	158	85	29	5	16	11	15	16	28	8	38	0	-0.051199	487	152	549
1017	chr6_13500000	2	6	4	49	44	7	10	12	19	10	213	86	37	13	13	24	28	31	30	9	29	0	0.893666	503	269	738
1018	chr6_14500000	1	2	2	52	35	1	1	13	6	1	303	91	47	9	2	4	2	18	26	15	48	0	1.56066	377	400	651
1019	chr6_15500000	3	14	8	36	29	5	4	8	9	2	265	64	64	10	6	17	1	28	43	1	25	0	1.28503	379	325	957
1020	chr6_16500000	0	2	3	53	48	2	2	14	11	3	181	52	30	7	1	1	5	13	14	4	24	0.00054	0.276698	423	212	648
1021	chr6_17500000	1	6	3	36	35	4	7	6	13	6	136	40	22	11	33	10	21	15	20	5	22	0	0.439215	501	227	966
1022	chr6_18500000	0	8	4	31	27	4	4	12	13	5	145	44	18	8	8	8	4	12	9	5	25	0.02574	0.965179	551	239	695
1023	chr6_19500000	1	4	3	26	21	5	5	4	5	1	96	29	13	4	0	1	2	4	6	4	24	0.03768	-0.271599	538	199	440
1024	chr6_20500000	0	7	3	38	32	3	6	4	8	3	147	72	29	5	11	16	14	12	16	1	24	0.00396	0.753618	529	221	745
1025	chr6_21500000	2	6	2	24	15	3	6	4	11	2	196	70	29	8	22	2	34	16	27	5	32	0	1.08836	446	201	878
1026	chr6_22500000	2	1	4	14	10	1	1	2	5	2	80	44	20	4	8	7	9	8	16	0	38	0.0345	0.245555	411	220	420
1027	chr6_23500000	0	0	0	19	10	0	0	4	8	0	61	11	3	0	0	0	0	0	1	0	23	0.04602	0	546	256	333
1028	chr6_24500000	2	11	3	63	49	10	13	16	16	13	163	48	26	12	11	17	11	24	27	7	40	0.01278	0.629499	528	206	761
1029	chr6_25500000	1	1	1	50	47	3	3	14	16	10	144	45	33	7	10	1	12	16	20	4	17	0.00534	-0.469191	534	227	579
1030	chr6_26500000	7	90	64	40	40	85	74	13	30	42	191	69	62	58	14	51	24	66	63	22	27	0.00156	-0.142658	394	382	626
1031	chr6_27500000	4	64	36	37	43	92	47	12	34	27	208	72	88	74	9	21	20	81	56	35	20	0	-0.333747	525	420	740
1032	chr6_28500000	0	34	9	43	44	80	42	3	38	17	206	71	92	88	29	28	24	78	47	35	33	0	0.320899	520	286	670
1033	chr6_29500000	2	9	5	59	55	6	9	0	13	21	190	52	27	18	2	7	14	24	18	14	32	0	0.673824	541	324	375
1034	chr6_30500000	2	63	19	72	84	25	47	0	43	33	249	94	56	49	55	41	40	59	44	22	24	0	0.883114	531	268	847
1035	chr6_31500000	5	61	17	93	93	33	45	0	36	65	267	113	64	46	59	40	39	80	53	26	28	0	1.32908	420	243	910
1036	chr6_32500000	3	30	10	69	82	16	24	0	32	35	170	65	35	24	19	12	10	27	31	10	17	0	0.492578	605	232	564
1037	chr6_33500000	1	41	12	92	102	16	19	18	29	30	295	137	65	41	24	29	28	72	44	31	32	0	1.3422	422	265	890
1038	chr6_34500000	0	26	10	70	67	12	22	20	23	13	266	79	59	20	24	16	47	50	39	10	15	0	1.3467	609	128	1315
1039	chr6_35500000	5	30	13	63	59	12	21	24	30	19	266	106	62	35	34	17	31	60	41	40	18	0	1.49534	549	201	1176
1040	chr6_36500000	1	20	8	76	80	7	13	24	31	18	284	85	50	23	20	16	25	42	31	15	14	0	1.46898	514	187	1134
1041	chr6_37500000	5	20	13	65	62	8	18	26	28	9	234	118	58	26	22	22	37	44	44	24	19	0	1.47066	597	217	1087
1042	chr6_38500000	0	4	1	48	42	1	5	11	6	4	165	55	23	7	8	5	7	9	11	3	12	0	0.894835	576	163	621
1043	chr6_39500000	1	3	2	64	53	6	5	17	19	8	224	73	37	10	14	2	8	22	16	11	28	0	0.681855	509	244	550
1044	chr6_40500000	2	4	4	67	56	1	3	17	10	2	206	80	32	14	2	2	4	20	16	23	17	0.00072	0.138509	450	420	569
1045	chr6_41500000	2	15	7	75	79	9	15	27	30	23	283	77	60	39	19	21	43	44	27	25	23	0	1.17832	517	165	933
1046	chr6_42500000	3	27	12	58	67	19	26	22	30	22	272	104	47	28	69	51	38	63	56	18	6	0	1.41245	555	143	1310
1047	chr6_43500000	4	32	12	74	65	16	32	24	36	26	293	140	61	30	34	19	36	71	68	25	5	0	1.47785	484	110	1068
1048	chr6_44500000	4	22	15	68	71	10	15	21	25	15	248	82	50	31	19	27	10	44	26	11	28	0.00402	1.33898	516	206	712
1049	chr6_45500000	0	3	0	22	16	3	2	6	10	3	125	37	18	6	0	12	5	5	7	9	27	0.01602	-0.314587	479	154	531
1050	chr6_46500000	0	4	1	38	33	3	8	10	18	12	100	32	19	6	5	5	4	10	6	4	18	0.04536	-0.790819	507	188	529
1051	chr6_47500000	1	5	1	36	26	3	4	7	9	7	133	39	24	2	5	3	10	6	20	1	14	0.01536	0.476088	497	224	523
1052	chr6_48500000	0	1	0	11	8	1	1	2	5	1	48	15	5	5	1	5	2	2	4	4	29	0.04224	-0.557271	513	270	302
1053	chr6_49500000	1	3	1	22	17	3	4	5	12	13	64	28	17	3	8	2	5	4	9	5	31	0.0423	-0.703895	491	265	364
1054	chr6_50500000	0	0	1	26	22	0	0	7	9	3	99	10	16	16	0	0	2	3	1	4	12	0.03972	-0.516148	462	192	385
1055	chr6_51500000	0	0	2	32	28	0	0	5	7	1	81	28	14	1	0	0	1	2	3	2	17	0.04104	-1.12484	475	196	407
1056	chr6_52500000	3	15	2	65	51	9	13	17	17	15	186	46	34	14	9	11	14	20	19	8	23	0.00036	0.615065	501	266	646
1057	chr6_53500000	0	8	7	43	43	6	7	15	18	6	142	50	28	7	10	3	7	22	21	8	19	0.01656	0.149064	483	202	631
1058	chr6_54500000	0	1	1	24	21	0	0	3	10	3	56	14	6	1	0	0	1	2	1	5	14	0.04206	-0.780773	555	203	357
1059	chr6_55500000	0	0	0	35	24	0	1	3	6	5	41	16	9	2	0	1	0	2	4	2	22	0.0432	-1.09705	545	194	300
1060	chr6_56500000	2	8	3	52	46	4	10	12	17	5	129	54	29	9	25	7	21	16	19	3	23	0.01584	0.496344	479	176	532
1061	chr6_57500000	2	5	1	35	27	1	5	9	20	4	142	25	30	15	21	9	20	24	33	8	9	0.02736	1.24673	505	251	421
1062	chr6_62500000	0	1	0	16	9	0	1	1	6	2	42	11	10	3	0	4	4	2	8	2	19	0.03888	-1.02526	430	216	240
1063	chr6_63500000	0	0	0	22	11	0	1	1	3	2	52	13	5	1	0	1	1	0	4	2	33	0.03654	-0.641056	478	305	262
1064	chr6_64500000	1	10	1	25	25	3	7	5	9	4	57	17	7	4	2	2	4	4	7	4	15	0.03588	-0.337878	539	271	520
1065	chr6_65500000	0	0	0	13	8	0	0	2	4	1	24	6	1	0	0	0	0	0	0	2	28	0.04044	0	492	265	244
1066	chr6_66500000	0	0	0	9	6	0	0	2	5	1	33	5	3	1	0	0	0	1	3	0	45	0.04266	-0.754364	487	329	244
1067	chr6_67500000	0	0	0	17	15	0	0	3	0	0	37	4	4	0	1	0	1	0	0	1	27	0.03984	0	507	307	239
1068	chr6_68500000	0	0	0	8	6	0	0	1	11	0	27	14	8	0	0	0	1	4	6	1	63	0.0408	0	516	308	225
1069	chr6_69500000	0	0	0	34	31	0	0	7	7	1	76	18	9	4	0	0	1	3	4	5	26	0.04476	-1.11021	495	195	309
1070	chr6_70500000	0	2	0	26	23	4	2	4	13	4	59	18	10	4	2	5	1	6	4	2	16	0.04272	-0.933105	457	206	325
1071	chr6_71500000	0	6	3	30	26	3	6	7	19	6	105	36	16	5	8	8	8	11	13	1	19	0.03918	-0.019027	543	219	495
1072	chr6_72500000	1	1	1	26	16	0	1	5	8	2	70	19	11	5	0	1	1	6	4	3	28	0.03942	-0.833394	470	235	364
1073	chr6_73500000	0	1	0	24	24	0	2	6	15	5	96	22	12	2	2	1	0	4	5	1	5	0.03834	-0.003309	532	129	516
1074	chr6_74500000	3	21	13	49	39	7	13	9	12	10	108	35	19	8	15	13	8	17	19	2	15	0.02196	1.25946	519	199	866
1075	chr6_75500000	2	3	4	24	25	2	3	5	8	3	70	22	16	6	3	1	5	9	12	3	26	0.03702	0.837379	539	193	279
1076	chr6_76500000	2	7	1	36	24	5	6	5	12	4	103	39	21	8	14	7	15	9	14	5	26	0.02352	0.94874	507	190	600
1077	chr6_77500000	1	8	0	24	22	2	4	3	10	0	81	17	13	5	4	7	15	7	9	1	45	0.03882	0	563	301	236
1078	chr6_78500000	0	3	0	20	21	1	3	3	10	2	46	16	7	3	1	1	2	4	4	3	28	0.0384	-0.574845	561	303	264
1079	chr6_79500000	2	7	1	22	13	8	7	5	13	3	71	14	12	5	34	18	20	8	10	1	35	0.02772	0.804637	538	241	374
1080	chr6_80500000	3	5	4	46	45	4	7	8	11	5	106	38	29	7	13	16	15	14	17	1	34	0.03726	-0.194749	498	293	413
1081	chr6_81500000	0	0	1	16	15	0	0	4	2	1	54	13	10	1	0	1	0	1	7	2	37	0.0411	-0.557453	545	272	259
1082	chr6_82500000	1	2	2	22	16	1	3	4	4	3	72	18	10	2	5	1	5	5	8	4	22	0.04026	-0.563002	554	206	388
1083	chr6_83500000	1	4	0	30	24	4	7	5	17	7	76	24	12	4	8	6	13	5	15	0	27	0.03954	-0.531167	552	234	448
1084	chr6_84500000	0	2	3	32	24	1	5	5	7	7	91	36	22	8	11	7	4	12	11	6	26	0.039	-0.354744	509	277	410
1085	chr6_85500000	0	1	2	26	26	1	1	7	13	1	81	13	10	4	0	0	4	2	1	1	17	0.04158	-1.1149	479	231	306
1086	chr6_86500000	1	18	2	28	19	4	7	7	7	4	98	20	12	4	5	6	5	8	11	2	48	0.0339	0.348891	514	304	411
1087	chr6_87500000	0	4	1	22	15	3	4	6	10	4	62	18	17	4	3	1	2	7	8	4	42	0.03024	0.041912	487	324	363
1088	chr6_88500000	0	6	5	26	20	3	8	9	7	13	105	42	22	10	14	7	16	12	16	4	18	0	0.427085	486	224	704
1089	chr6_89500000	2	6	1	33	33	2	4	7	12	7	120	37	21	6	4	7	18	8	10	7	32	0	0.820457	565	285	604
1090	chr6_90500000	2	9	5	56	48	5	10	12	12	8	231	62	29	10	20	16	25	20	24	7	10	0	1.08793	505	153	848
1091	chr6_91500000	1	6	4	45	30	1	8	5	10	2	151	52	30	7	6	3	9	14	13	6	23	0.02112	1.2854	467	273	396
1092	chr6_92500000	2	0	2	9	9	0	0	1	6	0	39	16	6	2	0	0	3	1	1	1	17	0.04254	0	483	292	257
1093	chr6_93500000	0	0	2	17	13	0	0	3	2	1	52	12	4	1	0	0	3	1	2	1	19	0.03918	0.499258	457	224	251
1094	chr6_94500000	1	17	0	24	18	1	3	4	3	1	69	30	23	5	2	3	2	9	7	3	13	0.039	0.729638	462	293	245
1095	chr6_95500000	0	0	0	12	11	0	0	1	3	0	47	8	3	0	0	0	0	0	2	0	19	0.03348	0	464	206	220
1096	chr6_96500000	2	6	1	27	18	3	7	6	4	3	69	19	9	5	1	7	4	4	10	2	23	0.04188	-0.781118	589	257	300
1097	chr6_97500000	0	6	2	31	26	4	5	9	8	6	86	25	15	4	17	9	5	8	5	2	7	0.04428	-0.684483	519	214	421
1098	chr6_98500000	4	0	0	28	16	0	1	6	5	0	77	32	17	2	2	0	1	4	12	4	27	0.032048	0	504	158	301
1099	chr6_99500000	1	12	2	40	39	10	12	9	15	7	134	36	18	25	17	16	20	13	11	1	17	0.031132	0.526768	546	189	476
1100	chr6_100500000	1	3	2	42	38	2	3	14	15	5	118	37	26	19	2	1	10	8	4	10	17	0.033	0.331749	548	189	369
1101	chr6_101500000	0	1	1	22	15	1	1	2	9	2	85	17	15	3	14	2	17	8	7	2	31	0.0381	0.287037	532	218	347
1102	chr6_102500000	0	0	0	8	3	0	0	0	5	1	39	20	10	0	0	0	0	0	4	1	20	0.03912	-0.098244	527	221	277
1103	chr6_103500000	0	0	0	16	11	0	0	3	4	0	37	5	4	1	0	0	0	1	1	0	19	0.0399	0	550	330	215
1104	chr6_104500000	0	0	0	22	19	0	0	4	1	0	54	7	5	1	0	0	0	2	1	3	18	0.04188	0	543	231	272
1105	chr6_105500000	2	15	2	46	37	9	12	8	12	5	148	40	21	6	17	4	5	17	16	2	23	0.0117	0.471885	493	170	652
1106	chr6_106500000	2	1	1	33	32	3	2	8	9	3	151	57	26	8	7	1	10	19	7	11	25	0.00042	1.05434	511	153	581
1107	chr6_107500000	1	6	2	56	44	4	7	15	15	7	207	85	49	12	11	30	7	30	39	4	38	0	1.03582	459	237	1004
1108	chr6_108500000	1	11	6	52	50	5	11	15	21	7	187	63	39	21	15	24	29	26	21	7	23	0	1.29241	481	194	890
1109	chr6_109500000	1	9	4	39	38	2	10	10	17	10	200	57	27	17	11	10	9	19	25	4	31	0	0.889299	543	162	623
1110	chr6_110500000	4	3	6	43	39	1	3	10	10	9	150	56	19	8	16	7	15	12	14	6	29	0	0.237692	540	345	523
1111	chr6_111500000	3	13	4	39	30	8	14	10	18	9	160	51	29	16	31	46	29	20	26	4	26	0.00102	1.20831	512	205	1100
1112	chr6_112500000	0	3	2	51	45	3	5	12	14	6	166	36	35	5	11	45	3	19	26	6	18	0.0162	1.10422	461	227	407
1113	chr6_113500000	1	0	2	26	16	0	0	4	8	0	65	27	9	2	0	0	0	3	5	2	11	0.03996	0	453	239	378
1114	chr6_114500000	4	12	3	40	26	7	8	7	12	3	143	39	29	9	17	9	13	19	35	6	23	0.01974	0.540394	468	256	581
1115	chr6_115500000	0	0	1	14	12	0	0	2	7	0	40	8	5	0	0	0	0	1	2	4	35	0.03942	0	531	240	235
1116	chr6_116500000	0	9	2	39	34	9	14	9	12	14	120	39	29	15	9	8	17	30	28	4	10	0.0243	0.457659	521	207	414
1117	chr6_117500000	2	7	0	42	38	3	8	10	12	9	91	25	20	9	8	13	10	12	12	5	24	0.04044	-0.464235	512	254	391
1118	chr6_118500000	3	2	0	38	34	1	5	9	10	4	107	32	19	5	8	8	10	6	15	2	33	0.03924	-0.408802	549	248	401
1119	chr6_119500000	1	6	2	31	29	4	9	7	11	5	111	49	23	8	4	20	11	10	18	6	23	0.0312	0.068142	487	277	496
1120	chr6_120500000	0	0	0	25	25	0	0	3	6	0	54	10	5	0	0	0	0	3	3	0	17	0.04242	0	616	276	223
1121	chr6_121500000	1	8	3	28	17	3	7	6	7	2	86	23	13	3	4	2	2	10	12	1	24	0.03012	0.215835	558	238	458
1122	chr6_122500000	2	4	0	34	26	4	5	7	10	3	82	26	15	4	10	7	3	6	4	2	28	0.03366	0.08326	473	277	413
1123	chr6_123500000	1	3	0	29	28	2	2	7	9	5	69	29	15	3	0	1	0	5	6	3	15	0.03504	0.213233	501	256	349
1124	chr6_124500000	0	0	0	13	11	0	0	2	8	1	44	15	4	2	0	0	1	2	4	2	6	0.04542	0.197864	419	250	363
1125	chr6_125500000	0	3	3	34	27	5	6	10	12	4	129	46	22	8	4	9	4	11	12	6	25	0.02538	0.002922	532	274	378
1126	chr6_126500000	3	9	2	50	45	6	6	7	12	5	124	33	15	7	13	18	16	14	18	4	23	0.02562	0.76696	525	219	350
1127	chr6_127500000	2	6	3	34	32	3	8	5	16	6	76	35	16	6	6	4	15	12	18	3	9	0.0408	-0.137727	480	210	394
1128	chr6_128500000	0	2	1	20	16	1	3	4	5	2	81	28	12	1	3	2	17	3	6	1	14	0.03804	-0.370283	461	185	375
1129	chr6_129500000	1	1	0	32	28	1	1	5	8	2	103	33	14	4	0	0	0	6	9	3	11	0.02898	0.699665	528	182	381
1130	chr6_130500000	1	0	2	35	32	2	4	12	8	5	101	36	17	5	2	10	7	7	7	3	22	0.03144	0.175011	531	231	502
1131	chr6_131500000	2	3	2	41	38	4	3	12	10	6	155	52	18	9	16	4	9	16	27	2	35	0.00072	1.28896	514	289	504
1132	chr6_132500000	1	23	12	53	47	2	4	8	13	12	143	31	19	13	9	19	11	17	12	3	32	0.03294	-0.047998	508	227	439
1133	chr6_133500000	0	10	3	44	39	1	4	10	10	6	107	29	17	6	4	2	3	6	6	3	18	0.04242	-0.651646	480	174	482
1134	chr6_134500000	2	5	5	44	41	4	5	9	15	4	161	56	38	14	8	3	4	18	24	7	21	0.00942	0.430332	507	259	769
1135	chr6_135500000	1	4	3	39	34	3	4	8	7	4	110	34	15	6	12	6	6	9	14	4	24	0.03066	-0.144802	493	221	621
1136	chr6_136500000	2	3	3	33	31	2	5	8	10	5	126	33	26	3	8	3	16	11	21	5	20	0.02436	-0.104925	497	174	576
1137	chr6_137500000	2	5	7	50	48	5	6	15	14	7	160	57	26	11	7	3	7	17	10	16	18	0	0.391677	510	300	561
1138	chr6_138500000	2	5	5	62	59	2	8	18	9	7	205	65	26	11	19	7	20	26	18	5	16	0.00126	0.664842	436	196	656
1139	chr6_139500000	2	14	6	42	33	9	14	10	13	8	135	53	27	12	17	13	16	22	19	11	20	0.01362	0.867986	510	257	808
1140	chr6_140500000	1	1	0	16	12	0	0	3	9	0	62	26	10	1	0	0	0	6	7	0	51	0.04392	0	511	287	358
1141	chr6_141500000	1	0	1	20	11	0	0	2	8	0	51	10	5	0	0	0	0	1	10	0	52	0.04104	0	582	346	252
1142	chr6_142500000	0	1	0	26	24	2	2	8	9	4	86	30	14	6	4	16	1	6	12	2	35	0.03594	0.203944	547	322	318
1143	chr6_143500000	2	8	3	44	37	4	12	12	17	7	160	54	22	12	8	30	13	21	21	10	23	0.02082	1.02313	528	211	468
1144	chr6_144500000	4	8	3	35	33	7	13	11	16	8	168	73	40	17	33	54	14	26	24	11	36	0.01146	1.06755	545	182	603
1145	chr6_145500000	0	0	1	21	16	0	1	2	6	2	94	35	10	0	10	12	1	4	9	2	24	0.04512	-0.030158	493	390	344
1146	chr6_146500000	1	6	2	21	12	4	7	2	6	6	60	23	16	7	3	8	5	6	8	3	18	0.04404	-0.963026	546	294	316
1147	chr6_147500000	2	2	2	29	25	0	3	4	7	3	90	29	14	7	3	1	8	3	8	2	24	0.04356	-0.990891	557	246	454
1148	chr6_148500000	2	1	2	29	26	2	3	6	7	2	145	48	10	5	7	8	17	11	10	1	25	0.02202	1.20974	404	214	662
1149	chr6_149500000	1	7	4	34	30	2	7	9	12	8	207	48	32	8	27	11	41	26	37	2	24	0	1.10435	550	204	735
1150	chr6_150500000	0	10	3	47	50	6	9	14	15	13	197	41	30	17	18	17	23	16	12	16	21	0	0.462578	493	289	713
1151	chr6_151500000	2	14	3	43	36	7	11	10	13	8	199	57	23	8	28	16	19	14	19	5	26	0	0.89162	478	190	1012
1152	chr6_152500000	0	1	0	30	29	0	2	7	4	2	114	23	5	4	0	0	2	7	5	2	12	0.0453	-0.733353	482	140	515
1153	chr6_153500000	0	5	0	39	33	5	5	6	11	6	82	20	13	3	4	8	4	11	10	9	16	0.03996	-0.863506	594	345	355
1154	chr6_154500000	1	1	1	33	20	1	1	8	10	3	108	26	16	5	3	5	11	6	3	4	30	0.0399	-0.693949	480	306	658
1155	chr6_155500000	1	6	3	47	39	3	7	13	15	5	203	81	31	8	11	62	14	29	37	3	34	0.01578	0.469089	436	162	784
1156	chr6_156500000	1	1	0	26	19	1	1	3	7	0	87	19	11	1	0	1	0	4	8	3	53	0.0402	0	587	245	387
1157	chr6_157500000	3	9	7	52	45	7	11	15	22	3	279	78	52	17	14	7	41	42	37	10	14	0	0.630648	331	113	581
1158	chr6_158500000	4	9	5	55	42	5	8	16	29	7	277	108	42	12	17	24	36	39	44	10	36	0	1.2432	469	284	747
1159	chr6_159500000	3	16	5	59	54	10	11	18	22	9	242	46	29	18	6	11	11	22	24	12	14	0.00192	1.34104	433	241	647
1160	chr6_160500000	1	12	3	40	41	7	12	9	18	12	216	57	29	11	5	5	12	31	29	7	36	0.00534	-0.284666	432	281	487
1161	chr6_161500000	2	3	3	53	55	4	3	13	12	5	189	36	26	10	14	6	12	14	18	5	64	0.0144	-0.595611	439	273	425
1162	chr6_162500000	0	0	1	33	30	0	0	5	8	1	130	27	7	2	0	0	0	6	2	5	20	0.0432	-0.323579	391	196	542
1163	chr6_163500000	1	2	2	26	18	3	2	3	10	4	151	43	17	8	2	1	10	13	18	6	39	0.02562	-0.67822	457	166	427
1164	chr6_164500000	0	2	3	24	19	1	0	5	9	0	156	28	7	3	1	0	2	6	4	0	45	0.03084	0	480	350	384
1165	chr6_165500000	0	0	2	21	19	0	0	3	6	2	89	15	5	1	0	0	1	5	0	3	55	0.04344	-1.28333	601	319	251
1166	chr6_166500000	0	4	3	60	58	3	3	10	18	8	296	60	37	18	10	4	20	25	11	24	20	0.01026	0.361044	418	227	393
1167	chr6_167500000	2	6	0	63	50	3	7	15	21	10	290	89	40	17	26	12	23	45	36	23	33	0	0.89005	338	262	364
1168	chr6_168500000	2	4	3	55	44	1	3	17	13	7	315	94	41	9	14	19	12	28	43	24	33	0	-0.691827	296	182	297
1169	chr6_169500000	2	0	1	46	40	0	0	10	6	3	216	40	12	1	5	1	5	16	12	5	81	0.00096	-1.13608	414	287	259
1170	chr6_170500000	1	10	7	34	28	8	12	10	20	10	245	56	24	13	22	9	24	28	19	14	47	0	-0.628812	428	195	284
1171	chr7_500000	0	9	3	54	63	4	9	16	23	10	319	105	46	26	42	37	23	54	26	26	49	0	0.381078	388	167	566
1172	chr7_1500000	4	6	7	79	88	8	11	21	30	16	364	89	59	32	20	33	29	59	25	18	44	0	0.457709	401	175	808
1173	chr7_2500000	7	16	12	65	68	9	17	23	29	13	389	119	58	33	57	29	52	69	77	6	20	0	1.09832	493	140	1002
1174	chr7_3500000	2	0	2	42	42	0	0	14	11	3	212	70	22	5	0	11	3	12	26	1	52	0	0.454055	640	259	703
1175	chr7_4500000	1	6	5	46	53	5	6	18	14	6	243	55	28	13	5	5	5	23	25	11	129	0	-0.534831	513	331	934
1176	chr7_5500000	2	29	25	61	57	9	21	16	30	12	275	83	38	25	25	41	33	39	29	16	35	0	0.903804	440	175	1693
1177	chr7_6500000	0	14	6	42	48	14	19	11	31	20	268	50	43	30	39	51	48	41	28	4	12	0	1.24688	399	220	1514
1178	chr7_7500000	2	7	2	33	22	5	7	7	10	5	130	55	32	10	14	9	10	17	26	0	43	0.00564	0.679313	539	255	457
1179	chr7_8500000	0	3	0	31	26	1	4	7	15	4	125	43	20	7	1	6	2	11	14	2	20	0.024743	0.773484	504	180	400
1180	chr7_9500000	0	0	1	15	10	0	1	0	9	0	59	9	5	1	0	0	0	0	3	0	13	0.041137	-0.876552	561	255	250
1181	chr7_10500000	1	4	2	14	15	2	3	2	5	1	74	11	5	2	4	1	1	3	2	0	28	0.0399	-0.316703	514	269	325
1182	chr7_11500000	0	4	1	24	20	3	5	4	12	2	96	35	16	3	1	2	1	7	7	6	27	0.04374	-0.495986	462	229	332
1183	chr7_12500000	3	6	5	47	44	6	7	11	18	4	137	57	27	8	2	4	5	19	18	5	35	0.03336	0.675527	444	286	395
1184	chr7_13500000	0	1	1	23	16	1	0	3	11	1	72	35	13	0	8	5	3	1	9	0	19	0.04242	0.634947	480	248	373
1185	chr7_14500000	0	5	2	18	13	3	6	3	6	2	70	26	17	3	5	1	1	4	7	1	22	0.04248	0.109174	472	205	336
1186	chr7_15500000	0	0	0	20	15	1	0	5	6	3	62	16	7	3	0	0	1	3	5	2	11	0.04344	-0.93642	437	239	353
1187	chr7_16500000	1	5	2	28	22	3	5	8	8	9	115	33	11	4	5	2	3	9	7	3	22	0.0435	-0.492639	479	251	428
1188	chr7_17500000	0	3	1	30	18	2	3	3	11	2	104	39	13	3	5	5	8	2	15	1	18	0.04362	-0.849793	514	217	387
1189	chr7_18500000	0	1	0	45	41	2	1	11	4	2	113	41	16	2	3	1	1	7	9	1	9	0.04368	-0.188102	392	132	438
1190	chr7_19500000	0	2	1	28	24	2	1	4	15	5	85	41	12	9	6	1	7	5	5	4	26	0.0387	-0.297444	512	179	273
1191	chr7_20500000	3	11	4	32	32	4	8	8	20	4	158	38	29	16	16	15	7	27	42	12	22	0.02256	0.87046	488	218	451
1192	chr7_21500000	1	7	3	40	28	4	10	7	11	3	137	60	36	9	5	2	11	15	14	2	26	0.02322	0.461991	528	217	539
1193	chr7_22500000	1	11	2	54	48	2	11	15	18	5	221	87	39	12	14	10	5	33	46	6	36	0	1.43538	461	328	574
1194	chr7_23500000	0	19	5	51	42	14	18	11	21	11	157	43	32	14	27	14	18	23	34	10	31	0.0015	1.27376	559	240	838
1195	chr7_24500000	2	7	5	45	34	0	3	11	4	4	230	73	44	16	8	14	15	21	27	9	31	0	1.6114	626	252	428
1196	chr7_25500000	0	9	4	47	51	8	11	14	17	4	167	52	23	11	4	3	13	23	15	8	18	0	0.803907	396	266	523
1197	chr7_26500000	1	28	11	48	45	3	9	12	20	7	184	65	28	14	11	1	6	24	23	6	17	0	0.693327	429	238	725
1198	chr7_27500000	2	2	2	44	44	5	4	13	15	17	224	74	64	30	10	8	7	13	13	7	16	0.00066	1.21442	422	142	655
1199	chr7_28500000	4	4	6	61	58	1	5	15	15	2	230	92	46	16	1	30	9	32	24	12	17	0	1.28651	482	133	558
1200	chr7_29500000	3	2	2	41	40	0	3	14	12	5	217	97	45	10	5	3	10	34	19	17	21	0.00114	0.903492	534	231	555
1201	chr7_30500000	1	10	6	61	56	7	12	16	23	14	277	83	42	14	22	12	40	42	43	15	33	0	0.976235	514	254	602
1202	chr7_31500000	2	1	4	54	60	3	0	18	11	6	192	44	21	11	2	3	8	8	10	27	23	0.01014	0.287299	557	226	435
1203	chr7_32500000	2	8	2	43	38	6	10	10	13	5	146	51	26	13	16	9	22	16	16	14	39	0.00678	0.444504	572	302	672
1204	chr7_33500000	1	3	0	43	45	3	4	9	16	7	142	52	24	6	8	18	19	9	11	5	32	0	0.908476	511	231	591
1205	chr7_34500000	0	0	0	41	37	0	0	11	5	4	129	34	20	1	0	0	1	5	4	4	35	0.02226	-0.169803	534	290	353
1206	chr7_35500000	2	7	3	35	33	2	4	9	18	4	128	39	26	12	10	8	12	13	13	10	9	0.02274	-0.103389	560	183	552
1207	chr7_36500000	1	3	4	49	39	4	5	11	9	6	231	61	28	8	15	7	10	24	24	2	34	0.00474	0.328268	508	250	595
1208	chr7_37500000	1	4	6	56	51	2	4	15	19	5	189	90	27	10	6	11	4	21	40	7	28	0.02274	-0.623632	531	195	451
1209	chr7_38500000	0	3	5	51	61	4	7	13	5	5	166	44	18	5	3	6	12	10	14	2	25	0.0396	-0.566084	527	215	450
1210	chr7_39500000	0	7	0	43	37	6	7	13	11	4	198	85	36	12	4	15	5	16	25	9	24	0.01452	1.07681	505	228	683
1211	chr7_40500000	0	2	0	35	32	2	2	4	7	3	96	28	8	2	6	2	4	4	10	3	18	0.03396	0.459801	551	160	744
1212	chr7_41500000	1	1	0	37	35	1	1	11	7	1	152	36	17	3	2	1	4	9	5	13	33	0.0381	0.125856	470	266	456
1213	chr7_42500000	1	8	2	52	41	6	4	14	13	5	183	53	21	11	11	5	11	21	17	6	41	0.02844	0.528041	482	233	396
1214	chr7_43500000	2	7	6	47	42	4	6	14	17	7	250	96	44	12	12	14	9	34	35	10	32	0	1.24267	543	308	684
1215	chr7_44500000	0	22	7	61	65	13	19	21	30	19	313	70	41	24	50	19	46	50	38	15	16	0	1.09239	527	197	1038
1216	chr7_45500000	0	8	3	53	49	6	6	17	17	9	256	44	23	10	12	18	23	35	26	11	30	0.01062	0.33635	561	278	547
1217	chr7_46500000	2	0	4	23	16	2	0	5	5	1	116	26	10	1	0	0	1	3	6	1	32	0.04428	0	596	281	317
1218	chr7_47500000	0	1	2	56	49	1	1	14	9	5	322	64	40	9	4	7	9	19	9	14	25	0.01272	0.205167	479	228	575
1219	chr7_48500000	0	4	2	38	31	3	6	9	8	6	148	25	10	6	4	7	2	11	11	5	43	0.03372	0.437441	553	310	360
1220	chr7_49500000	2	1	0	29	24	0	1	4	10	2	102	43	17	2	0	0	0	10	14	3	45	0.04158	-1.16272	629	292	308
1221	chr7_50500000	1	1	2	42	38	1	2	11	16	6	235	51	21	10	14	2	18	20	12	6	41	0.0165	-0.965978	484	218	358
1222	chr7_51500000	2	2	3	62	50	1	4	11	7	1	255	70	23	8	4	11	22	20	20	12	47	0.01926	0.792646	476	240	457
1223	chr7_52500000	3	1	1	23	20	0	1	5	5	0	95	38	14	3	0	0	0	8	14	2	44	0.04206	0	534	353	325
1224	chr7_53500000	0	0	1	13	8	0	0	2	3	1	65	10	4	2	0	0	0	2	2	1	31	0.04314	-1.12255	635	311	253
1225	chr7_54500000	0	1	2	25	15	2	1	6	8	2	114	36	16	4	6	4	2	8	7	6	45	0.03192	-0.358156	574	278	271
1226	chr7_55500000	1	5	1	36	35	5	5	8	14	6	248	42	26	8	10	5	12	25	17	4	52	0.0048	-0.051716	544	277	662
1227	chr7_64500000	0	12	0	22	20	8	9	5	6	7	101	22	30	22	23	23	15	19	13	12	29	0.00072	-0.49817	495	256	852
1228	chr7_67500000	1	0	1	19	17	1	0	8	0	0	138	22	11	2	0	0	1	5	3	3	62	0	0	449	588	1062
1229	chr7_68500000	0	0	2	22	17	0	0	6	3	0	165	21	15	4	1	0	2	6	4	12	53	0	0	486	451	1225
1230	chr7_69500000	1	0	1	31	12	1	0	3	6	1	197	72	31	3	0	6	14	10	8	8	14	0	0.857904	439	91	709
1231	chr7_70500000	3	4	4	41	27	3	6	11	17	2	295	118	43	14	18	4	28	37	38	10	82	0	0.909327	553	383	909
1232	chr7_71500000	1	1	1	34	31	0	0	8	10	2	195	39	22	4	9	14	6	15	21	9	53	0	0.923563	671	335	1071
1233	chr7_73500000	8	26	13	78	81	15	23	30	34	17	332	119	58	35	53	16	54	65	68	21	23	0	1.28626	460	174	1807
1234	chr7_75500000	4	24	9	52	47	12	27	18	21	13	278	111	62	34	36	28	30	51	55	8	14	0	1.32333	518	198	1753
1235	chr7_77500000	0	5	0	35	33	3	5	6	9	6	159	53	26	12	18	16	33	17	30	3	12	0.00828	0.959332	501	155	834
1236	chr7_78500000	0	1	2	40	31	1	1	5	6	1	90	42	17	3	1	9	6	9	17	0	22	0.03714	1.10036	477	174	419
1237	chr7_79500000	1	0	1	16	14	0	1	2	7	3	76	15	11	3	3	1	12	4	7	10	10	0.04218	0.47015	549	299	337
1238	chr7_80500000	1	1	0	20	18	1	1	3	11	4	82	25	11	2	0	1	1	8	2	5	18	0.04428	-0.738453	398	238	483
1239	chr7_81500000	0	0	0	38	27	0	0	6	3	2	90	34	19	0	2	4	1	3	9	1	23	0.04122	-0.709615	405	219	386
1240	chr7_82500000	1	3	2	32	24	1	3	7	11	3	100	30	14	6	1	1	2	4	13	1	16	0.03864	0.210859	456	259	381
1241	chr7_83500000	3	10	8	28	22	1	1	8	6	2	110	62	35	13	6	14	3	8	21	3	11	0.02154	1.01111	388	162	372
1242	chr7_84500000	0	0	1	20	14	1	1	4	3	2	61	23	6	1	0	0	1	4	7	1	15	0.04194	-0.805524	465	238	276
1243	chr7_85500000	0	0	0	24	12	0	0	2	11	0	63	11	7	0	0	0	1	0	2	1	27	0.04098	0	600	240	248
1244	chr7_86500000	0	7	0	29	31	5	6	9	14	5	97	30	19	7	4	3	10	13	17	9	25	0.038115	-0.283021	548	261	346
1245	chr7_87500000	3	4	1	33	26	7	7	9	8	9	98	35	18	8	5	6	9	10	12	6	24	0.043425	-0.518558	546	153	472
1246	chr7_88500000	0	0	0	20	10	0	0	4	3	2	51	13	9	2	0	0	1	2	3	1	26	0.04218	-0.864144	523	206	295
1247	chr7_89500000	2	4	3	19	19	4	4	6	9	4	61	14	10	7	2	5	1	10	8	4	29	0.03444	-0.013319	548	284	302
1248	chr7_90500000	2	3	2	35	28	2	4	5	7	4	133	53	22	4	5	10	20	12	14	12	23	0.03036	0.39979	492	182	468
1249	chr7_91500000	0	4	1	24	19	4	7	4	14	6	79	25	11	5	27	8	18	7	7	5	23	0.03372	0.511473	574	155	537
1250	chr7_92500000	1	8	4	44	37	4	8	9	13	11	127	38	26	10	33	8	15	19	23	11	19	0.02016	0.685523	482	178	441
1251	chr7_93500000	0	4	1	44	33	3	2	10	13	5	98	38	23	7	1	7	5	8	10	4	17	0.03012	0.183819	536	247	346
1252	chr7_94500000	0	6	1	23	20	2	5	6	12	7	96	31	19	7	7	30	9	11	10	3	19	0.0393	0.131529	559	260	412
1253	chr7_95500000	1	3	3	44	47	3	2	12	14	8	131	40	24	5	5	24	18	7	7	8	8	0.03606	-0.370437	542	189	495
1254	chr7_96500000	0	2	1	27	20	3	3	6	17	4	111	30	23	19	4	12	14	12	12	1	28	0.02958	-0.379255	556	218	441
1255	chr7_97500000	1	4	4	36	31	3	6	14	18	8	184	39	32	12	17	20	16	17	13	2	23	0.01848	0.09601	524	261	859
1256	chr7_98500000	0	10	1	46	50	3	8	13	19	9	315	58	26	12	13	19	37	42	26	9	53	0	0.630932	480	261	1362
1257	chr7_99500000	4	42	14	48	63	25	34	14	31	42	260	83	44	36	79	64	32	50	46	11	38	0	1.22179	394	242	1140
1258	chr7_100500000	8	44	22	94	102	28	47	37	54	39	281	133	80	55	54	44	41	97	82	37	15	0	1.35242	288	138	1494
1259	chr7_101500000	3	6	6	60	56	5	9	17	25	4	376	136	72	18	30	5	30	63	69	10	16	0	1.25734	416	197	1476
1260	chr7_103500000	0	1	0	27	22	1	1	5	6	5	81	18	13	5	9	2	8	4	3	3	23	0.03936	-0.979996	535	172	531
1261	chr7_104500000	4	5	3	33	30	5	9	12	10	3	159	38	20	5	7	4	21	6	15	0	29	0.02112	0.276138	393	198	761
1262	chr7_105500000	6	16	5	67	55	7	16	23	23	8	280	101	55	21	40	12	18	48	46	7	25	0.0021	1.12228	526	207	928
1263	chr7_106500000	1	6	2	37	34	5	6	10	10	5	135	38	18	4	8	4	7	8	8	3	24	0.01626	0.237098	567	293	533
1264	chr7_107500000	2	6	1	35	33	6	8	6	16	11	150	55	29	10	17	16	19	12	19	5	14	0.0129	-0.066869	520	190	575
1265	chr7_108500000	1	4	1	28	21	3	4	6	4	6	85	30	13	4	6	4	4	7	8	1	29	0.03924	-0.314778	552	296	314
1266	chr7_109500000	0	0	0	10	8	0	0	4	4	0	46	8	5	1	0	3	0	4	3	0	28	0.0411	-0.830637	560	269	251
1267	chr7_110500000	1	0	1	26	17	0	0	3	6	2	94	26	13	0	1	0	1	1	8	2	20	0.04338	-0.05733	527	231	341
1268	chr7_111500000	2	5	4	37	31	0	4	9	10	3	151	69	30	5	9	4	12	16	17	10	28	0.01668	0.435113	484	245	543
1269	chr7_112500000	0	8	3	43	34	5	9	10	8	6	122	32	14	6	4	12	12	10	13	2	20	0.0348	-0.211198	590	249	369
1270	chr7_113500000	0	0	1	19	18	0	2	4	9	3	61	12	9	1	0	0	2	2	1	4	38	0.04128	-1.07673	572	275	319
1271	chr7_114500000	1	0	3	19	14	0	1	3	9	2	71	39	22	2	0	1	5	6	5	7	12	0.04512	-0.982062	446	190	360
1272	chr7_115500000	1	2	1	35	35	0	2	9	6	3	75	18	7	4	0	1	2	2	2	4	9	0.03822	-0.589464	546	232	308
1273	chr7_116500000	0	5	3	36	35	4	6	9	11	8	168	61	28	7	7	33	12	20	13	6	17	0.01566	0.431241	482	193	567
1274	chr7_117500000	2	5	1	41	24	3	5	2	3	5	120	42	21	5	11	3	3	7	20	2	16	0.04416	-0.698306	512	212	429
1275	chr7_118500000	0	0	0	14	13	1	0	3	1	0	57	13	4	0	0	0	0	2	2	0	24	0.04218	0	589	298	235
1276	chr7_119500000	0	1	0	11	8	0	1	3	5	1	66	16	11	3	0	3	0	3	2	1	20	0.04338	-0.277508	581	321	207
1277	chr7_120500000	0	4	0	32	25	1	3	6	12	6	107	55	23	6	8	4	4	8	16	2	13	0.03696	-0.191951	398	174	379
1278	chr7_121500000	2	23	3	36	28	5	9	6	21	5	169	57	29	13	8	4	4	26	24	2	27	0.0069	0.850842	570	302	367
1279	chr7_122500000	1	0	2	31	26	0	1	6	9	5	130	63	32	2	2	16	1	12	24	3	26	0.01122	0.464833	565	243	377
1280	chr7_123500000	3	6	2	36	35	7	8	7	11	8	116	40	21	9	6	8	2	12	18	5	21	0.02112	0.856587	519	322	405
1281	chr7_124500000	0	1	0	17	9	1	1	2	7	2	83	17	8	3	2	4	5	4	4	1	12	0.03066	-0.366639	540	297	307
1282	chr7_125500000	0	0	0	5	6	0	0	1	5	0	51	5	0	0	0	0	0	0	1	0	31	0.02916	0	581	349	231
1283	chr7_126500000	0	1	1	22	22	0	2	5	8	2	89	12	8	3	0	0	4	3	1	3	11	0.03612	-0.358454	482	192	366
1284	chr7_127500000	1	8	4	51	56	9	10	14	22	10	282	90	60	18	18	2	37	44	33	38	20	0.00042	0.980477	493	163	569
1285	chr7_128500000	2	18	7	63	66	13	17	20	22	16	261	95	57	28	26	51	29	51	46	21	21	0	1.46243	621	153	1089
1286	chr7_129500000	6	12	7	58	54	12	15	14	16	12	255	95	44	21	42	28	36	42	42	10	19	0.00036	1.279	556	150	1152
1287	chr7_130500000	2	5	1	36	39	1	7	11	16	8	177	65	20	10	5	54	24	30	25	4	44	0	0.232312	605	196	682
1288	chr7_131500000	3	15	5	53	50	3	5	19	14	3	288	97	37	15	13	8	11	41	27	8	28	0	0.812491	492	212	706
1289	chr7_132500000	0	2	3	58	44	2	4	11	3	4	221	80	34	10	15	8	13	13	18	14	25	0	0.242769	469	185	602
1290	chr7_133500000	1	1	1	28	22	1	1	7	5	3	109	54	21	6	9	43	25	11	21	0	39	0	0.572159	533	184	537
1291	chr7_134500000	1	16	4	55	60	8	12	15	9	12	209	49	17	11	17	11	17	27	24	3	30	0.0033	0.843558	488	283	520
1292	chr7_135500000	0	5	2	46	39	5	5	6	7	8	155	37	20	7	11	9	8	21	20	0	19	0.0117	0.893993	534	238	703
1293	chr7_136500000	0	0	2	22	14	0	0	4	3	2	70	21	12	1	1	1	2	5	1	6	18	0.04158	-1.01843	623	212	313
1294	chr7_137500000	4	3	4	37	25	5	3	11	10	4	207	68	33	17	19	3	9	30	21	2	50	0.0099	0.186098	480	341	620
1295	chr7_138500000	0	12	1	37	30	6	8	10	10	9	243	60	21	21	12	7	19	23	32	9	31	0	1.27661	550	281	1008
1296	chr7_139500000	3	7	5	51	50	7	9	14	14	10	267	65	29	10	18	13	27	32	22	16	25	0	1.14667	551	221	863
1297	chr7_140500000	1	9	5	59	58	10	15	18	20	9	241	66	37	18	25	27	25	35	39	7	18	0	1.37555	560	178	1065
1298	chr7_141500000	3	3	1	46	40	2	2	11	12	15	183	48	27	9	5	18	14	28	32	6	22	0.022741	0.312831	576	203	465
1299	chr7_142500000	1	4	3	92	96	1	3	30	11	16	196	49	27	10	17	3	7	21	14	7	30	0.00906	0.053924	424	240	326
1300	chr7_144500000	1	1	1	25	25	1	1	3	7	4	110	24	6	1	1	3	0	4	8	1	31	0.03834	0.371179	572	282	462
1301	chr7_145500000	0	2	1	28	20	2	2	3	3	1	64	19	18	6	4	6	6	4	5	6	34	0.04032	-0.423888	524	302	292
1302	chr7_146500000	1	1	0	17	12	0	0	2	6	1	70	15	9	0	0	0	0	3	5	0	20	0.044228	-0.423888	476	202	404
1303	chr7_147500000	1	0	1	31	24	0	0	8	4	1	106	28	13	2	0	0	4	0	3	17	31	0.038932	-0.423888	471	277	482
1304	chr7_148500000	3	22	5	50	50	17	22	18	22	11	286	88	52	24	34	43	29	51	51	2	28	0	1.07767	483	258	1032
1305	chr7_149500000	1	8	5	66	70	26	11	20	19	7	208	65	40	31	20	9	27	31	19	25	37	0.00798	0.394931	535	279	486
1306	chr7_150500000	7	14	13	76	86	10	20	23	29	31	272	117	61	38	10	25	18	60	29	63	37	0.00414	0.438032	480	270	485
1307	chr7_151500000	1	4	4	59	55	0	9	16	17	8	296	59	44	19	20	20	26	40	26	41	88	0.00078	0.645882	503	272	711
1308	chr7_152500000	2	4	5	33	28	5	6	7	11	3	216	44	23	21	10	46	25	22	21	9	60	0.003	0.638704	526	345	1001
1309	chr7_153500000	1	0	0	24	18	0	0	7	8	1	102	14	12	6	0	0	1	4	3	5	98	0.02508	0	523	316	422
1310	chr7_154500000	2	2	3	45	46	0	2	13	10	6	196	42	21	7	3	1	7	18	14	5	50	0.00258	-1.25001	358	288	445
1311	chr7_155500000	1	4	0	46	46	2	5	11	16	9	319	76	35	14	11	3	28	19	11	21	40	0	-0.326063	353	226	402
1312	chr7_156500000	1	6	2	38	30	5	4	5	25	7	246	41	21	15	17	21	20	14	21	8	50	0	0.483938	535	228	586
1313	chr7_157500000	1	5	7	56	47	2	2	10	12	5	401	80	29	14	9	4	9	42	31	12	53	0	1.1321	296	195	421
1314	chr7_158500000	0	3	9	61	54	5	3	16	15	5	356	99	47	23	12	16	19	52	47	16	57	0	0.166819	328	260	455
1315	chr7_159500000	0	0	0	0	0	0	0	0	0	0	7	0	0	0	0	0	0	0	0	0	1	0	0	67	42	33
1316	chr8_500000	0	5	1	40	34	3	5	10	11	7	259	64	28	16	10	13	7	27	29	18	46	0	-0.215454	498	234	313
1317	chr8_1500000	2	5	4	42	45	3	5	13	17	5	352	81	35	14	2	6	24	42	14	25	40	0	0.701715	347	132	327
1318	chr8_2500000	0	1	0	37	35	2	2	11	16	2	179	45	21	8	3	0	8	17	10	23	26	0.030605	0.103159	372	249	406
1319	chr8_3500000	2	0	0	32	23	0	0	7	6	1	104	24	18	3	0	0	11	6	7	10	19	0.045115	-0.58342	383	140	404
1320	chr8_4500000	0	0	0	32	28	1	0	8	9	1	103	27	7	1	0	1	3	4	3	1	20	0.045	-0.58342	370	146	383
1321	chr8_5500000	1	0	2	21	15	0	0	3	8	0	88	17	7	1	1	0	0	5	7	1	45	0.04338	0	540	325	342
1322	chr8_6500000	0	5	2	65	67	7	8	18	17	10	201	50	20	6	10	2	4	17	19	5	25	0.00768	0.055326	437	286	648
1323	chr8_8500000	2	9	4	53	47	4	9	14	20	6	243	93	42	14	12	5	17	20	32	10	27	0	1.07595	443	274	833
1324	chr8_9500000	2	6	0	26	25	3	5	10	10	4	166	60	29	11	15	4	16	24	24	17	43	0	0.529401	492	306	664
1325	chr8_10500000	2	2	5	83	81	3	2	22	18	9	327	98	45	15	5	22	26	32	33	25	35	0	-0.107546	446	194	580
1326	chr8_11500000	0	5	6	61	71	7	10	22	26	19	272	81	56	25	10	4	22	40	19	44	15	0	0.736008	483	215	678
1327	chr8_13500000	0	0	2	20	9	1	0	0	8	3	60	18	12	2	0	0	0	4	6	2	20	0.04476	-0.800974	469	258	434
1328	chr8_14500000	0	0	0	17	11	0	0	4	11	1	39	12	10	0	0	0	1	0	0	2	10	0.04284	-1.00905	493	214	373
1329	chr8_15500000	0	2	0	23	19	1	1	2	11	3	86	28	18	2	1	1	17	3	10	1	33	0.0429	-0.936459	508	354	418
1330	chr8_16500000	2	2	1	19	17	0	1	3	7	3	75	25	14	4	1	11	3	5	7	5	36	0.04362	-0.667486	570	261	395
1331	chr8_17500000	2	8	4	35	29	7	10	9	16	10	145	49	28	12	15	23	21	22	22	13	20	0.023041	0.078721	454	200	640
1332	chr8_18500000	0	4	4	41	33	2	4	12	15	3	141	65	29	5	9	7	7	16	26	5	31	0.02532	0.145627	556	288	535
1333	chr8_19500000	1	2	1	46	41	1	1	12	10	4	146	48	20	7	7	1	8	13	9	16	20	0.01908	-0.682931	522	267	663
1334	chr8_20500000	3	3	4	50	44	2	2	18	14	3	210	48	31	20	2	6	6	16	6	17	23	0.01092	0.922797	438	299	679
1335	chr8_21500000	1	6	4	54	52	3	7	13	12	10	207	69	43	17	2	1	11	20	16	5	31	0	0.951789	495	244	677
1336	chr8_22500000	4	17	9	73	71	11	17	29	35	20	322	111	57	31	28	19	25	53	46	34	24	0	1.14977	528	178	946
1337	chr8_23500000	2	7	8	57	58	6	11	20	14	12	239	87	35	24	16	17	27	40	35	24	15	0.0111	0.59301	555	259	684
1338	chr8_24500000	1	4	3	38	32	3	5	10	18	4	94	36	20	5	1	1	3	11	8	8	27	0.03528	-0.984134	622	287	477
1339	chr8_25500000	1	1	6	43	33	1	2	11	15	5	174	54	29	13	11	21	14	13	9	15	33	0.00534	-0.448453	511	167	727
1340	chr8_26500000	2	10	6	48	46	4	8	10	22	6	178	39	27	12	9	3	3	30	17	9	23	0.01896	0.499833	587	275	693
1341	chr8_27500000	0	8	3	67	68	7	10	20	21	13	268	54	36	13	15	19	28	30	15	11	24	0.00444	0.173871	610	243	731
1342	chr8_28500000	0	10	9	55	53	6	11	13	22	9	201	65	38	17	25	17	30	32	36	9	13	0	0.986175	541	173	878
1343	chr8_29500000	1	11	4	32	30	2	8	8	18	5	174	64	29	10	4	18	17	24	15	10	34	0	0.598686	487	345	755
1344	chr8_30500000	2	28	7	46	43	6	13	11	23	11	213	38	45	14	36	24	25	37	65	2	20	0.01008	1.01621	512	264	1066
1345	chr8_31500000	0	0	2	26	17	0	0	5	11	2	58	15	12	5	1	0	4	2	3	2	26	0.03942	-0.265353	527	269	446
1346	chr8_32500000	1	2	1	34	32	1	2	7	13	1	84	22	13	6	2	14	5	10	10	7	22	0.04728	-1.23875	453	190	570
1347	chr8_33500000	0	7	3	41	32	4	9	10	7	5	126	48	23	5	30	20	10	14	17	2	39	0.0336	0.421313	485	361	815
1348	chr8_34500000	0	0	0	24	14	0	0	4	2	0	73	20	14	2	1	1	0	6	9	1	35	0.04086	0	541	307	427
1349	chr8_35500000	1	1	2	33	26	1	1	8	7	2	113	54	40	7	25	1	28	14	38	0	32	0.01224	0.934803	456	221	442
1350	chr8_36500000	0	0	1	21	17	0	1	5	7	1	80	34	12	4	0	0	0	8	5	0	45	0.042299	-1.29645	519	319	451
1351	chr8_37500000	2	12	7	87	77	9	12	20	25	11	285	109	49	21	28	11	20	44	48	9	30	0.0006	1.20482	424	255	973
1352	chr8_38500000	6	22	12	59	54	10	17	18	24	16	252	66	45	24	37	25	22	50	34	18	18	0.00456	1.15265	511	164	1042
1353	chr8_39500000	0	1	0	26	22	2	0	5	5	5	86	31	15	4	2	1	3	9	11	0	44	0.03864	0.102059	674	316	397
1354	chr8_40500000	1	1	2	41	33	2	2	13	15	2	143	88	24	2	8	29	9	11	20	2	40	0.02562	-0.327721	497	284	596
1355	chr8_41500000	0	7	2	66	60	5	10	22	17	7	288	99	56	25	12	13	12	41	32	24	19	0	0.854744	527	217	865
1356	chr8_42500000	1	12	5	39	39	5	14	12	21	17	211	72	34	18	33	32	26	34	33	7	16	0.00042	0.781201	512	229	1154
1357	chr8_43500000	0	0	0	4	3	0	0	6	4	1	16	15	12	16	16	14	15	21	17	14	4	0.01506	-0.378922	190	149	158
1358	chr8_47500000	0	0	0	9	6	0	0	1	6	0	6	0	0	1	1	1	0	1	1	0	1	0.01452	0	239	180	192
1359	chr8_48500000	3	10	3	20	21	5	5	4	11	5	153	46	24	6	10	25	22	22	34	2	15	0.00198	0.567454	592	130	800
1360	chr8_49500000	1	1	2	45	36	2	2	15	15	3	204	59	27	17	0	0	3	21	10	13	49	0.009	-1.23615	433	220	364
1361	chr8_50500000	0	0	0	25	14	0	0	6	4	2	78	33	18	1	0	0	0	3	11	4	41	0.04278	-0.529673	556	363	286
1362	chr8_51500000	0	0	0	14	7	0	0	2	5	1	51	8	2	0	0	0	0	2	1	2	34	0.04044	-0.529673	628	214	252
1363	chr8_52500000	1	1	2	16	14	1	5	3	11	3	68	16	11	1	3	1	2	6	12	1	64	0.04086	-1.08135	510	310	427
1364	chr8_53500000	1	3	3	43	41	1	3	10	9	4	127	44	29	11	5	1	11	14	21	12	29	0.03366	-0.534912	458	298	516
1365	chr8_54500000	2	4	2	40	23	3	5	7	14	5	150	52	32	10	17	25	14	24	28	6	50	0.02382	0.701345	578	303	546
1366	chr8_55500000	0	2	1	49	41	1	2	13	15	4	172	38	22	9	4	8	3	7	7	4	26	0.01818	0.266718	567	184	637
1367	chr8_56500000	2	13	5	45	43	7	11	16	16	7	182	90	34	12	12	13	21	28	31	5	35	0.01638	0.806169	495	187	729
1368	chr8_57500000	0	3	2	35	34	2	4	11	13	6	120	25	14	5	4	2	5	10	5	10	47	0.03804	-0.015311	552	283	401
1369	chr8_58500000	0	0	1	31	27	0	1	9	6	1	111	26	14	5	2	6	8	7	4	8	19	0.04434	-1.17097	497	307	359
1370	chr8_59500000	0	3	0	38	32	3	5	10	13	6	149	49	25	8	8	15	13	9	11	6	19	0.03144	0.147833	482	219	441
1371	chr8_60500000	1	2	0	17	13	0	2	2	6	1	53	14	9	2	1	1	5	3	6	1	36	0.04167	0.454787	587	169	276
1372	chr8_61500000	0	9	1	34	30	3	13	9	15	4	145	69	30	9	11	4	5	19	23	20	16	0.02439	-0.529002	488	219	581
1373	chr8_62500000	0	4	0	43	39	4	2	14	9	2	103	54	15	4	2	1	6	12	11	6	32	0.04122	-0.892031	546	285	365
1374	chr8_63500000	1	0	1	28	23	1	0	4	9	3	82	28	13	4	0	3	6	4	6	11	18	0.04434	-0.987256	511	232	302
1375	chr8_64500000	0	1	0	36	33	1	2	5	3	1	83	26	21	2	1	1	5	3	8	1	29	0.03324	-0.460455	497	314	384
1376	chr8_65500000	1	3	2	38	35	5	2	6	14	2	89	40	13	9	0	1	2	7	5	5	35	0.04248	-0.939863	535	210	355
1377	chr8_66500000	0	6	6	35	34	5	8	8	12	4	101	24	33	5	12	8	11	11	11	1	27	0.02748	-0.480227	546	278	596
1378	chr8_67500000	1	13	8	40	37	11	17	10	17	16	151	62	36	15	10	14	18	26	20	16	15	0.00132	0.771896	587	193	956
1379	chr8_68500000	0	1	0	31	20	0	3	7	15	4	129	61	33	5	17	5	11	14	25	0	27	0.00264	1.26797	541	264	565
1380	chr8_69500000	0	1	0	27	22	0	1	7	9	3	90	38	19	5	6	0	1	10	13	2	47	0.03864	0.540707	543	299	370
1381	chr8_70500000	1	3	2	38	35	5	5	11	12	4	168	51	26	15	6	4	6	19	18	14	21	0.0225	0.739895	498	193	769
1382	chr8_71500000	2	4	4	35	31	3	4	11	12	6	137	37	28	7	9	6	7	16	25	4	29	0.01674	0.673445	517	171	626
1383	chr8_72500000	3	22	5	46	39	3	3	10	11	5	159	77	35	16	13	13	14	36	19	10	17	0.02823	0.571132	502	159	369
1384	chr8_73500000	1	8	1	44	42	1	2	10	12	4	133	43	21	4	2	1	6	4	9	5	33	0.02403	0.541998	514	269	410
1385	chr8_74500000	1	7	4	44	33	5	13	8	15	9	154	54	29	9	20	18	28	22	26	3	21	0	1.19856	625	261	829
1386	chr8_75500000	0	4	2	38	33	2	5	7	9	5	117	44	22	3	10	16	11	7	16	1	22	0.02928	0.131819	519	245	395
1387	chr8_76500000	1	1	1	23	19	1	2	4	10	1	61	22	11	4	0	2	0	5	4	3	32	0.0378	-0.676535	502	271	386
1388	chr8_77500000	0	3	0	15	8	1	3	3	4	2	88	25	12	6	1	1	2	5	4	3	20	0.042219	-1.06337	491	195	318
1389	chr8_78500000	0	0	0	16	12	0	0	2	5	0	32	12	5	1	0	0	1	0	1	3	23	0.039141	0	453	231	251
1390	chr8_79500000	2	3	1	27	21	2	3	6	7	3	71	30	16	3	2	6	5	6	8	5	16	0.0441	-0.723749	561	238	281
1391	chr8_80500000	1	6	4	40	35	6	7	7	12	4	117	49	28	9	2	10	11	13	15	7	21	0.0195	0.312488	542	297	464
1392	chr8_81500000	0	3	7	38	36	4	3	11	16	4	179	55	32	9	2	22	14	16	17	7	15	0.00702	0.131174	482	212	877
1393	chr8_82500000	2	7	2	45	38	6	9	5	13	11	126	38	29	8	10	14	7	7	8	10	15	0.032071	0.035144	511	280	437
1394	chr8_83500000	0	0	2	12	10	0	0	3	2	0	44	5	3	0	0	0	0	0	2	0	11	0.041429	0	557	293	284
1395	chr8_84500000	0	0	0	17	15	0	0	2	6	0	46	4	0	0	0	0	0	0	0	0	33	0.0408	0	497	315	235
1396	chr8_85500000	0	0	0	21	15	0	0	4	5	1	42	17	8	1	0	0	0	4	4	3	19	0.03738	-0.334971	539	224	355
1397	chr8_86500000	0	6	0	25	26	2	6	7	9	13	78	32	20	7	4	10	3	10	8	5	10	0.02238	-0.859567	419	154	490
1398	chr8_87500000	0	2	1	35	35	2	3	8	11	8	92	24	11	5	5	7	8	6	12	2	32	0.03474	-0.719472	573	259	612
1399	chr8_88500000	0	0	0	8	5	0	0	1	8	2	39	13	9	0	1	0	0	0	4	0	73	0.04116	-0.979218	530	342	294
1400	chr8_89500000	4	2	1	31	18	1	2	4	12	1	71	36	22	2	1	5	13	9	20	1	34	0.04272	-0.767272	550	226	316
1401	chr8_90500000	1	4	2	33	30	4	4	7	10	3	83	32	20	3	6	7	13	12	10	10	44	0.03114	0.587619	564	276	372
1402	chr8_91500000	0	3	1	34	21	3	4	6	12	6	108	44	34	7	6	3	6	15	22	9	37	0.0183	0.826457	518	290	393
1403	chr8_92500000	2	3	1	26	17	3	3	5	12	5	82	26	15	3	6	13	8	9	7	1	20	0.03816	0.750598	530	239	408
1404	chr8_93500000	0	1	2	19	16	2	3	2	6	3	87	38	33	6	2	5	7	5	19	3	19	0.0348	-0.054958	520	173	378
1405	chr8_94500000	0	5	2	30	26	4	6	9	8	8	136	49	19	6	8	5	7	12	14	3	31	0.03102	0.665359	501	250	580
1406	chr8_95500000	2	16	6	46	45	9	18	10	17	12	144	53	30	16	22	49	23	23	20	8	16	0.00126	1.1184	511	244	938
1407	chr8_96500000	0	6	1	43	39	4	4	7	10	3	127	37	13	4	5	7	6	10	9	5	19	0.033	0.827144	551	285	538
1408	chr8_97500000	1	5	3	35	35	3	6	8	20	6	144	43	30	13	4	7	7	21	14	4	25	0.02622	-0.866997	552	225	519
1409	chr8_98500000	0	5	1	49	43	1	5	14	13	5	173	48	26	8	5	10	11	18	20	3	21	0.01278	0.352007	471	293	879
1410	chr8_99500000	1	8	3	50	42	5	7	13	22	9	152	46	26	11	16	25	12	19	15	9	28	0.01176	0.944305	524	218	692
1411	chr8_100500000	0	2	0	26	24	2	2	7	7	3	77	18	9	2	3	8	15	5	6	1	23	0.03558	-0.051652	611	147	555
1412	chr8_101500000	2	23	6	52	48	12	17	15	24	9	185	67	43	20	7	12	12	30	24	21	24	0.00492	0.862022	520	212	889
1413	chr8_102500000	1	9	7	51	36	6	13	13	18	3	227	88	43	16	14	5	6	28	30	12	22	0	0.86132	526	252	644
1414	chr8_103500000	2	11	13	57	54	6	10	18	27	8	227	106	48	21	13	9	9	57	47	10	32	0	1.38632	432	333	932
1415	chr8_104500000	1	5	5	37	30	4	8	7	11	8	124	61	27	9	17	16	20	23	24	8	37	0.00198	1.11114	579	262	505
1416	chr8_105500000	0	2	1	43	36	2	2	9	8	5	107	34	12	4	3	1	12	11	6	4	25	0.02514	-0.010808	521	263	508
1417	chr8_106500000	0	0	0	26	27	1	0	5	7	2	84	19	11	1	0	0	2	4	4	1	13	0.04398	-0.989494	448	182	389
1418	chr8_107500000	2	3	2	37	30	2	4	9	8	2	87	29	15	3	5	14	5	5	7	2	14	0.04356	-0.931758	533	277	493
1419	chr8_108500000	1	0	0	34	26	0	1	4	7	2	91	22	10	2	0	0	0	3	4	4	25	0.04134	-0.832596	453	219	385
1420	chr8_109500000	1	3	2	26	25	3	4	6	8	4	73	17	9	5	3	4	14	9	9	2	20	0.03786	-0.710137	583	246	453
1421	chr8_110500000	1	4	1	45	42	3	7	4	12	8	98	38	17	8	11	2	16	9	11	7	16	0.04278	-0.75953	542	233	406
1422	chr8_111500000	1	2	0	21	16	0	1	4	12	0	52	4	3	1	0	0	0	6	7	0	19	0.04272	0	576	340	267
1423	chr8_112500000	1	0	1	23	21	0	0	5	6	0	58	17	10	2	0	0	4	1	4	3	16	0.0417	0	540	379	264
1424	chr8_113500000	2	0	0	12	11	0	0	3	1	1	52	23	11	0	0	0	1	0	8	2	31	0.04122	-0.999161	464	257	351
1425	chr8_114500000	0	0	0	21	16	0	0	2	12	2	48	7	4	5	0	0	4	3	2	1	17	0.04152	-0.999161	558	303	253
1426	chr8_115500000	0	6	0	17	14	1	1	2	2	0	71	7	11	9	3	7	1	3	4	1	17	0.03798	0	597	290	285
1427	chr8_116500000	1	1	1	22	16	0	2	4	7	1	73	34	13	2	1	4	3	7	14	3	28	0.042779	0.160847	419	247	354
1428	chr8_117500000	0	6	1	37	26	4	5	5	10	5	112	39	23	5	9	4	11	8	15	0	45	0.03222	0.231273	488	268	543
1429	chr8_118500000	1	1	2	41	33	0	1	7	6	3	113	45	21	1	5	2	4	9	8	0	14	0.03456	-0.366241	535	280	526
1430	chr8_119500000	3	4	2	40	25	1	4	5	9	4	175	65	29	6	3	3	7	8	20	8	16	0.03666	0.124337	561	260	581
1431	chr8_120500000	0	8	1	38	31	5	7	10	16	7	100	38	15	10	11	9	10	12	9	7	29	0.0279	-0.199142	536	259	722
1432	chr8_121500000	1	2	1	34	30	2	4	8	14	5	122	32	19	6	1	15	1	12	11	4	16	0.03834	-0.128859	541	229	676
1433	chr8_122500000	1	0	0	22	15	1	0	5	16	1	70	22	11	2	0	0	1	8	6	1	23	0.04122	-0.089996	502	308	615
1434	chr8_123500000	1	1	1	47	37	2	1	12	9	1	151	33	20	2	4	17	17	19	9	9	24	0.02832	0.002682	531	352	616
1435	chr8_124500000	2	11	4	39	36	9	12	10	19	13	168	44	22	12	28	17	18	22	19	14	26	0.00108	0.395841	547	278	917
1436	chr8_125500000	1	7	3	43	47	4	9	10	8	8	174	45	21	11	7	5	9	12	19	7	15	0.00396	-0.673962	532	332	837
1437	chr8_126500000	2	8	6	52	38	4	7	11	11	4	210	76	26	7	11	8	13	26	17	1	14	0.0069	0.384965	548	298	912
1438	chr8_127500000	2	3	4	43	41	2	2	11	10	1	135	60	26	5	6	1	1	14	27	1	49	0.01452	0.859508	619	380	689
1439	chr8_128500000	5	8	6	38	30	3	4	10	17	3	203	32	13	8	16	2	2	32	24	6	14	0	0.760684	579	252	920
1440	chr8_129500000	1	2	2	21	17	0	1	3	7	0	166	33	26	6	15	3	3	11	13	8	42	0	1.01719	534	257	695
1441	chr8_130500000	3	2	3	52	40	3	2	13	6	2	122	38	16	3	7	3	4	16	11	0	46	0.00036	0.891504	664	265	692
1442	chr8_131500000	1	1	3	52	41	0	2	9	10	3	207	85	24	5	8	5	26	11	9	5	19	0.0141	0.24749	611	309	917
1443	chr8_132500000	1	5	3	21	15	1	3	5	7	2	94	36	13	10	3	4	4	8	9	1	46	0.03738	-0.137647	627	375	502
1444	chr8_133500000	0	1	4	43	43	0	2	14	15	8	173	51	22	3	11	2	21	8	8	6	18	0.00654	-0.217119	580	304	704
1445	chr8_134500000	1	2	2	35	33	2	4	12	14	5	229	61	21	2	1	0	9	11	6	11	14	0.01386	-1.20209	520	339	879
1446	chr8_135500000	0	3	1	22	24	3	4	10	11	1	112	27	16	3	2	4	7	10	13	8	12	0.03324	-1.34757	568	335	627
1447	chr8_136500000	0	1	0	21	21	1	1	6	3	1	119	23	11	1	2	1	7	9	4	2	29	0.04122	-1.16843	539	397	554
1448	chr8_137500000	0	0	0	18	13	0	0	2	1	0	55	8	4	0	0	0	0	2	1	0	27	0.04626	0	587	394	492
1449	chr8_138500000	1	0	0	17	18	0	0	5	4	0	70	14	7	0	0	0	0	1	1	0	31	0.0444	0	506	375	460
1450	chr8_139500000	1	2	0	39	39	0	3	14	10	2	166	40	9	5	1	0	4	14	6	4	37	0.0294	-1.0548	524	274	689
1451	chr8_140500000	0	0	1	45	40	0	0	12	9	3	235	50	11	4	0	0	4	15	10	11	32	0.01158	-1.0212	516	346	504
1452	chr8_141500000	2	4	7	51	53	5	6	16	10	4	283	103	50	8	39	20	35	45	49	10	29	0	0.666923	674	118	873
1453	chr8_142500000	0	4	5	67	71	4	8	26	34	8	354	105	47	14	2	3	20	45	30	28	32	0	0.968248	442	189	605
1454	chr8_143500000	0	3	7	79	85	4	3	24	17	13	361	82	34	14	7	14	21	38	17	22	40	0	-0.685502	404	310	327
1455	chr8_144500000	1	18	5	67	91	13	19	24	38	30	375	102	61	50	19	32	27	49	32	38	46	0	0.681054	409	390	618
1456	chr8_145500000	3	31	15	68	82	16	29	23	47	43	275	103	59	52	44	45	82	60	58	28	24	0	1.00341	390	148	729
1457	chr8_146500000	0	16	6	22	22	7	11	4	0	8	89	18	11	13	29	20	15	15	15	6	18	0	0.610367	160	146	223
1458	chr9_500000	3	4	4	38	41	3	5	11	16	7	150	66	42	24	4	5	16	20	27	21	19	0.00504	-0.472688	406	161	788
1459	chr9_1500000	0	0	0	36	35	0	1	16	7	1	97	18	11	3	0	0	1	9	3	6	20	0.04086	-1.08334	530	290	433
1460	chr9_2500000	2	4	6	52	41	5	6	14	15	4	154	59	25	10	14	19	8	43	30	5	47	0.01752	0.450213	472	307	471
1461	chr9_3500000	1	3	2	19	18	2	3	7	6	3	80	47	19	3	8	8	3	8	22	1	39	0.04272	-0.920757	516	187	426
1462	chr9_4500000	0	10	2	57	58	5	9	15	11	9	142	48	25	11	14	10	17	26	22	7	33	0.02922	0.503976	528	174	681
1463	chr9_5500000	1	5	0	38	33	3	4	7	9	13	82	27	20	4	5	5	13	11	14	3	51	0.03198	-0.238086	632	178	475
1464	chr9_6500000	1	14	4	34	30	9	15	7	13	8	139	53	30	12	30	13	13	25	43	6	43	0.01332	0.488923	462	272	906
1465	chr9_7500000	0	3	1	32	29	4	1	11	5	2	92	42	16	3	10	1	4	7	18	1	27	0.03378	-0.1481	435	311	458
1466	chr9_8500000	0	0	1	23	18	0	1	3	11	1	97	62	23	2	5	13	23	12	35	2	24	0.04362	-1.28596	403	127	455
1467	chr9_9500000	1	1	1	35	29	0	1	3	2	1	48	15	7	1	1	0	1	4	8	0	24	0.04242	-1.28596	464	239	349
1468	chr9_10500000	1	1	1	19	13	0	0	3	13	1	47	25	14	1	1	0	2	3	5	5	20	0.04236	-1.28596	472	228	355
1469	chr9_11500000	0	0	0	10	5	0	0	1	3	0	32	8	5	0	1	0	1	3	3	0	31	0.04098	0	530	333	244
1470	chr9_12500000	0	0	1	26	24	0	0	4	7	2	58	14	7	3	0	0	2	6	12	1	25	0.039	0.545962	500	320	333
1471	chr9_13500000	2	2	0	23	11	1	3	5	8	1	82	44	19	4	29	1	2	9	11	1	39	0.042	0.61629	446	206	477
1472	chr9_14500000	2	5	3	45	33	4	4	10	17	4	122	76	33	11	10	17	5	42	41	7	26	0.0381	0.593751	431	141	482
1473	chr9_15500000	2	12	1	44	39	1	8	9	10	4	82	35	16	5	13	9	9	16	22	1	44	0.02328	0.942461	603	228	684
1474	chr9_16500000	4	2	3	35	25	5	1	10	14	3	177	71	39	18	18	1	16	36	33	4	26	0.0141	0.173478	351	184	610
1475	chr9_17500000	0	4	2	32	24	3	3	9	12	2	84	28	17	4	4	36	22	7	15	3	36	0.04356	-0.472681	585	222	416
1476	chr9_18500000	0	0	0	33	25	0	0	6	5	2	105	36	18	3	0	0	2	14	16	1	28	0.04566	-0.281341	488	138	477
1477	chr9_19500000	0	16	2	47	45	7	12	13	12	8	127	53	30	16	23	27	33	27	39	6	28	0.01848	1.15275	561	190	906
1478	chr9_20500000	0	3	3	25	23	1	4	6	9	3	95	70	19	7	13	13	2	20	27	3	27	0.04176	0.173519	499	198	488
1479	chr9_21500000	0	5	1	54	52	3	5	9	14	22	102	31	28	11	16	5	13	11	12	18	21	0.03126	-0.233826	508	248	358
1480	chr9_22500000	0	2	1	38	26	1	2	7	12	3	46	32	12	3	0	2	2	9	9	4	23	0.04074	0.189534	546	251	379
1481	chr9_23500000	0	2	1	15	11	3	5	4	13	1	78	24	22	8	5	2	8	11	10	6	47	0.0354	-0.718761	487	220	374
1482	chr9_24500000	0	1	0	16	7	1	0	3	7	1	43	27	13	0	1	0	1	1	8	1	48	0.0423	0	530	247	317
1483	chr9_25500000	0	1	0	10	7	0	1	3	4	1	33	17	8	2	1	0	0	5	8	2	53	0.04224	-0.983115	517	274	307
1484	chr9_26500000	1	8	3	28	20	8	8	9	10	4	77	36	17	6	16	5	4	14	18	2	36	0.03246	1.07572	510	246	487
1485	chr9_27500000	2	5	3	30	29	4	7	9	11	8	107	64	31	15	14	39	14	24	33	4	35	0.02898	0.574795	498	198	522
1486	chr9_28500000	1	1	1	18	12	1	1	2	9	1	46	35	16	3	2	3	3	6	11	0	37	0.04206	-0.773306	494	182	385
1487	chr9_29500000	0	1	0	17	9	1	1	3	5	0	35	12	10	2	1	11	2	2	7	1	20	0.04212	0	584	270	310
1488	chr9_30500000	0	0	0	14	9	0	0	2	4	0	38	11	2	0	0	0	1	0	1	1	44	0.04098	0	558	327	209
1489	chr9_31500000	0	0	0	20	16	0	0	2	6	0	34	13	12	1	0	0	1	0	3	2	35	0.04176	0	549	248	270
1490	chr9_32500000	2	7	1	40	36	6	8	12	12	8	78	35	13	6	21	15	15	17	18	2	62	0.03234	-0.145559	582	292	500
1491	chr9_33500000	3	18	5	55	58	6	19	14	19	15	160	49	36	16	41	11	28	34	38	14	22	0.0003	0.861601	593	234	986
1492	chr9_34500000	1	17	5	72	77	12	22	23	27	25	194	82	48	30	9	31	38	37	39	31	25	0	1.20316	562	184	1016
1493	chr9_35500000	3	31	11	74	85	21	35	21	29	31	208	89	45	35	19	27	40	51	48	22	45	0	1.13685	588	244	712
1494	chr9_36500000	1	14	3	68	76	10	13	18	18	8	206	89	39	17	30	26	38	56	32	11	28	0	1.48618	580	191	1151
1495	chr9_37500000	3	15	5	48	44	8	13	10	22	15	197	80	44	26	41	27	37	44	33	18	24	0	0.777377	639	119	992
1496	chr9_38500000	2	6	5	42	38	3	7	15	10	5	151	54	38	13	6	6	22	34	23	22	25	0.00936	0.263375	586	343	686
1497	chr9_71500000	4	9	4	53	36	6	12	14	13	9	172	87	42	13	20	12	15	51	37	9	30	0.0123	0.557961	567	224	756
1498	chr9_72500000	1	4	3	46	37	3	3	13	14	7	126	69	26	10	27	17	22	31	24	7	62	0.0054	0.635056	531	252	521
1499	chr9_73500000	0	3	0	28	29	2	2	8	11	2	90	52	28	8	13	8	7	27	38	5	20	0.04014	-0.141623	461	165	592
1500	chr9_74500000	1	10	2	46	40	5	8	11	13	7	95	34	28	14	11	7	10	23	27	5	37	0.0096	1.13369	495	258	838
1501	chr9_75500000	2	2	1	38	30	0	1	5	15	3	96	45	12	3	3	0	1	12	17	0	29	0.02916	0.243512	438	283	564
1502	chr9_76500000	2	15	2	19	16	0	1	5	3	0	62	30	14	9	4	2	1	9	19	1	29	0.04284	0	536	259	328
1503	chr9_77500000	1	5	1	41	45	3	6	8	7	6	95	42	19	7	4	10	9	17	22	2	34	0.0426	-0.305152	525	210	615
1504	chr9_78500000	0	1	3	22	18	1	1	3	5	1	88	47	15	3	10	4	6	16	28	3	36	0.04098	-0.746373	492	234	548
1505	chr9_79500000	1	3	2	44	43	0	6	12	14	5	138	76	44	11	18	16	28	21	27	16	34	0	0.880668	556	312	754
1506	chr9_80500000	0	14	3	50	42	3	6	10	10	5	161	67	31	6	24	20	18	36	36	3	67	0	1.10851	480	218	554
1507	chr9_81500000	1	0	1	32	27	0	0	8	13	0	110	59	21	5	3	2	2	13	26	1	52	0.04548	0	479	340	430
1508	chr9_82500000	0	4	0	24	19	2	5	2	3	1	92	47	22	4	7	1	5	9	9	8	44	0.0438	-0.915927	457	240	401
1509	chr9_83500000	0	1	0	17	9	1	0	3	10	0	42	24	7	2	1	0	0	5	10	0	58	0.04284	0	552	281	305
1510	chr9_84500000	0	4	2	21	13	2	6	2	8	2	117	40	24	6	7	1	14	8	14	2	40	0.02832	-0.649933	457	238	678
1511	chr9_85500000	1	0	1	31	28	1	4	7	6	2	115	40	10	3	1	4	3	10	11	1	63	0.03198	0.369701	435	276	386
1512	chr9_86500000	1	16	3	27	29	6	8	9	10	9	106	36	23	11	13	2	9	16	14	10	26	0.02214	-0.148781	572	266	753
1513	chr9_87500000	1	0	4	41	40	1	1	13	12	1	106	48	25	2	3	0	5	10	6	7	37	0.01806	-0.520607	428	318	499
1514	chr9_88500000	0	9	3	39	31	4	8	9	13	6	107	59	26	10	28	32	14	31	33	8	34	0.00048	0.75557	583	281	709
1515	chr9_89500000	2	1	3	48	40	2	4	13	7	2	137	62	29	6	2	4	4	20	23	18	49	0	0.307385	515	305	525
1516	chr9_90500000	0	4	2	58	55	2	5	15	15	4	215	83	47	13	12	20	12	32	36	9	41	0	0.493427	434	440	731
1517	chr9_91500000	0	14	4	41	37	6	13	7	13	8	184	55	27	12	8	6	23	43	30	7	57	0	0.088887	559	321	453
1518	chr9_92500000	2	2	2	56	51	1	2	13	10	2	168	42	32	12	4	2	6	19	30	9	27	0	0.542802	344	220	274
1519	chr9_93500000	0	0	0	52	44	2	0	8	9	3	140	44	29	6	3	1	6	27	21	11	57	0	-0.611143	492	358	398
1520	chr9_94500000	1	3	1	52	44	2	6	14	13	5	178	55	31	10	14	20	21	31	29	21	41	0	0.145694	640	291	578
1521	chr9_95500000	1	10	1	52	52	6	13	16	15	15	230	75	35	15	17	24	37	50	39	16	39	0	0.999688	578	216	798
1522	chr9_96500000	1	13	1	64	67	4	9	20	14	7	241	70	43	20	27	9	16	43	30	18	50	0	0.748694	597	259	485
1523	chr9_97500000	0	4	1	54	56	6	5	13	13	7	172	82	33	19	17	62	25	32	37	19	28	0.00084	0.521559	540	227	814
1524	chr9_98500000	3	6	2	46	34	5	10	13	17	5	203	94	50	21	10	15	18	48	34	27	42	0	0.750653	502	316	553
1525	chr9_99500000	0	15	5	34	34	8	19	5	16	11	163	83	44	22	29	61	24	44	60	7	35	0	1.14324	586	309	900
1526	chr9_100500000	0	14	6	59	53	9	12	14	23	14	213	80	44	33	20	18	29	58	35	28	39	0	0.879134	648	185	955
1527	chr9_101500000	0	7	4	59	65	4	6	17	15	8	237	73	37	10	6	6	15	44	37	11	32	0	-0.133956	678	278	800
1528	chr9_102500000	1	6	1	38	29	2	5	6	15	4	113	58	30	9	13	19	13	25	24	5	37	0.00324	0.585508	781	208	612
1529	chr9_103500000	0	6	2	30	31	3	8	9	20	7	112	59	25	11	23	5	18	28	31	2	47	0.02358	0.546481	644	268	554
1530	chr9_104500000	1	5	2	40	41	3	5	11	14	9	76	27	22	9	8	6	6	12	12	2	39	0.03984	-0.02237	589	289	380
1531	chr9_105500000	0	0	0	16	10	0	0	0	5	1	27	4	1	0	0	1	2	1	3	2	38	0.0417	-0.724434	629	304	276
1532	chr9_106500000	1	2	1	14	8	2	2	2	5	1	36	13	3	1	1	1	1	5	4	0	34	0.04212	-0.926832	597	308	306
1533	chr9_107500000	2	8	3	35	22	4	7	9	10	11	113	47	21	9	5	11	10	22	20	15	36	0.02388	-0.655818	552	267	763
1534	chr9_108500000	0	5	1	41	30	3	6	7	12	5	78	50	21	10	13	18	16	24	29	11	32	0.03258	0.136394	639	182	556
1535	chr9_109500000	0	5	3	28	19	3	2	7	6	2	111	39	19	5	4	1	4	20	19	2	47	0.02748	-0.070784	646	219	535
1536	chr9_110500000	1	7	3	28	25	4	8	7	11	3	121	60	23	7	12	1	5	22	22	6	36	0.002478	0.394777	541	216	1082
1537	chr9_111500000	0	4	4	49	43	2	4	8	6	8	122	42	13	4	20	5	8	21	18	3	43	0.016242	0.426208	586	218	673
1538	chr9_112500000	1	4	2	57	67	7	5	23	13	6	199	78	38	11	14	12	23	37	30	6	35	0.0066	0.084107	524	213	771
1539	chr9_113500000	1	2	2	20	16	1	1	4	7	5	82	37	14	3	7	3	5	9	8	3	47	0.03816	-0.740214	648	231	550
1540	chr9_114500000	2	7	1	35	29	5	8	10	11	11	128	48	25	13	12	23	15	26	37	4	37	0.00384	1.33253	589	211	943
1541	chr9_115500000	0	10	2	41	37	10	13	13	18	11	151	69	36	18	32	21	27	45	47	12	45	0	0.694308	666	250	835
1542	chr9_116500000	1	10	9	62	61	7	14	20	22	15	296	105	55	23	27	7	49	64	46	30	34	0	0.905013	611	161	1017
1543	chr9_117500000	1	5	1	52	48	2	5	18	15	11	217	71	30	10	13	9	21	42	30	19	19	0	1.06784	616	290	991
1544	chr9_118500000	0	2	0	23	22	0	0	8	6	2	98	27	14	2	2	5	10	9	8	3	39	0.021	0.517767	629	280	667
1545	chr9_119500000	4	2	5	39	32	1	2	10	12	4	163	73	39	7	9	3	25	11	28	7	38	0.00768	0.124724	565	157	980
1546	chr9_120500000	0	0	3	42	35	1	0	11	7	2	91	56	22	4	4	3	7	8	15	3	26	0.0486	-0.357162	582	240	720
1547	chr9_121500000	0	0	2	22	16	0	0	4	2	1	55	29	11	3	4	2	1	6	18	0	30	0.0459	0.356641	617	264	631
1548	chr9_122500000	3	3	0	44	34	0	3	11	12	2	108	69	20	7	3	1	1	17	14	7	45	0.0366	0.356641	677	279	837
1549	chr9_123500000	1	7	2	57	57	8	10	12	19	10	171	64	39	16	35	23	20	34	34	16	28	0.00318	0.747378	644	159	987
1550	chr9_124500000	1	4	10	79	81	4	7	27	22	9	307	87	58	32	18	8	22	50	28	52	32	0	0.957289	647	179	1082
1551	chr9_125500000	1	9	2	26	29	8	9	7	17	25	109	50	32	15	22	13	19	32	32	7	13	0.01608	0.302942	673	179	816
1552	chr9_126500000	2	1	3	50	42	3	2	11	18	4	224	95	40	21	16	5	28	43	37	22	42	0	1.35158	635	140	1031
1553	chr9_127500000	7	17	8	69	78	8	11	22	26	14	231	95	67	39	47	50	51	64	35	9	25	0	1.21821	542	95	1297
1554	chr9_128500000	1	5	2	40	40	6	7	13	14	4	239	91	41	19	27	4	31	47	39	19	44	0	1.12737	531	163	1000
1555	chr9_129500000	4	6	9	77	93	7	7	32	22	7	311	75	68	29	16	8	26	56	53	44	25	0	0.992077	668	166	849
1556	chr9_130500000	3	43	14	94	101	18	37	27	41	29	356	170	82	45	50	52	36	73	79	26	16	0	1.37838	519	125	1463
1557	chr9_131500000	6	39	13	66	74	26	34	27	45	32	277	118	62	47	74	62	89	88	62	20	11	0	1.36826	441	81	1747
1558	chr9_132500000	2	13	11	59	48	11	13	23	27	13	354	135	86	59	23	59	40	83	74	39	32	0	1.19205	490	181	1447
1559	chr9_133500000	0	9	5	62	65	9	12	22	26	11	304	100	53	23	28	12	42	77	63	20	34	0	1.04223	414	124	1052
1560	chr9_134500000	1	12	8	66	60	6	10	20	18	8	333	120	74	34	52	17	40	70	73	15	30	0	1.39788	547	169	1059
1561	chr9_135500000	2	10	6	61	62	6	15	18	26	14	309	104	53	32	9	15	34	61	42	42	48	0	0.931955	529	167	973
1562	chr9_136500000	0	16	4	84	98	10	16	32	36	21	378	87	57	29	16	16	29	73	64	44	59	0	0.684178	430	192	810
1563	chr9_137500000	0	3	2	51	56	1	3	18	15	6	315	86	26	9	14	10	17	45	38	11	52	0	-0.621282	339	173	433
1564	chr9_138500000	0	7	3	69	73	4	5	22	19	16	333	93	51	24	13	14	21	59	48	17	54	0	-0.384122	446	280	521
1565	chr9_139500000	3	25	11	85	105	10	23	33	44	47	357	126	78	57	22	36	53	97	61	46	32	0	0.961868	235	139	614
1566	chr9_140500000	1	20	8	67	73	14	18	17	40	32	372	131	73	49	64	31	47	62	60	38	76	0	0.793652	533	172	691
1567	chr10_500000	0	5	3	40	37	0	7	8	11	5	260	58	25	12	15	14	50	34	14	13	21	0	0.36921	362	154	434
1568	chr10_1500000	2	8	3	50	41	5	8	14	16	6	281	65	32	13	7	4	11	38	32	14	44	0.00852	0.715727	345	156	355
1569	chr10_2500000	1	0	0	25	16	0	0	6	5	0	120	26	12	0	1	0	0	5	7	1	35	0.04278	0	452	254	353
1570	chr10_3500000	4	9	4	39	31	2	7	6	9	3	275	62	28	7	8	2	19	23	23	4	29	0.00468	-0.699675	319	234	534
1571	chr10_4500000	0	0	1	20	18	0	2	9	3	2	92	14	9	1	0	0	0	4	3	2	17	0.04536	-1.05985	490	261	344
1572	chr10_5500000	0	9	0	46	40	6	12	13	17	16	208	49	27	11	17	15	10	25	25	7	31	0.01632	0.037409	484	315	568
1573	chr10_6500000	2	6	0	59	54	1	6	14	17	6	248	81	33	10	18	16	23	21	26	5	30	0	0.867033	492	277	675
1574	chr10_7500000	0	3	0	32	28	3	2	10	6	6	186	50	23	6	15	45	24	16	9	6	27	0.00366	-0.103114	442	174	662
1575	chr10_8500000	0	0	1	22	13	0	0	4	11	2	127	27	14	7	1	0	8	3	0	7	9	0.04176	0.094894	437	144	690
1576	chr10_9500000	1	0	1	30	14	1	0	2	3	0	47	12	6	0	0	0	2	4	5	13	17	0.045	0	584	264	363
1577	chr10_10500000	0	0	0	18	10	0	0	2	7	0	85	24	9	3	0	0	1	4	5	3	27	0.04704	-0.579199	494	264	453
1578	chr10_11500000	0	3	5	53	54	1	4	13	19	5	285	82	40	11	26	21	28	29	32	4	11	0.00264	0.61721	425	184	686
1579	chr10_12500000	1	5	1	39	37	3	9	11	15	7	211	53	20	9	28	18	22	19	19	6	16	0	0.823027	437	168	1225
1580	chr10_13500000	2	19	6	60	58	9	13	21	22	11	238	76	45	19	14	17	17	37	38	8	14	0	1.07714	441	206	987
1581	chr10_14500000	0	7	2	46	41	3	5	12	13	6	195	64	30	10	15	26	22	21	13	4	21	0	0.47914	450	270	737
1582	chr10_15500000	0	4	2	50	52	4	8	10	7	9	165	36	22	9	16	11	23	10	13	12	18	0.02082	0.444392	422	203	816
1583	chr10_16500000	2	5	2	36	30	5	3	7	14	4	118	45	22	6	3	10	2	18	27	1	37	0.03534	-0.593259	518	269	675
1584	chr10_17500000	1	6	3	28	25	7	10	10	12	8	111	39	17	6	3	12	6	12	15	4	25	0.01668	0.219538	470	284	731
1585	chr10_18500000	0	4	0	21	22	3	5	5	7	7	95	24	21	7	8	4	2	11	9	3	10	0.03474	-0.424942	397	191	798
1586	chr10_19500000	1	0	0	21	12	0	1	2	7	1	52	12	6	1	0	0	1	2	2	0	17	0.0438	0	573	264	433
1587	chr10_20500000	0	3	1	17	12	0	2	3	7	2	83	53	27	3	13	9	6	7	23	0	36	0.03582	-0.404926	485	221	446
1588	chr10_21500000	4	14	5	41	28	10	16	11	10	5	163	48	33	11	12	4	10	35	49	6	20	0.00462	1.13104	450	280	926
1589	chr10_22500000	1	5	3	32	27	4	7	8	19	8	164	65	41	17	8	5	19	28	19	6	30	0.0021	0.168189	568	175	575
1590	chr10_23500000	2	5	1	49	42	3	5	11	16	8	149	39	32	16	0	4	12	20	9	12	32	0.02034	-0.661308	554	292	716
1591	chr10_24500000	0	1	1	30	33	1	0	13	5	3	130	47	19	3	10	11	5	11	11	0	21	0.02682	-0.529031	522	164	686
1592	chr10_25500000	1	4	1	29	26	2	6	7	6	5	118	32	19	6	0	2	6	11	10	5	19	0.0417	-0.244646	552	224	669
1593	chr10_26500000	1	1	2	47	44	1	3	5	10	4	122	37	17	11	1	2	2	7	2	7	17	0.0309	-0.301425	534	256	688
1594	chr10_27500000	0	10	2	33	30	7	10	8	12	9	90	29	20	7	22	8	18	19	23	1	13	0.01122	0.262243	513	217	823
1595	chr10_28500000	0	9	0	30	29	6	7	9	18	5	120	40	21	8	15	4	4	21	16	4	19	0.0267	0.02185	516	220	781
1596	chr10_29500000	3	2	1	47	49	3	3	17	12	3	186	59	31	6	6	14	1	17	25	1	35	0	0.397141	375	262	766
1597	chr10_30500000	3	5	3	50	44	5	5	13	14	5	157	60	32	7	7	17	14	16	12	17	14	0	0.017526	447	312	935
1598	chr10_31500000	1	5	4	28	19	0	3	9	9	2	128	37	17	8	0	0	2	12	12	9	42	0.03366	-1.02838	524	230	496
1599	chr10_32500000	1	12	1	30	26	6	12	7	13	5	118	46	26	8	19	21	22	18	33	0	48	0.0132	0.005778	594	290	741
1600	chr10_33500000	0	5	4	39	31	3	5	9	17	3	135	56	25	8	1	2	3	13	12	1	28	0.0255	0.107676	473	252	529
1601	chr10_34500000	3	0	2	46	31	0	0	8	7	1	177	53	26	3	3	2	15	16	30	0	25	0.00342	0.222766	320	192	668
1602	chr10_35500000	3	7	4	64	59	2	8	11	24	6	251	98	47	15	6	19	49	26	40	8	20	0	0.600981	436	198	1061
1603	chr10_36500000	1	0	1	19	11	0	0	6	9	1	99	35	14	1	0	0	1	3	4	4	15	0.04566	0	532	182	576
1604	chr10_37500000	0	0	1	10	9	0	0	3	2	2	7	1	0	0	0	0	0	0	0	0	1	0.04272	-0.781082	536	190	620
1605	chr10_43500000	3	19	8	59	63	7	16	17	27	8	229	68	37	24	17	39	21	36	29	23	21	0.00912	0.246273	609	209	719
1606	chr10_44500000	2	4	3	41	35	1	4	11	12	5	164	33	16	17	5	5	5	14	12	19	54	0.01974	-0.339922	517	250	344
1607	chr10_45500000	0	5	2	50	46	5	6	14	11	8	177	35	30	16	6	4	3	15	21	9	27	0.02598	-0.759275	562	219	423
1608	chr10_49500000	0	1	1	37	43	1	1	10	8	5	147	54	24	11	1	2	5	10	7	8	8	0.00438	-0.653909	498	228	458
1609	chr10_50500000	0	0	0	56	49	0	1	15	16	14	239	50	22	11	4	2	7	17	7	20	24	0	-0.663553	514	200	433
1610	chr10_52500000	1	7	4	47	43	5	6	8	11	7	120	58	26	11	5	7	12	14	36	4	12	0.0384	-0.338274	461	177	515
1611	chr10_53500000	1	12	3	24	17	1	2	4	7	2	105	57	30	9	7	9	7	11	9	7	20	0.04326	-0.451498	463	164	481
1612	chr10_54500000	3	1	1	39	31	1	1	10	4	3	81	26	13	3	2	1	1	9	12	2	32	0.04122	-0.11788	442	306	417
1613	chr10_55500000	2	1	1	19	11	3	0	1	3	1	67	17	6	0	5	0	0	3	14	0	50	0.03486	0.099579	440	297	345
1614	chr10_56500000	0	0	0	12	10	0	0	1	1	1	33	6	0	0	0	0	0	0	1	0	19	0.04182	0.099579	401	268	324
1615	chr10_57500000	0	0	0	17	14	0	2	2	9	2	39	12	8	5	0	0	0	2	3	1	12	0.04122	0	515	282	272
1616	chr10_58500000	1	2	1	10	4	2	2	0	9	1	43	9	6	3	2	3	6	2	9	1	29	0.04116	-1.1639	523	355	287
1617	chr10_59500000	1	0	0	19	15	0	0	4	4	1	64	17	11	2	0	1	0	4	4	0	20	0.04104	0.061504	496	353	358
1618	chr10_60500000	1	4	3	36	28	3	6	9	9	6	100	31	21	6	5	4	9	10	6	4	20	0.03996	-0.21816	521	226	445
1619	chr10_61500000	0	6	3	51	52	7	8	15	11	6	140	59	23	8	9	6	9	11	16	7	26	0.03114	-0.187492	532	199	536
1620	chr10_62500000	0	5	1	38	38	3	5	6	5	3	119	48	20	5	4	8	7	13	19	9	24	0.0441	0.191858	494	173	545
1621	chr10_63500000	0	1	0	34	27	0	2	5	10	4	81	32	16	6	5	4	2	7	4	10	13	0.04446	-0.925057	547	171	534
1622	chr10_64500000	1	9	3	34	33	6	6	12	8	6	120	37	19	5	2	3	12	14	10	6	17	0.03516	-0.622156	506	247	614
1623	chr10_65500000	2	10	3	36	31	9	9	12	18	2	125	57	20	8	4	1	9	14	22	3	19	0.01818	0.687654	541	241	729
1624	chr10_66500000	0	0	0	11	9	0	0	1	4	0	44	2	5	1	0	0	0	2	1	0	21	0.04308	-1.03851	581	314	338
1625	chr10_67500000	0	1	0	13	6	0	1	1	5	1	35	4	4	1	2	1	1	3	2	1	17	0.04218	-1.04017	513	321	386
1626	chr10_68500000	1	0	1	11	11	1	2	1	4	2	43	19	10	2	0	0	0	2	7	2	11	0.04446	-0.787656	517	143	436
1627	chr10_69500000	0	8	3	32	29	5	10	8	11	6	115	34	25	10	11	8	3	17	23	3	15	0.01992	0.860403	554	222	675
1628	chr10_70500000	1	24	8	22	28	15	22	8	18	15	166	40	27	16	36	50	27	22	23	5	13	0	1.36043	469	130	1675
1629	chr10_71500000	4	7	8	96	112	7	8	34	21	13	305	68	46	16	21	11	31	39	7	27	28	0	0.878309	508	235	917
1630	chr10_72500000	1	4	6	73	71	6	5	21	19	12	314	94	36	12	14	16	29	43	38	12	27	0	1.02026	548	256	898
1631	chr10_73500000	3	5	5	98	105	4	7	29	20	10	323	98	50	18	16	25	34	45	43	34	13	0	0.627508	463	177	1074
1632	chr10_74500000	1	17	6	44	37	12	15	17	23	11	152	67	36	18	40	21	27	31	36	0	22	0	1.27005	576	149	1190
1633	chr10_75500000	4	51	14	40	42	23	27	9	24	24	211	73	40	25	37	34	38	43	60	3	8	0	1.37498	513	101	1166
1634	chr10_76500000	0	6	0	35	26	3	7	11	16	7	156	60	34	7	13	45	19	21	27	0	26	0	0.978257	629	171	1006
1635	chr10_77500000	1	1	4	32	21	2	1	11	9	2	177	66	32	17	1	0	9	6	6	15	33	0.00252	-0.36575	464	202	578
1636	chr10_78500000	0	0	2	32	29	0	0	10	8	2	101	38	14	3	0	0	1	8	7	0	27	0.02796	-1.11614	497	150	419
1637	chr10_79500000	1	10	3	60	61	6	6	18	16	5	309	105	35	15	4	8	12	45	35	6	26	0	0.567685	526	219	878
1638	chr10_80500000	3	5	9	66	48	3	7	18	21	1	269	94	48	15	10	3	10	28	18	12	21	0	-0.189484	551	209	792
1639	chr10_81500000	0	5	1	53	57	3	8	14	17	13	198	55	37	15	9	11	10	19	15	18	19	0.0006	0.240187	543	230	701
1640	chr10_82500000	1	4	2	53	48	0	4	15	15	7	161	42	27	11	10	7	3	11	14	8	20	0.0183	0.100494	554	306	509
1641	chr10_83500000	2	0	1	24	20	0	0	5	9	1	85	27	13	1	0	6	2	7	10	3	17	0.04332	-0.855804	623	225	361
1642	chr10_84500000	0	0	3	19	13	0	0	4	6	1	74	24	13	1	0	0	2	3	8	0	18	0.0465	-0.855804	514	235	452
1643	chr10_85500000	1	1	0	49	51	1	1	7	11	5	117	27	12	3	1	2	4	4	6	8	18	0.03912	0.584169	551	347	453
1644	chr10_86500000	0	2	3	61	54	0	2	12	9	3	141	44	22	7	2	1	7	6	5	5	23	0.03048	0.711359	546	287	459
1645	chr10_87500000	0	0	1	36	31	0	0	9	4	1	150	18	11	0	1	0	2	9	3	4	17	0.03696	-1.15847	619	207	365
1646	chr10_88500000	1	10	3	65	69	8	12	21	20	12	232	95	59	23	14	8	18	43	39	22	12	0	0.874122	566	217	969
1647	chr10_89500000	2	9	3	28	22	4	8	6	20	6	108	41	18	14	11	20	15	13	15	0	21	0.0135	1.07159	532	249	597
1648	chr10_90500000	0	3	3	44	40	1	4	10	9	12	104	30	18	7	1	2	1	8	7	5	15	0.04488	-0.587307	551	178	490
1649	chr10_91500000	0	6	1	31	29	6	8	10	15	9	115	54	18	6	10	4	14	9	19	6	22	0.02772	0.705516	510	372	488
1650	chr10_92500000	2	3	3	46	38	1	5	13	10	4	124	48	22	7	6	7	11	12	15	15	29	0.04086	-0.620948	551	335	424
1651	chr10_93500000	0	10	3	43	42	8	10	14	12	7	125	38	31	12	14	11	17	19	10	7	17	0.021	0.326292	574	177	674
1652	chr10_94500000	1	6	3	55	55	4	7	15	20	8	156	52	22	16	30	26	20	17	15	11	22	0	1.18597	662	214	1150
1653	chr10_95500000	4	11	9	59	52	6	8	17	16	9	205	66	31	18	17	16	8	19	20	12	17	0.00156	0.488447	506	255	867
1654	chr10_96500000	2	10	6	32	26	3	7	10	10	10	94	28	13	7	5	17	6	9	16	3	31	0.01854	0.280581	570	226	569
1655	chr10_97500000	0	8	3	45	35	6	8	14	18	11	194	79	34	15	17	13	21	37	20	9	19	0	0.840427	570	172	746
1656	chr10_98500000	1	4	5	78	80	4	6	28	14	10	237	88	30	16	8	13	21	33	19	16	14	0	1.01321	522	174	926
1657	chr10_99500000	2	26	7	58	72	17	27	23	33	24	310	109	48	30	43	49	50	54	58	18	14	0	1.20865	515	160	1150
1658	chr10_100500000	0	3	1	36	34	2	2	11	10	5	129	35	18	8	2	1	6	11	9	7	20	0.02688	-0.545683	663	144	547
1659	chr10_101500000	2	13	4	50	53	7	15	9	18	13	168	57	26	17	27	29	23	25	18	8	18	0.00402	0.918188	578	205	977
1660	chr10_102500000	1	16	4	88	114	10	17	29	31	22	291	110	72	49	50	23	38	36	28	25	12	0	1.27884	426	117	937
1661	chr10_103500000	4	17	8	58	68	12	19	24	31	15	201	92	44	34	14	43	47	35	27	17	17	0	1.35508	494	109	1123
1662	chr10_104500000	6	24	5	62	60	14	29	24	38	20	243	95	51	33	28	54	50	62	60	22	9	0	1.38542	495	109	1263
1663	chr10_105500000	3	12	6	74	75	12	16	23	21	17	306	85	47	23	14	9	23	42	35	10	19	0	1.36888	519	156	1002
1664	chr10_106500000	1	6	4	42	43	2	6	14	15	5	157	53	27	16	3	2	9	16	16	7	19	0.03594	0.47009	518	181	579
1665	chr10_107500000	0	1	0	18	16	0	0	4	4	1	51	21	6	0	0	0	0	1	5	2	14	0.04338	-0.976857	527	311	404
1666	chr10_108500000	1	0	1	35	28	0	0	8	0	1	97	34	12	1	0	1	5	1	3	9	13	0.04878	-1.14911	427	253	625
1667	chr10_109500000	0	1	1	16	11	0	0	4	4	0	60	17	7	1	1	2	0	2	9	1	16	0.0456	0	575	310	367
1668	chr10_110500000	0	0	0	24	14	0	0	3	3	0	40	6	6	2	0	0	2	2	0	3	18	0.04398	0	474	328	441
1669	chr10_111500000	2	6	7	44	44	5	10	9	21	4	155	45	26	10	10	5	12	20	13	10	26	0.02652	1.31187	490	218	589
1670	chr10_112500000	1	15	4	45	40	9	16	14	22	9	196	63	27	16	7	8	20	27	21	5	21	0.01146	0.464233	556	153	726
1671	chr10_113500000	1	1	1	36	34	1	1	9	10	1	101	18	9	2	7	2	3	5	6	2	33	0.04476	-1.42379	526	329	487
1672	chr10_114500000	1	7	8	44	31	3	6	11	13	5	259	57	42	19	13	7	5	29	12	9	18	0.00468	0.458259	363	138	779
1673	chr10_115500000	1	5	4	56	62	4	5	11	10	11	177	39	28	12	12	10	12	12	9	9	20	0.00288	-0.869714	482	214	682
1674	chr10_116500000	1	3	5	51	46	3	5	10	20	6	174	64	28	10	10	13	14	22	9	6	32	0.0123	0.228146	504	209	707
1675	chr10_117500000	1	0	2	28	22	0	0	7	8	2	97	23	7	1	1	0	5	1	4	5	17	0.04182	-0.37884	524	199	382
1676	chr10_118500000	2	4	7	60	52	1	4	15	20	12	211	79	33	23	4	3	8	19	9	20	11	0.01944	-0.109619	564	177	665
1677	chr10_119500000	0	2	4	40	32	2	3	6	16	4	183	50	33	11	6	3	7	13	9	11	27	0.01614	-0.446265	466	235	608
1678	chr10_120500000	0	13	3	52	50	6	12	13	13	9	204	48	29	16	27	7	24	17	12	10	22	0.0063	0.241819	478	266	813
1679	chr10_121500000	1	12	9	44	43	9	12	11	16	7	232	63	30	14	13	23	29	33	29	12	29	0.00246	0.994153	483	288	845
1680	chr10_122500000	1	1	1	50	44	2	2	12	5	3	157	36	21	4	5	1	6	11	4	8	33	0.00426	-0.878979	504	278	476
1681	chr10_123500000	6	12	6	47	40	7	11	11	19	4	249	79	57	19	26	34	21	34	39	5	38	0	0.494037	483	181	801
1682	chr10_124500000	3	6	4	55	51	7	6	17	18	17	216	65	25	16	17	10	4	20	20	10	31	0	-0.425004	467	221	558
1683	chr10_125500000	1	2	1	78	57	0	1	21	10	3	269	81	37	11	3	1	10	31	13	18	46	0	-0.042024	461	284	548
1684	chr10_126500000	2	11	5	63	57	6	11	15	18	9	367	66	34	17	35	16	22	44	34	10	17	0	1.15867	432	142	912
1685	chr10_127500000	1	3	0	45	43	2	3	13	13	8	205	47	26	10	8	15	12	22	18	8	55	0	-0.587223	520	191	520
1686	chr10_128500000	0	3	1	33	20	0	2	5	12	4	173	35	17	3	9	4	10	10	10	2	22	0	-1.02961	400	175	386
1687	chr10_129500000	1	2	3	53	50	1	3	15	5	6	216	51	24	4	11	2	17	14	6	5	37	0	-1.20828	427	188	446
1688	chr10_130500000	3	0	1	39	40	0	1	9	13	0	213	45	24	3	1	0	3	8	10	8	32	0.0036	0	379	159	285
1689	chr10_131500000	1	5	1	48	40	2	6	13	14	4	239	46	21	9	4	9	16	20	17	7	26	0.00396	-0.955618	394	118	336
1690	chr10_132500000	1	0	1	45	37	0	3	10	1	1	261	45	16	2	0	0	3	11	13	3	28	0.00234	-0.905379	461	315	276
1691	chr10_133500000	1	1	2	53	46	2	1	16	11	5	306	75	32	19	6	2	14	19	26	26	30	0	0.109482	415	209	291
1692	chr10_134500000	1	6	10	76	75	3	7	27	19	10	360	93	56	25	6	34	34	50	42	20	47	0	0.081346	360	186	210
1693	chr10_135500000	0	5	1	29	29	3	6	8	0	19	102	32	23	20	18	11	14	26	11	30	18	0	0.393491	203	125	179
1694	chr11_500000	5	32	12	79	82	13	35	31	51	44	304	136	85	64	61	63	107	84	52	30	19	0	1.0481	352	237	789
1695	chr11_1500000	0	7	8	72	85	5	7	29	25	25	352	72	38	25	13	34	33	40	27	35	43	0	-0.240335	419	177	386
1696	chr11_2500000	3	8	8	87	96	7	12	30	27	17	369	64	40	25	10	4	29	34	30	18	46	0.00042	-0.154876	405	199	305
1697	chr11_3500000	0	14	2	55	62	9	13	21	24	14	225	63	32	19	23	34	21	26	41	11	22	0.00438	1.13347	431	233	971
1698	chr11_4500000	0	3	1	32	32	3	7	11	8	26	68	16	14	9	8	2	3	10	10	3	28	0.0387	-1.00271	554	264	440
1699	chr11_5500000	0	2	1	33	31	2	3	9	5	40	73	20	10	6	5	27	2	6	7	0	22	0.04146	-0.613506	534	186	358
1700	chr11_6500000	1	21	7	65	67	13	19	19	23	36	191	67	36	19	18	11	16	38	29	14	28	0.02184	0.692621	626	305	415
1701	chr11_7500000	0	4	1	41	37	1	4	9	8	15	143	28	12	5	4	2	10	18	12	2	23	0.02892	0.245324	686	254	343
1702	chr11_8500000	2	21	3	75	72	7	15	26	22	12	292	102	44	19	17	48	40	44	50	15	18	0.00054	1.23826	564	150	635
1703	chr11_9500000	2	23	7	44	39	11	18	17	18	10	240	90	48	19	33	26	36	41	49	5	17	0	1.46633	609	173	1196
1704	chr11_10500000	2	22	11	45	39	10	18	14	17	10	194	68	32	14	17	15	12	30	29	6	40	0	1.15271	576	271	651
1705	chr11_11500000	0	4	1	67	59	1	4	13	16	5	208	63	28	2	6	5	21	14	8	5	35	0.0003	-0.641418	555	266	545
1706	chr11_12500000	4	8	5	73	53	4	9	16	19	5	303	53	33	14	16	3	11	39	26	12	33	0	-0.016062	555	190	651
1707	chr11_13500000	1	6	2	60	54	5	6	12	11	4	168	49	21	10	5	7	19	14	18	3	47	0.00918	-0.450578	629	266	496
1708	chr11_14500000	1	10	5	50	50	9	9	13	12	7	160	36	33	12	12	13	12	21	15	9	37	0.01566	0.48637	605	253	624
1709	chr11_15500000	1	0	1	50	44	2	1	14	14	3	143	40	24	3	2	7	0	5	6	6	25	0.04296	-1.29382	586	277	590
1710	chr11_16500000	1	2	5	30	23	2	1	10	14	3	142	50	24	10	5	30	15	17	8	7	15	0.03048	-0.398074	549	97	549
1711	chr11_17500000	0	5	4	80	84	4	6	18	19	12	260	61	30	18	12	4	47	36	10	24	22	0	0.132369	574	146	939
1712	chr11_18500000	1	9	2	48	52	10	14	15	19	22	147	35	26	16	33	21	19	22	17	16	11	0.00786	-0.119848	572	225	919
1713	chr11_19500000	5	5	5	54	48	4	5	18	16	5	243	74	28	7	21	11	11	26	17	6	27	0.00672	-1.20108	514	180	743
1714	chr11_20500000	1	2	2	48	40	1	5	14	11	6	174	40	30	23	9	4	25	10	9	17	9	0.02358	-0.414754	548	256	663
1715	chr11_21500000	0	0	0	19	14	1	0	4	4	1	44	17	4	0	0	0	0	2	1	2	16	0.04344	-0.581747	607	267	499
1716	chr11_22500000	0	5	0	34	30	3	7	3	17	7	74	22	14	9	0	2	6	13	3	4	22	0.04362	-1.00431	522	296	430
1717	chr11_23500000	0	0	0	10	9	0	0	4	4	0	49	8	6	0	0	0	0	0	4	0	21	0.04266	0	501	357	370
1718	chr11_24500000	0	0	0	18	12	0	1	0	7	1	54	13	4	2	0	0	0	4	1	1	22	0.042	-1.01659	503	294	351
1719	chr11_25500000	0	0	1	13	7	0	0	0	0	1	25	13	6	0	0	0	0	0	2	1	29	0.0426	-1.01659	545	298	323
1720	chr11_26500000	0	0	0	27	22	2	1	8	8	3	63	11	14	5	1	0	0	4	1	2	22	0.0441	-1.1528	504	265	449
1721	chr11_27500000	0	24	3	46	40	7	7	9	13	6	175	59	40	15	14	10	10	28	27	12	29	0.02502	1.09869	550	238	633
1722	chr11_28500000	0	2	4	8	7	1	3	3	4	2	49	14	11	2	3	10	5	2	4	1	22	0.04014	-0.495552	553	262	427
1723	chr11_29500000	1	1	0	33	24	1	1	4	6	0	57	10	3	1	0	0	0	2	3	1	22	0.04266	0	502	336	403
1724	chr11_30500000	2	1	2	39	32	2	2	9	11	5	123	40	20	7	2	5	10	4	6	17	27	0.04134	-0.767962	528	284	497
1725	chr11_31500000	0	4	0	33	31	3	2	9	12	6	114	44	22	8	5	8	6	5	7	5	23	0.03846	-0.501545	493	189	477
1726	chr11_32500000	0	7	3	59	64	6	9	11	14	6	163	37	13	12	12	8	7	13	13	9	16	0.00594	0.160575	590	277	848
1727	chr11_33500000	1	12	5	36	31	6	12	11	17	10	202	54	27	12	28	12	21	19	21	9	17	0	1.10742	541	172	911
1728	chr11_34500000	0	7	4	47	45	6	8	13	14	8	187	65	30	10	7	12	14	14	20	4	26	0.00114	0.142124	482	163	820
1729	chr11_35500000	2	2	1	39	33	2	6	8	13	8	159	51	25	7	8	6	17	13	10	14	30	0	0.066342	408	274	648
1730	chr11_36500000	3	4	3	55	52	4	6	16	11	7	192	54	30	9	4	8	24	25	12	15	42	0.02118	-0.194083	506	294	595
1731	chr11_37500000	0	0	0	19	12	0	0	1	2	0	43	8	3	0	0	0	0	1	1	0	58	0.042	0	477	388	328
1732	chr11_38500000	0	0	0	12	9	0	0	1	3	0	43	14	10	0	0	0	0	0	1	0	37	0.04176	0	496	302	325
1733	chr11_39500000	0	0	0	9	5	0	0	2	2	0	24	3	2	0	0	0	0	1	0	0	32	0.04146	0	478	356	435
1734	chr11_40500000	0	0	0	23	19	0	1	7	4	1	52	19	11	2	0	0	2	3	4	3	30	0.04326	-0.839883	446	236	506
1735	chr11_41500000	0	0	1	23	16	0	0	3	6	1	73	23	18	2	0	0	0	0	10	0	47	0.0414	0	497	334	449
1736	chr11_42500000	0	0	0	13	12	0	0	4	10	0	40	13	6	0	0	0	0	3	0	0	32	0.04422	0	563	383	480
1737	chr11_43500000	0	5	1	52	51	7	9	12	10	5	132	46	25	13	12	12	17	18	14	11	66	0.01404	0.433262	534	308	632
1738	chr11_44500000	3	3	7	81	84	2	7	32	21	7	327	95	65	29	4	7	19	27	42	24	35	0	0.744485	534	190	960
1739	chr11_45500000	2	10	7	66	63	6	14	24	19	11	347	85	45	21	14	13	23	44	34	34	28	0	0.787126	573	268	842
1740	chr11_46500000	2	22	12	68	67	11	23	21	32	14	269	92	63	32	51	62	53	51	50	8	7	0	1.37268	466	101	1198
1741	chr11_47500000	6	24	10	42	49	16	20	18	22	23	228	91	39	20	55	28	45	48	56	3	5	0	1.45073	480	121	1534
1742	chr11_48500000	0	0	0	16	12	0	3	5	6	8	87	35	17	15	25	45	25	22	23	14	213	0.02298	-0.563179	439	171	427
1743	chr11_55500000	0	0	0	16	10	0	0	1	4	28	16	5	2	2	3	2	2	3	4	4	43	0.04074	0.064799	507	253	240
1744	chr11_56500000	1	1	1	25	19	1	1	3	2	21	68	21	7	3	1	0	0	7	6	3	49	0.03792	-0.584265	561	297	404
1745	chr11_57500000	7	41	16	60	58	17	27	22	36	31	241	101	49	32	43	26	27	61	42	15	19	0.01662	0.810656	494	274	1027
1746	chr11_58500000	0	11	5	55	62	6	14	15	14	19	86	38	27	15	12	11	9	16	17	8	74	0.0378	-1.10992	587	332	403
1747	chr11_59500000	1	10	3	28	30	11	8	9	17	20	106	27	16	14	11	9	14	18	19	1	31	0.0345	-0.002026	507	267	659
1748	chr11_60500000	2	5	2	61	67	4	6	19	15	25	204	50	24	11	10	16	23	18	19	10	41	0.0183	-0.438872	588	266	725
1749	chr11_61500000	1	29	16	100	122	15	29	41	39	28	330	114	61	34	18	25	40	74	30	37	18	0	1.15796	438	245	1139
1750	chr11_62500000	4	50	25	74	78	26	40	32	48	40	254	103	55	35	71	61	44	51	52	22	25	0.00216	1.13991	461	177	1114
1751	chr11_63500000	1	23	13	66	69	16	25	22	29	23	232	106	56	35	46	24	52	55	60	11	45	0.00114	1.20332	469	190	1017
1752	chr11_64500000	3	48	15	103	131	28	36	41	53	47	366	142	69	59	40	54	49	95	75	27	13	0	1.28792	444	195	1110
1753	chr11_65500000	6	67	28	83	111	26	46	31	57	41	323	126	70	59	51	50	52	73	60	43	13	0	1.36255	559	172	1279
1754	chr11_66500000	2	38	15	76	86	17	36	28	40	35	291	136	56	46	71	50	43	91	79	27	13	0	1.47384	479	167	1535
1755	chr11_67500000	4	39	14	93	98	13	30	27	36	33	296	128	70	57	28	22	44	56	43	25	35	0	1.0756	418	330	1006
1756	chr11_68500000	3	9	7	75	65	7	9	22	25	11	376	99	48	18	52	13	68	44	34	17	41	0	1.28531	511	276	900
1757	chr11_69500000	0	7	6	67	65	5	4	28	24	8	342	99	37	14	4	3	29	31	11	41	55	0	0.308329	481	243	650
1758	chr11_70500000	4	6	5	58	62	3	8	18	13	5	405	98	40	9	23	43	60	38	49	5	36	0	0.787061	411	285	777
1759	chr11_71500000	0	17	7	51	55	5	15	17	13	22	202	35	19	20	16	7	34	23	20	13	28	0	0.445925	532	334	768
1760	chr11_72500000	2	7	5	81	88	3	7	27	24	8	264	88	52	22	9	11	18	45	34	27	23	0	0.951895	725	164	958
1761	chr11_73500000	0	16	5	53	53	10	19	17	21	15	243	79	36	21	42	58	53	48	49	34	32	0	1.32476	680	122	1301
1762	chr11_74500000	1	10	3	58	64	7	11	20	17	14	215	50	18	17	16	19	34	23	20	9	54	0	0.879107	735	257	884
1763	chr11_75500000	3	19	11	65	70	11	15	22	25	10	290	86	42	23	8	22	28	36	28	32	12	0	1.11431	707	151	1047
1764	chr11_76500000	1	10	2	74	71	5	12	22	20	11	258	81	47	15	10	14	30	33	24	11	32	0.00048	0.862022	697	202	911
1765	chr11_77500000	1	16	7	31	23	10	16	7	19	16	161	46	24	15	32	22	23	26	30	1	25	0.0006	1.38266	705	273	1218
1766	chr11_78500000	2	3	3	47	44	1	3	11	11	3	214	61	28	7	13	32	16	20	13	5	17	0.00258	0.531955	664	172	886
1767	chr11_79500000	1	2	0	32	22	2	0	5	7	1	106	31	11	4	0	2	10	11	7	1	19	0.03606	-0.166006	621	220	783
1768	chr11_80500000	1	0	0	17	14	0	0	3	1	0	54	15	5	0	0	0	0	0	0	0	28	0.04392	0	544	246	606
1769	chr11_81500000	0	0	0	22	22	0	0	3	4	0	54	8	5	1	0	0	1	3	1	3	10	0.04386	0	545	260	433
1770	chr11_82500000	1	9	5	36	36	8	7	10	13	7	116	30	12	6	18	14	18	11	13	3	4	0.03	0.610421	699	210	770
1771	chr11_83500000	0	1	1	24	22	1	1	5	4	1	85	28	7	1	0	0	0	1	6	2	17	0.04476	-0.155303	614	192	673
1772	chr11_84500000	0	1	1	35	33	0	1	9	8	1	81	43	14	4	0	0	1	8	11	2	13	0.0453	-0.155303	674	174	574
1773	chr11_85500000	1	11	4	29	26	5	12	8	12	10	114	42	31	10	15	15	20	16	19	6	31	0.0111	0.841826	559	196	721
1774	chr11_86500000	1	4	3	48	44	2	6	12	7	6	151	39	17	7	2	43	7	18	21	15	20	0.02124	0.29831	582	211	704
1775	chr11_87500000	0	1	2	25	20	0	1	7	3	2	92	17	11	1	5	1	0	2	2	0	25	0.03954	-0.233114	589	274	436
1776	chr11_88500000	0	6	2	27	17	3	3	6	9	3	64	29	16	7	4	1	4	11	9	10	19	0.0408	-0.639222	602	197	491
1777	chr11_90500000	0	1	0	25	17	0	0	2	4	0	49	11	5	1	0	0	1	1	2	0	16	0.0429	0	597	264	301
1778	chr11_91500000	0	2	0	25	19	0	1	5	9	0	72	18	9	1	1	1	1	9	3	1	21	0.0423	0	583	245	400
1779	chr11_92500000	2	2	3	51	40	2	2	12	11	3	160	54	29	7	10	4	6	20	30	1	31	0.0309	0.329109	504	231	479
1780	chr11_93500000	0	16	5	29	30	5	9	6	30	9	172	48	31	10	33	10	14	22	15	2	30	0.01098	0.610356	557	281	634
1781	chr11_94500000	2	19	4	48	43	6	12	11	19	12	194	54	31	13	18	18	19	22	22	11	27	0.0018	1.12144	577	219	527
1782	chr11_95500000	0	5	4	31	26	5	7	7	13	4	154	66	23	5	4	12	7	11	22	0	19	0.0102	0.758273	518	209	519
1783	chr11_96500000	1	2	0	21	18	3	3	5	7	3	71	24	12	3	3	19	3	9	6	3	16	0.01908	1.11094	442	227	271
1784	chr11_97500000	2	0	0	14	12	0	0	1	5	0	50	12	9	0	0	0	0	1	1	2	35	0.04296	0	555	338	295
1785	chr11_98500000	0	0	0	6	7	0	0	3	5	1	42	6	2	1	2	0	0	1	1	3	38	0.04206	-1.05456	556	314	357
1786	chr11_99500000	0	1	0	17	10	0	0	0	6	1	53	14	6	1	0	0	0	1	3	1	10	0.04362	-1.05456	491	203	362
1787	chr11_100500000	0	3	4	38	26	2	3	3	10	4	118	48	23	3	5	6	10	11	8	2	18	0.0345	-0.703638	492	207	450
1788	chr11_101500000	1	6	3	32	21	3	5	5	11	6	88	19	11	5	1	1	5	5	7	5	32	0.0402	-0.011175	624	287	470
1789	chr11_102500000	1	4	5	55	56	2	8	16	20	16	159	36	22	8	20	9	10	22	17	4	17	0.03102	-0.0276	553	248	650
1790	chr11_103500000	0	0	1	27	27	0	1	4	7	3	86	16	8	1	8	0	0	4	5	0	24	0.04218	-1.03537	537	268	391
1791	chr11_104500000	1	1	1	28	27	2	1	3	5	7	61	18	10	1	1	0	0	3	8	0	22	0.04302	-1.0136	572	242	348
1792	chr11_105500000	0	4	1	18	14	3	5	2	10	5	67	22	13	4	6	4	5	4	9	1	10	0.045	-0.876149	564	209	380
1793	chr11_106500000	0	1	1	34	23	0	3	4	7	1	68	17	7	1	0	0	0	3	5	1	26	0.04416	-1.12296	563	337	360
1794	chr11_107500000	1	7	0	34	37	6	7	6	15	12	124	31	25	7	24	30	16	15	16	6	6	0.02238	0.491571	601	315	848
1795	chr11_108500000	0	8	3	21	17	4	8	6	8	8	135	38	15	5	36	15	20	15	17	3	25	0.01812	0.748133	610	176	718
1796	chr11_109500000	0	2	0	29	17	2	3	7	2	2	83	19	11	2	0	1	4	3	2	4	19	0.04452	-0.702282	666	256	421
1797	chr11_110500000	0	2	2	32	26	2	5	6	12	4	114	33	22	4	5	7	9	8	7	1	12	0.0378	-0.079713	614	242	638
1798	chr11_111500000	1	13	1	52	49	8	17	12	26	25	190	57	30	20	36	33	16	34	22	7	7	0.01188	0.582285	575	120	772
1799	chr11_112500000	1	2	4	43	37	0	5	14	10	9	161	40	20	7	6	3	3	10	5	9	34	0.00426	0.056323	547	279	520
1800	chr11_113500000	2	4	4	48	50	6	8	19	18	11	258	65	35	9	10	6	19	14	15	18	17	0	0.459411	507	181	716
1801	chr11_114500000	0	4	5	51	45	2	2	18	13	9	184	58	17	6	8	2	6	11	11	3	36	0.0015	0.425385	613	226	469
1802	chr11_115500000	0	1	4	47	44	2	1	10	6	1	189	75	30	8	1	4	22	13	12	25	24	0	-0.536311	472	140	559
1803	chr11_116500000	2	6	3	71	80	3	4	25	15	7	317	72	41	13	7	17	36	15	36	15	30	0	1.37087	582	222	882
1804	chr11_117500000	2	15	7	72	69	5	8	23	18	14	365	113	50	14	25	9	29	36	29	28	13	0	0.744414	547	112	953
1805	chr11_118500000	3	43	17	74	74	24	36	20	37	35	269	95	64	44	44	75	45	44	57	21	16	0	1.43005	487	185	1169
1806	chr11_119500000	0	15	10	100	100	9	17	30	22	14	352	101	55	27	26	4	23	47	32	28	34	0	1.39133	529	235	819
1807	chr11_120500000	4	4	7	77	85	5	4	22	18	11	318	123	45	22	13	3	22	14	28	35	21	0	0.954712	541	120	756
1808	chr11_121500000	1	2	6	50	39	2	6	10	8	4	172	66	33	15	35	9	7	16	38	11	42	0.00042	0.70702	544	243	516
1809	chr11_122500000	0	8	4	51	49	4	6	16	17	6	180	51	27	13	8	1	13	15	7	13	18	0.003	1.06806	513	195	943
1810	chr11_123500000	1	10	7	55	53	4	5	20	15	18	233	80	37	15	12	28	16	30	36	21	23	0.01494	-0.237085	502	222	761
1811	chr11_124500000	1	6	5	60	64	5	9	13	16	28	153	56	33	22	6	3	12	21	8	21	19	0.02634	-0.530556	640	216	465
1812	chr11_125500000	3	11	7	60	53	3	14	22	23	15	270	109	50	20	17	21	18	39	41	22	27	0.00342	0.731276	523	190	704
1813	chr11_126500000	0	9	3	64	59	6	7	21	12	9	297	107	41	12	17	26	18	34	21	9	22	0.00492	1.0398	425	132	690
1814	chr11_127500000	1	0	0	23	23	0	0	6	6	0	85	22	10	1	2	1	1	3	3	1	24	0.04494	0	563	213	413
1815	chr11_128500000	1	3	4	66	59	2	3	20	20	7	259	67	37	19	6	4	3	21	11	31	27	0.02274	0.621691	450	113	509
1816	chr11_129500000	0	7	3	36	31	4	8	10	12	7	188	51	33	15	8	12	19	19	22	10	42	0.01518	0.667755	600	191	661
1817	chr11_130500000	2	7	4	51	53	3	5	19	14	7	233	67	34	9	12	5	17	31	27	16	47	0	0.998092	546	244	596
1818	chr11_131500000	0	2	2	67	63	3	3	25	23	1	292	93	47	14	2	22	6	28	31	9	42	0	0.159341	432	166	484
1819	chr11_132500000	0	1	2	40	42	3	2	11	11	2	187	64	22	7	0	0	5	11	11	9	23	0.01566	-0.517123	441	177	386
1820	chr11_133500000	1	3	7	62	55	4	4	20	15	4	265	72	32	17	4	25	3	26	21	23	29	0	0.346827	461	199	447
1821	chr11_134500000	0	5	2	53	57	1	3	21	16	9	294	61	20	13	6	28	8	18	8	20	18	0	0.32508	457	233	387
1822	chr12_500000	0	10	5	41	45	7	8	9	15	9	190	70	38	19	19	10	25	27	28	23	33	0	0.63703	453	117	858
1823	chr12_1500000	2	6	4	37	31	4	6	14	10	8	172	71	29	19	7	37	35	18	18	25	29	0	1.13106	550	151	886
1824	chr12_2500000	2	7	6	70	73	6	8	22	26	10	261	89	44	17	29	13	20	51	35	12	28	0	0.940505	510	102	614
1825	chr12_3500000	0	4	6	89	82	6	6	23	17	6	316	93	42	18	9	23	37	42	33	30	28	0	0.933594	524	133	824
1826	chr12_4500000	3	18	7	55	51	8	15	20	22	13	199	76	33	20	22	12	13	35	26	16	33	0	1.16009	629	172	714
1827	chr12_5500000	1	0	1	51	51	2	1	15	13	4	174	53	22	7	0	1	6	12	11	11	27	0	-0.240645	476	183	509
1828	chr12_6500000	4	42	17	92	102	17	38	33	47	34	291	130	60	51	51	47	30	67	61	19	14	0	1.42619	490	126	1136
1829	chr12_7500000	2	21	8	62	65	11	18	23	23	24	152	65	40	23	20	20	18	36	40	5	32	0.00192	1.22361	433	252	835
1830	chr12_8500000	1	23	3	51	54	5	15	18	14	15	161	72	53	26	19	42	14	34	45	2	18	0.00066	1.16931	478	297	974
1831	chr12_9500000	2	16	2	40	46	5	8	12	13	11	104	35	19	12	7	7	13	15	19	2	27	0.00138	0.566745	556	277	491
1832	chr12_10500000	3	22	5	31	28	5	12	9	17	27	82	35	19	11	7	9	10	17	18	0	33	0.01476	0.211992	540	284	479
1833	chr12_11500000	2	5	2	34	29	3	6	7	7	19	126	35	29	9	2	16	19	13	20	2	40	0.00702	0.223545	498	278	443
1834	chr12_12500000	2	12	4	51	45	8	17	14	20	12	197	71	43	20	14	15	19	34	55	11	27	0	1.32666	503	197	988
1835	chr12_13500000	1	5	2	44	42	3	5	15	10	8	167	73	36	12	8	11	5	18	19	12	27	0.02184	0.268745	490	202	592
1836	chr12_14500000	4	23	6	62	56	9	12	19	20	10	121	51	32	22	8	12	26	17	24	21	43	0.01506	0.461569	492	310	720
1837	chr12_15500000	0	3	1	38	35	1	4	9	9	8	78	26	10	3	0	0	2	5	6	5	17	0.04788	-0.615986	522	177	473
1838	chr12_16500000	0	3	1	31	26	3	5	8	15	6	79	32	13	6	5	5	6	6	5	1	28	0.04206	-0.905338	560	236	438
1839	chr12_17500000	0	0	0	30	22	0	0	3	4	0	37	10	5	1	0	0	1	0	2	2	29	0.042	0	594	260	241
1840	chr12_18500000	0	0	0	28	23	0	0	5	5	4	57	20	6	0	0	0	0	4	5	0	39	0.04356	-0.32894	508	244	318
1841	chr12_19500000	0	7	2	32	17	1	4	6	13	2	132	56	31	4	19	2	13	13	30	0	35	0.01428	1.27992	484	272	778
1842	chr12_20500000	0	2	1	38	31	1	2	6	6	5	69	31	16	2	1	2	1	3	9	3	24	0.04356	-0.908706	503	240	394
1843	chr12_21500000	0	7	1	24	27	5	7	5	10	15	58	14	11	6	10	4	6	8	8	2	37	0.04146	-0.517372	552	184	332
1844	chr12_22500000	1	4	1	33	28	4	3	6	14	5	68	26	13	6	11	8	15	12	7	2	38	0.04296	-0.901682	588	286	468
1845	chr12_23500000	2	1	0	25	17	0	1	5	12	1	84	36	13	1	0	0	0	5	9	0	29	0.04458	-0.787543	505	239	348
1846	chr12_24500000	0	2	0	28	20	0	1	1	7	2	92	46	18	5	1	2	5	6	10	8	22	0.04668	-0.282832	463	121	493
1847	chr12_25500000	3	10	3	30	27	5	8	7	12	9	94	32	18	5	11	6	7	10	15	5	25	0.02856	0.02061	592	229	655
1848	chr12_26500000	3	5	6	48	35	2	6	10	13	4	122	43	23	6	1	5	13	15	15	7	26	0.01854	0.079123	531	188	518
1849	chr12_27500000	0	13	0	39	37	6	10	8	16	13	105	37	21	11	17	16	23	10	14	3	15	0.02214	0.780436	515	188	762
1850	chr12_28500000	1	1	2	17	14	0	1	4	7	2	51	28	15	8	1	7	2	5	7	1	29	0.04134	-0.759475	574	302	333
1851	chr12_29500000	0	3	0	32	24	1	5	7	9	5	80	38	16	4	14	14	10	8	16	4	35	0.03624	-0.730276	481	224	465
1852	chr12_30500000	1	3	3	32	28	2	2	7	12	2	79	30	15	5	4	4	7	13	14	12	36	0.03864	0.319964	490	340	418
1853	chr12_31500000	4	20	8	53	40	7	18	16	25	8	196	79	34	14	3	10	9	25	33	9	37	0	1.34872	438	320	1026
1854	chr12_32500000	1	10	0	39	32	8	9	11	16	6	181	91	40	10	45	22	30	30	62	1	52	0.00156	1.25361	413	327	1139
1855	chr12_33500000	1	1	1	22	14	1	3	4	9	2	55	22	14	2	3	9	2	8	9	2	62	0.03396	0.033011	556	349	378
1856	chr12_34500000	0	1	0	11	10	1	1	4	3	1	17	14	15	16	19	15	21	19	16	15	9	0.01362	-1.22231	213	127	175
1857	chr12_38500000	0	2	1	10	10	3	2	3	5	1	25	16	21	17	14	15	15	20	22	15	14	0.021	-1.29721	316	158	229
1858	chr12_39500000	2	2	0	29	26	1	2	5	10	3	60	22	12	4	5	19	6	7	8	4	27	0.04152	-0.70952	471	254	452
1859	chr12_40500000	0	1	0	24	27	0	1	6	9	5	53	21	8	4	1	6	7	4	8	2	40	0.0435	-0.724469	489	191	376
1860	chr12_41500000	0	0	0	27	16	0	0	3	5	2	54	42	16	3	0	1	2	3	3	1	22	0.04428	-0.866481	488	214	369
1861	chr12_42500000	2	6	3	42	31	6	5	12	21	6	88	50	33	7	9	25	15	8	11	19	22	0.02406	-0.07613	537	233	667
1862	chr12_43500000	1	1	1	23	14	1	1	3	9	1	56	23	11	2	0	4	2	4	4	2	30	0.04368	-1.32466	558	230	404
1863	chr12_44500000	0	4	1	27	30	1	2	6	10	5	56	25	16	3	6	7	2	9	17	1	33	0.04332	-0.514711	604	234	432
1864	chr12_45500000	0	3	1	48	32	2	5	8	11	3	78	38	15	7	8	17	14	10	19	3	41	0.03474	-0.534834	573	191	423
1865	chr12_46500000	3	26	5	31	29	7	15	9	21	4	103	45	16	11	11	5	18	13	26	1	61	0.00972	0.448272	576	192	539
1866	chr12_47500000	0	0	1	33	30	0	1	9	4	3	80	35	16	6	0	0	1	10	6	3	68	0.03	-0.264611	537	313	531
1867	chr12_48500000	4	11	10	68	82	9	15	22	22	23	168	59	35	24	17	9	29	31	20	31	70	0.00024	0.652453	484	181	577
1868	chr12_49500000	4	27	9	80	105	15	24	28	40	32	251	85	64	49	41	55	61	56	41	14	14	0	1.56015	480	139	1355
1869	chr12_50500000	2	17	5	63	67	13	16	20	30	20	216	83	47	36	30	38	43	43	60	14	10	0	1.52759	543	108	1358
1870	chr12_51500000	0	17	6	52	53	8	21	11	20	18	142	61	33	14	38	36	20	42	25	4	27	0	1.55103	616	135	1225
1871	chr12_52500000	2	11	6	109	119	10	14	35	28	26	285	90	69	36	16	9	30	47	28	50	24	0	0.112801	497	138	730
1872	chr12_53500000	2	45	18	86	94	14	25	30	41	35	266	92	54	42	25	36	50	52	44	37	9	0	1.36867	441	70	1203
1873	chr12_54500000	2	22	19	86	99	16	17	31	23	27	264	106	105	48	34	32	52	43	22	37	5	0.00036	1.57222	352	66	897
1874	chr12_55500000	0	0	1	43	42	1	1	13	8	19	80	24	13	4	0	0	0	3	4	5	46	0.02238	-0.164204	559	277	282
1875	chr12_56500000	5	69	24	88	100	35	57	24	42	47	252	105	48	41	85	59	45	71	64	4	17	0	1.51281	434	150	1351
1876	chr12_57500000	2	39	19	70	86	26	41	24	40	34	230	96	38	34	73	39	52	57	51	7	35	0	1.46931	383	183	1037
1877	chr12_58500000	1	18	6	53	52	9	18	14	24	19	132	60	36	30	14	13	8	37	19	12	34	0.02742	1.57186	508	301	543
1878	chr12_59500000	0	5	1	35	25	2	4	3	9	4	85	31	17	5	6	7	7	6	8	5	25	0.04008	-1.07608	542	263	359
1879	chr12_60500000	0	0	0	17	10	0	0	3	6	1	42	6	4	0	0	0	0	0	1	2	34	0.04194	-0.146472	520	317	313
1880	chr12_61500000	0	0	0	17	12	0	0	2	6	0	32	6	5	0	0	0	0	2	1	0	42	0.04026	0	581	322	253
1881	chr12_62500000	1	3	2	26	24	4	7	8	12	4	56	20	17	6	3	8	12	7	6	8	23	0.03882	0.220731	607	188	478
1882	chr12_63500000	4	2	3	36	32	0	2	12	9	3	119	46	27	5	1	12	17	20	20	12	28	0.02886	0.075918	521	301	509
1883	chr12_64500000	0	9	2	27	31	3	10	8	14	7	98	49	23	7	7	18	7	12	19	7	16	0.02412	0.207237	542	206	914
1884	chr12_65500000	0	6	2	41	36	4	7	7	16	7	125	55	30	15	8	9	21	19	15	13	26	0.00636	0.553322	558	167	633
1885	chr12_66500000	1	6	2	47	34	2	8	10	15	9	138	54	26	9	5	45	3	22	18	3	29	0	0.730292	509	193	609
1886	chr12_67500000	1	3	1	31	27	0	2	10	5	2	116	58	24	3	2	11	11	11	14	3	15	0.012	0.395749	546	248	554
1887	chr12_68500000	1	6	1	36	25	2	5	7	10	5	99	57	23	6	2	5	8	7	12	1	36	0.01032	-0.685112	542	287	573
1888	chr12_69500000	2	14	3	43	38	10	14	12	18	11	132	55	35	12	15	19	31	19	23	2	35	0	0.919521	539	280	927
1889	chr12_70500000	3	4	3	32	23	3	5	11	14	8	79	26	17	7	9	9	9	13	10	4	43	0.0237	0.538146	562	273	581
1890	chr12_71500000	2	0	1	36	30	0	1	6	9	5	67	31	13	5	1	0	2	7	9	8	29	0.04308	-0.183095	528	202	463
1891	chr12_72500000	1	7	1	31	30	5	8	5	20	8	84	36	16	8	16	4	9	13	8	2	25	0.02628	0.524009	554	223	501
1892	chr12_73500000	0	0	0	4	5	0	0	0	4	1	32	17	3	0	0	0	0	0	2	7	46	0.04044	-0.142781	468	355	247
1893	chr12_74500000	0	1	1	22	18	1	1	4	7	1	43	10	6	2	0	1	1	3	3	1	11	0.04134	-1.14499	519	361	292
1894	chr12_75500000	1	3	3	31	22	3	4	3	12	6	45	15	10	8	1	2	1	3	6	1	18	0.03786	-0.364175	511	261	329
1895	chr12_76500000	1	11	3	33	23	5	6	7	13	4	131	47	34	6	10	5	17	16	25	1	31	0.00054	1.15067	515	297	729
1896	chr12_77500000	0	8	4	33	29	4	8	9	14	4	112	48	26	6	4	5	7	11	10	1	21	0.02382	1.34287	524	308	532
1897	chr12_78500000	0	0	0	37	33	0	0	12	9	1	62	26	7	0	0	0	1	1	4	0	22	0.0423	-0.704977	456	219	373
1898	chr12_79500000	3	7	6	34	23	3	4	5	12	2	94	27	18	4	6	11	9	7	11	5	24	0.00714	1.11436	485	179	456
1899	chr12_80500000	0	6	3	27	20	2	4	10	12	5	58	28	28	2	8	4	11	4	11	1	18	0.02454	1.40248	591	160	517
1900	chr12_81500000	1	1	3	29	26	1	1	5	9	6	75	40	15	5	4	7	6	8	12	3	16	0.04116	-0.783168	545	176	390
1901	chr12_82500000	1	2	2	27	24	1	3	5	4	3	44	13	9	3	4	1	1	6	4	1	22	0.04302	-1.31546	576	333	313
1902	chr12_83500000	0	1	0	24	19	0	1	4	6	1	66	22	15	3	2	5	5	5	5	2	17	0.0417	-0.694314	410	257	419
1903	chr12_84500000	0	0	0	15	14	0	0	4	3	0	41	7	3	0	0	0	0	0	2	0	22	0.03948	0	556	315	253
1904	chr12_85500000	1	6	2	29	22	2	6	5	14	4	60	27	18	6	0	6	4	5	7	4	3	0.04356	-0.49012	525	261	360
1905	chr12_86500000	0	0	0	21	15	0	0	4	10	3	54	17	9	4	0	2	1	3	2	0	22	0.0405	0.215255	500	310	314
1906	chr12_87500000	0	0	0	12	6	0	0	2	4	1	29	6	9	0	0	0	0	0	1	0	42	0.03528	0.078795	536	358	225
1907	chr12_88500000	0	4	0	27	17	3	4	1	6	5	57	18	10	3	6	3	5	5	5	2	12	0.04158	-1.05741	545	304	335
1908	chr12_89500000	3	7	2	27	22	3	9	8	16	4	84	40	24	4	4	6	4	12	11	6	23	0.04224	-0.312227	572	267	519
1909	chr12_90500000	1	3	1	19	10	1	4	4	4	1	47	21	13	1	2	1	5	3	1	4	37	0.0447	-0.735092	529	346	395
1910	chr12_91500000	0	0	1	33	29	0	0	7	2	5	49	13	6	3	0	0	0	3	3	4	16	0.0426	-1.06397	581	298	322
1911	chr12_92500000	0	5	2	16	15	3	5	5	4	4	99	29	10	3	1	1	1	6	9	0	25	0.04302	-0.866855	489	263	590
1912	chr12_93500000	1	9	3	46	39	7	10	10	15	7	110	36	14	8	18	29	16	12	13	5	25	0.00672	0.71363	528	307	948
1913	chr12_94500000	3	5	6	57	43	2	6	14	25	5	159	67	23	10	6	4	5	16	23	10	53	0	0.51438	588	346	644
1914	chr12_95500000	3	9	2	36	29	7	9	12	14	8	129	46	29	12	19	7	15	20	25	3	18	0	0.7366	534	234	1159
1915	chr12_96500000	1	4	1	45	38	3	4	17	7	10	147	56	26	9	8	9	7	15	16	8	25	0.00348	0.915359	525	234	889
1916	chr12_97500000	3	3	2	31	27	3	3	5	15	2	82	43	21	4	4	7	12	16	18	5	31	0.04374	-0.818961	567	278	460
1917	chr12_98500000	2	5	5	37	35	6	8	10	11	3	100	37	16	5	9	2	9	11	11	1	34	0.03336	1.05307	534	330	660
1918	chr12_99500000	2	1	2	41	30	1	3	9	9	3	102	42	21	5	5	5	8	8	10	4	24	0.0402	1.01468	596	220	566
1919	chr12_100500000	0	6	1	32	25	3	7	5	8	9	94	36	16	6	10	14	15	10	12	6	22	0.02892	0.152581	634	265	781
1920	chr12_101500000	1	4	7	37	37	3	2	8	9	7	96	28	15	7	14	3	11	8	11	2	20	0.03108	-0.772264	642	225	748
1921	chr12_102500000	0	3	1	31	31	1	5	9	10	10	74	23	13	6	6	4	6	8	16	7	18	0.03042	-0.303984	516	257	668
1922	chr12_103500000	0	1	2	51	44	2	1	9	13	5	84	35	18	11	0	0	3	5	4	3	23	0.0411	-1.05311	590	275	515
1923	chr12_104500000	3	22	6	39	36	14	13	11	26	12	187	67	30	11	13	31	16	28	19	14	29	0.00228	0.627741	544	304	905
1924	chr12_105500000	0	7	1	45	36	5	7	12	17	7	162	59	24	10	4	11	18	18	19	9	33	0.00054	0.720607	537	296	700
1925	chr12_106500000	2	2	6	32	27	1	4	6	14	6	134	54	18	12	12	4	12	11	7	6	33	0	-0.436093	596	325	670
1926	chr12_107500000	0	8	3	54	48	6	6	11	18	7	168	50	28	10	5	22	15	27	13	7	33	0	0.246387	679	313	877
1927	chr12_108500000	1	13	3	86	73	8	13	24	18	10	201	82	38	13	14	6	14	35	20	14	41	0	0.851523	577	329	961
1928	chr12_109500000	0	13	6	54	58	12	15	17	21	14	248	76	35	24	12	15	30	45	41	6	22	0	0.879588	512	157	1167
1929	chr12_110500000	1	17	8	59	61	12	17	19	22	18	227	60	33	22	56	36	31	43	37	14	16	0	1.42574	535	140	1528
1930	chr12_111500000	0	12	4	67	73	7	18	19	23	10	269	75	39	13	15	14	31	45	33	18	28	0	1.22757	603	257	1383
1931	chr12_112500000	1	20	5	37	39	10	16	7	12	13	181	49	24	14	61	53	32	28	28	1	19	0	1.39802	562	135	1495
1932	chr12_113500000	6	11	11	63	67	8	12	19	24	16	308	92	54	31	9	7	39	48	30	33	34	0	1.11327	585	319	1236
1933	chr12_114500000	2	2	4	66	60	3	3	17	11	2	246	81	42	17	8	1	6	20	15	26	38	0	0.763551	501	337	875
1934	chr12_115500000	2	0	2	39	26	0	1	6	6	2	154	52	26	18	0	0	2	5	0	13	45	0	-0.037932	520	300	1021
1935	chr12_116500000	2	2	6	63	52	2	2	11	12	2	194	77	35	12	4	2	28	29	31	8	33	0	0.661792	533	267	956
1936	chr12_117500000	1	8	3	58	59	5	7	16	14	9	260	92	41	15	9	14	29	36	26	9	33	0	0.913397	550	220	1159
1937	chr12_118500000	1	12	3	46	52	5	9	10	12	7	152	51	26	10	11	20	18	23	23	5	32	0	0.60082	590	258	1170
1938	chr12_119500000	2	5	4	55	49	4	6	16	8	3	144	76	41	12	3	2	5	27	28	7	57	0	-0.833248	589	417	911
1939	chr12_120500000	5	33	12	57	70	20	31	21	26	20	213	76	42	32	38	32	42	56	60	3	15	0	1.2886	512	177	1452
1940	chr12_121500000	0	12	7	59	71	12	15	23	15	17	244	74	39	23	23	90	57	52	40	11	10	0	1.52662	535	196	1464
1941	chr12_122500000	3	32	10	69	71	15	32	19	31	21	247	83	44	24	57	80	50	47	49	11	12	0	1.47913	480	134	1651
1942	chr12_123500000	1	15	8	32	35	13	19	10	25	21	216	56	35	21	43	19	60	45	31	17	4	0	1.55608	457	136	1548
1943	chr12_124500000	4	9	8	64	63	3	10	14	20	13	235	61	30	17	26	20	42	39	23	16	52	0	1.00312	511	260	922
1944	chr12_125500000	5	12	15	73	70	11	14	18	26	7	366	99	44	20	47	39	44	66	45	8	49	0	1.06922	599	409	997
1945	chr12_126500000	0	1	1	33	25	0	2	5	10	1	98	31	9	3	5	3	4	7	8	4	56	0.03852	0.563799	546	427	483
1946	chr12_127500000	1	1	0	41	33	0	0	11	6	0	106	28	17	7	2	2	2	5	6	6	39	0.0303	0	485	426	468
1947	chr12_128500000	0	1	0	37	28	0	1	9	12	1	144	58	18	9	0	0	2	8	9	9	40	0.01332	-1.42579	469	441	509
1948	chr12_129500000	0	2	3	49	44	1	2	12	9	4	180	52	22	7	1	4	8	15	4	13	50	0	-1.13563	513	492	611
1949	chr12_130500000	1	0	3	72	53	1	3	18	10	4	238	66	30	11	0	8	30	15	12	35	59	0	-0.944964	471	411	418
1950	chr12_131500000	1	8	5	53	51	4	3	16	21	6	255	60	26	11	4	4	10	20	19	10	66	0	-0.342934	527	328	484
1951	chr12_132500000	2	10	8	62	60	6	9	17	15	9	336	92	51	18	21	33	40	48	56	43	33	0.0003	0.826818	374	223	497
1952	chr12_133500000	0	16	1	37	39	8	20	12	0	19	215	38	34	29	48	43	29	40	32	9	23	0	0.8236	409	255	693
1953	chr13_20500000	0	11	3	37	34	8	13	11	12	10	174	62	32	20	31	21	41	40	23	24	103	0	0.52632	600	192	980
1954	chr13_21500000	1	10	3	46	40	9	15	15	20	10	208	94	46	21	29	34	31	43	45	15	37	0	0.601493	602	207	980
1955	chr13_22500000	2	6	2	37	33	3	7	6	13	3	137	55	24	8	4	5	12	40	25	3	47	0	0.394847	544	196	484
1956	chr13_23500000	0	2	1	30	25	1	2	4	10	2	104	30	13	7	4	14	9	23	15	2	55	0.00306	-0.759896	534	298	510
1957	chr13_24500000	0	3	0	53	55	3	5	10	23	10	233	106	40	15	24	4	23	55	42	16	37	0	-0.244288	452	205	593
1958	chr13_25500000	0	6	0	59	60	7	9	17	16	10	168	68	44	20	18	11	20	37	23	23	27	0	-0.105862	540	212	681
1959	chr13_26500000	1	4	1	40	31	3	5	12	9	6	174	71	37	11	19	12	28	33	33	14	26	0	0.064766	485	179	558
1960	chr13_27500000	0	10	7	58	61	5	5	19	16	6	256	113	67	23	12	12	39	58	49	25	44	0	0.428245	614	259	694
1961	chr13_28500000	3	8	9	48	47	6	5	17	16	12	212	94	55	26	22	12	40	51	47	14	32	0	0.80983	564	189	867
1962	chr13_29500000	1	5	4	44	34	2	6	7	9	4	156	65	33	13	5	3	16	41	32	16	63	0.0153	0.441012	615	225	488
1963	chr13_30500000	0	10	2	45	39	5	10	15	15	4	214	91	62	21	12	10	13	49	32	27	34	0	-0.337111	497	259	566
1964	chr13_31500000	1	15	4	50	46	9	13	11	14	7	193	75	41	14	9	5	16	29	30	17	31	0.00576	-0.394224	476	281	666
1965	chr13_32500000	1	4	2	36	35	4	6	9	10	5	106	62	19	8	16	10	20	26	30	10	37	0.03216	0.046931	570	177	553
1966	chr13_33500000	0	3	4	31	27	3	4	6	9	5	146	64	26	12	15	5	30	20	13	9	31	0.00228	0.026902	614	203	588
1967	chr13_34500000	0	5	1	28	24	2	3	4	9	1	87	52	29	5	6	2	7	20	24	1	47	0.0384	-0.881843	550	328	490
1968	chr13_35500000	1	1	0	14	11	0	1	3	11	1	81	36	19	5	18	4	26	20	30	1	56	0.0411	0.028407	530	253	369
1969	chr13_36500000	3	5	2	39	33	4	6	8	20	8	180	76	33	17	10	14	16	35	15	11	28	0.00966	0.408744	487	222	482
1970	chr13_37500000	3	5	3	43	35	4	7	4	12	8	115	58	26	11	6	9	20	35	31	10	35	0.01578	0.29774	564	285	471
1971	chr13_38500000	1	3	1	29	22	1	5	4	12	3	59	44	11	5	10	4	14	21	25	3	51	0.0417	-0.61241	570	228	323
1972	chr13_39500000	2	4	1	54	41	4	4	10	17	5	125	65	34	13	15	8	27	23	36	8	26	0.03612	-0.068953	520	283	406
1973	chr13_40500000	2	2	5	32	25	1	1	9	13	2	156	80	40	12	9	15	16	17	29	27	47	0.00714	-0.109127	519	198	501
1974	chr13_41500000	3	13	5	30	31	9	15	5	18	10	187	98	38	21	28	31	26	34	45	2	44	0	1.00196	515	268	890
1975	chr13_42500000	0	4	0	37	27	4	3	6	20	4	128	67	28	10	20	11	31	33	32	7	34	0	0.995435	620	162	493
1976	chr13_43500000	0	14	3	35	26	0	1	6	8	5	138	87	34	15	13	13	11	36	27	11	54	0.00156	0.019009	552	308	479
1977	chr13_44500000	0	4	5	33	25	2	4	3	10	5	156	68	24	12	4	3	3	30	23	13	19	0.00666	-0.394898	540	211	439
1978	chr13_45500000	3	29	6	49	41	10	15	14	18	7	189	85	35	15	26	13	29	41	48	4	28	0	1.14856	498	257	1041
1979	chr13_46500000	0	4	3	50	49	2	2	13	9	9	167	64	28	11	10	5	19	29	14	19	23	0.00144	0.20545	550	295	556
1980	chr13_47500000	0	1	2	40	32	1	4	4	16	4	128	43	24	5	7	2	16	20	28	3	47	0.0267	-0.531779	537	251	453
1981	chr13_48500000	0	7	2	32	30	5	7	8	6	6	116	37	22	9	26	14	16	18	20	3	45	0.01518	0.919296	613	301	508
1982	chr13_49500000	0	7	2	32	30	2	7	8	18	8	112	55	42	12	30	8	25	24	26	10	33	0.00258	0.621558	613	298	548
1983	chr13_50500000	0	10	4	40	38	5	13	9	21	12	146	85	36	18	28	22	25	48	32	8	35	0	0.946297	546	216	844
1984	chr13_51500000	1	21	6	48	39	6	6	9	16	6	204	122	49	28	17	10	24	63	49	16	58	0	1.42879	567	214	429
1985	chr13_52500000	1	8	3	50	48	6	16	14	20	11	164	70	35	16	26	8	37	43	33	15	39	0	0.400953	547	197	646
1986	chr13_53500000	2	9	5	51	51	10	10	14	21	7	140	72	40	13	21	15	26	32	22	17	41	0.00564	0.296178	501	228	563
1987	chr13_54500000	0	0	0	24	17	0	0	3	6	0	98	45	26	5	4	4	4	4	17	4	45	0.03018	0	478	287	335
1988	chr13_55500000	0	2	0	30	18	0	2	3	9	0	80	42	15	3	9	6	5	10	15	0	61	0.0414	0	497	346	280
1989	chr13_56500000	0	14	3	7	8	0	1	1	13	0	78	38	29	15	5	10	10	15	19	0	44	0.02736	0	510	351	250
1990	chr13_57500000	0	0	0	8	4	0	0	1	3	5	43	6	2	1	0	0	0	3	3	0	34	0.03888	-0.885602	609	241	240
1991	chr13_58500000	0	1	0	16	14	1	1	4	7	1	59	30	13	4	0	0	5	7	7	1	27	0.042	-0.856547	443	249	277
1992	chr13_59500000	1	0	1	18	14	1	0	2	0	0	84	32	12	3	1	0	1	6	8	3	25	0.04266	0	499	296	386
1993	chr13_60500000	3	4	4	33	34	3	6	5	18	2	121	72	29	7	4	12	7	22	38	5	25	0.00912	0.864662	567	235	444
1994	chr13_61500000	2	2	1	36	27	1	2	10	9	2	76	45	19	3	1	1	4	10	15	2	52	0.03744	0.009517	497	304	334
1995	chr13_62500000	0	0	1	21	15	0	0	4	9	1	46	9	7	0	0	0	0	3	8	0	34	0.04194	0	512	373	269
1996	chr13_63500000	0	0	2	8	4	0	0	1	10	0	41	15	9	3	1	1	3	2	5	1	30	0.04248	0	514	326	257
1997	chr13_64500000	0	0	0	12	5	0	0	0	0	1	38	6	4	1	0	0	3	2	4	1	17	0.04098	-0.996952	522	320	237
1998	chr13_65500000	0	0	0	10	5	0	0	0	3	0	49	17	7	1	1	0	0	3	8	0	33	0.04086	0	535	349	272
1999	chr13_66500000	1	0	1	14	14	0	0	2	5	1	45	17	6	0	0	0	6	4	2	3	31	0.04176	-0.848234	441	302	263
[truncated: 756 more rows]

## Sheet: hESC_trans_clusters
ID	coordinates	cluster_IDs
1	chr1_1500000	3
2	chr1_2500000	3
3	chr1_3500000	3
4	chr1_4500000	3
5	chr1_5500000	3
6	chr1_6500000	3
7	chr1_7500000	3
8	chr1_8500000	3
9	chr1_9500000	3
10	chr1_10500000	3
11	chr1_11500000	3
12	chr1_12500000	3
13	chr1_14500000	3
14	chr1_15500000	3
15	chr1_16500000	3
16	chr1_17500000	3
17	chr1_18500000	3
18	chr1_19500000	3
19	chr1_20500000	3
20	chr1_21500000	3
21	chr1_22500000	3
22	chr1_23500000	3
23	chr1_24500000	3
24	chr1_25500000	3
25	chr1_26500000	3
26	chr1_27500000	3
27	chr1_28500000	3
28	chr1_29500000	3
29	chr1_30500000	3
30	chr1_31500000	3
31	chr1_32500000	3
32	chr1_33500000	3
33	chr1_34500000	3
34	chr1_35500000	3
35	chr1_36500000	3
36	chr1_37500000	3
37	chr1_38500000	3
38	chr1_39500000	3
39	chr1_40500000	3
40	chr1_41500000	3
41	chr1_42500000	3
42	chr1_43500000	3
43	chr1_44500000	3
44	chr1_45500000	3
45	chr1_46500000	3
46	chr1_47500000	3
47	chr1_48500000	3
48	chr1_49500000	3
49	chr1_50500000	3
50	chr1_51500000	3
51	chr1_52500000	3
52	chr1_53500000	3
53	chr1_54500000	3
54	chr1_55500000	3
55	chr1_56500000	3
56	chr1_57500000	3
57	chr1_58500000	3
58	chr1_59500000	3
59	chr1_60500000	3
60	chr1_61500000	3
61	chr1_62500000	3
62	chr1_63500000	3
63	chr1_64500000	3
64	chr1_65500000	3
65	chr1_66500000	3
66	chr1_67500000	3
67	chr1_68500000	3
68	chr1_69500000	3
69	chr1_70500000	3
70	chr1_71500000	3
71	chr1_72500000	3
72	chr1_73500000	3
73	chr1_74500000	3
74	chr1_75500000	3
75	chr1_76500000	3
76	chr1_77500000	3
77	chr1_78500000	3
78	chr1_79500000	3
79	chr1_80500000	3
80	chr1_81500000	3
81	chr1_82500000	3
82	chr1_83500000	3
83	chr1_84500000	3
84	chr1_85500000	4
85	chr1_86500000	3
86	chr1_87500000	4
87	chr1_88500000	3
88	chr1_89500000	4
89	chr1_90500000	4
90	chr1_91500000	4
91	chr1_92500000	3
92	chr1_93500000	3
93	chr1_94500000	3
94	chr1_95500000	4
95	chr1_96500000	6
96	chr1_97500000	6
97	chr1_98500000	6
98	chr1_99500000	6
99	chr1_100500000	4
100	chr1_101500000	10
101	chr1_102500000	6
102	chr1_103500000	6
103	chr1_104500000	6
104	chr1_105500000	6
105	chr1_106500000	6
106	chr1_107500000	6
107	chr1_108500000	4
108	chr1_109500000	3
109	chr1_110500000	3
110	chr1_111500000	3
111	chr1_112500000	3
112	chr1_113500000	3
113	chr1_114500000	3
114	chr1_115500000	2
115	chr1_116500000	10
116	chr1_117500000	2
117	chr1_118500000	10
118	chr1_119500000	10
119	chr1_150500000	3
120	chr1_151500000	3
121	chr1_152500000	2
122	chr1_153500000	2
123	chr1_154500000	3
124	chr1_155500000	3
125	chr1_156500000	3
126	chr1_157500000	3
127	chr1_158500000	10
128	chr1_159500000	2
129	chr1_160500000	3
130	chr1_161500000	3
131	chr1_162500000	3
132	chr1_163500000	3
133	chr1_164500000	3
134	chr1_165500000	3
135	chr1_166500000	3
136	chr1_167500000	3
137	chr1_168500000	3
138	chr1_169500000	3
139	chr1_170500000	3
140	chr1_171500000	3
141	chr1_172500000	3
142	chr1_173500000	3
143	chr1_174500000	3
144	chr1_175500000	3
145	chr1_176500000	3
146	chr1_177500000	3
147	chr1_178500000	3
148	chr1_179500000	3
149	chr1_180500000	3
150	chr1_181500000	3
151	chr1_182500000	3
152	chr1_183500000	3
153	chr1_184500000	3
154	chr1_185500000	3
155	chr1_186500000	3
156	chr1_187500000	3
157	chr1_188500000	3
158	chr1_189500000	3
159	chr1_190500000	3
160	chr1_191500000	3
161	chr1_192500000	3
162	chr1_193500000	3
163	chr1_194500000	3
164	chr1_195500000	3
165	chr1_196500000	3
166	chr1_197500000	3
167	chr1_198500000	3
168	chr1_199500000	3
169	chr1_200500000	3
170	chr1_201500000	3
171	chr1_202500000	3
172	chr1_203500000	3
173	chr1_204500000	3
174	chr1_205500000	3
175	chr1_206500000	3
176	chr1_207500000	3
177	chr1_208500000	3
178	chr1_209500000	3
179	chr1_210500000	3
180	chr1_211500000	3
181	chr1_212500000	3
182	chr1_213500000	3
183	chr1_214500000	3
184	chr1_215500000	3
185	chr1_216500000	3
186	chr1_217500000	3
187	chr1_218500000	3
188	chr1_219500000	3
189	chr1_220500000	3
190	chr1_221500000	3
191	chr1_222500000	3
192	chr1_223500000	3
193	chr1_224500000	3
194	chr1_225500000	3
195	chr1_226500000	3
196	chr1_227500000	3
197	chr1_228500000	3
198	chr1_229500000	3
199	chr1_230500000	3
200	chr1_231500000	3
201	chr1_232500000	3
202	chr1_233500000	3
203	chr1_234500000	3
204	chr1_235500000	3
205	chr1_236500000	3
206	chr1_237500000	3
207	chr1_238500000	3
208	chr1_239500000	3
209	chr1_240500000	3
210	chr1_241500000	3
211	chr1_242500000	3
212	chr1_243500000	3
213	chr1_244500000	3
214	chr1_245500000	3
215	chr1_246500000	3
216	chr1_247500000	3
217	chr1_248500000	3
218	chr1_249500000	3
219	chr2_500000	1
220	chr2_1500000	1
221	chr2_2500000	5
222	chr2_3500000	5
223	chr2_4500000	5
224	chr2_5500000	5
225	chr2_6500000	5
226	chr2_7500000	5
227	chr2_8500000	5
228	chr2_9500000	1
229	chr2_10500000	1
230	chr2_11500000	1
231	chr2_12500000	5
232	chr2_13500000	5
233	chr2_14500000	5
234	chr2_15500000	5
235	chr2_16500000	5
236	chr2_17500000	5
237	chr2_18500000	5
238	chr2_19500000	5
239	chr2_20500000	5
240	chr2_21500000	5
241	chr2_22500000	5
242	chr2_23500000	5
243	chr2_24500000	1
244	chr2_25500000	1
245	chr2_26500000	2
246	chr2_27500000	2
247	chr2_28500000	2
248	chr2_29500000	1
249	chr2_30500000	1
250	chr2_31500000	1
251	chr2_32500000	1
252	chr2_33500000	5
253	chr2_34500000	5
254	chr2_35500000	5
255	chr2_36500000	5
256	chr2_37500000	4
257	chr2_38500000	1
258	chr2_39500000	4
259	chr2_40500000	5
260	chr2_41500000	5
261	chr2_42500000	4
262	chr2_43500000	2
263	chr2_44500000	2
264	chr2_45500000	2
265	chr2_46500000	2
266	chr2_47500000	2
267	chr2_48500000	4
268	chr2_49500000	5
269	chr2_50500000	5
270	chr2_51500000	5
271	chr2_52500000	5
272	chr2_53500000	5
273	chr2_54500000	4
274	chr2_55500000	4
275	chr2_56500000	6
276	chr2_57500000	6
277	chr2_58500000	4
278	chr2_59500000	6
279	chr2_60500000	4
280	chr2_61500000	2
281	chr2_62500000	2
282	chr2_63500000	2
283	chr2_64500000	2
284	chr2_65500000	2
285	chr2_66500000	10
286	chr2_67500000	10
287	chr2_68500000	10
288	chr2_69500000	2
289	chr2_70500000	2
290	chr2_71500000	2
291	chr2_72500000	2
292	chr2_73500000	2
293	chr2_74500000	2
294	chr2_75500000	10
295	chr2_76500000	10
296	chr2_77500000	10
297	chr2_78500000	10
298	chr2_79500000	10
299	chr2_80500000	10
300	chr2_81500000	10
301	chr2_82500000	10
302	chr2_83500000	10
303	chr2_84500000	10
304	chr2_85500000	2
305	chr2_86500000	2
306	chr2_88500000	2
307	chr2_97500000	2
308	chr2_98500000	2
309	chr2_99500000	2
310	chr2_100500000	2
311	chr2_101500000	2
312	chr2_102500000	2
313	chr2_103500000	10
314	chr2_104500000	10
315	chr2_105500000	10
316	chr2_106500000	2
317	chr2_107500000	10
318	chr2_108500000	10
319	chr2_109500000	2
320	chr2_111500000	2
321	chr2_113500000	2
322	chr2_114500000	10
323	chr2_115500000	10
324	chr2_116500000	10
325	chr2_117500000	10
326	chr2_118500000	10
327	chr2_119500000	2
328	chr2_120500000	2
329	chr2_121500000	2
330	chr2_122500000	4
331	chr2_123500000	6
332	chr2_124500000	6
333	chr2_125500000	6
334	chr2_126500000	6
335	chr2_127500000	4
336	chr2_128500000	2
337	chr2_129500000	2
338	chr2_130500000	2
339	chr2_131500000	2
340	chr2_133500000	4
341	chr2_134500000	4
342	chr2_135500000	4
343	chr2_136500000	4
344	chr2_137500000	5
345	chr2_138500000	5
346	chr2_139500000	5
347	chr2_140500000	5
348	chr2_141500000	5
349	chr2_142500000	5
350	chr2_143500000	5
351	chr2_144500000	5
352	chr2_145500000	5
353	chr2_146500000	5
354	chr2_147500000	5
355	chr2_148500000	5
356	chr2_149500000	4
357	chr2_150500000	4
358	chr2_151500000	4
359	chr2_152500000	4
360	chr2_153500000	4
361	chr2_154500000	5
362	chr2_155500000	5
363	chr2_156500000	5
364	chr2_157500000	5
365	chr2_158500000	5
366	chr2_159500000	4
367	chr2_160500000	4
368	chr2_161500000	5
369	chr2_162500000	5
370	chr2_163500000	5
371	chr2_164500000	5
372	chr2_165500000	5
373	chr2_166500000	5
374	chr2_167500000	5
375	chr2_168500000	5
376	chr2_169500000	4
377	chr2_170500000	1
378	chr2_171500000	2
379	chr2_172500000	2
380	chr2_173500000	2
381	chr2_174500000	2
382	chr2_175500000	1
383	chr2_176500000	1
384	chr2_177500000	1
385	chr2_178500000	1
386	chr2_179500000	5
387	chr2_180500000	5
388	chr2_181500000	5
389	chr2_182500000	5
390	chr2_183500000	5
391	chr2_184500000	5
392	chr2_185500000	5
393	chr2_186500000	5
394	chr2_187500000	5
395	chr2_188500000	5
396	chr2_189500000	5
397	chr2_190500000	5
398	chr2_191500000	5
399	chr2_192500000	5
400	chr2_193500000	5
401	chr2_194500000	5
402	chr2_195500000	5
403	chr2_196500000	5
404	chr2_197500000	5
405	chr2_198500000	5
406	chr2_199500000	5
407	chr2_200500000	5
408	chr2_201500000	1
409	chr2_202500000	1
410	chr2_203500000	1
411	chr2_204500000	1
412	chr2_205500000	5
413	chr2_206500000	1
414	chr2_207500000	1
415	chr2_208500000	1
416	chr2_209500000	5
417	chr2_210500000	5
418	chr2_211500000	5
419	chr2_212500000	5
420	chr2_213500000	5
421	chr2_214500000	5
422	chr2_215500000	5
423	chr2_216500000	5
424	chr2_217500000	1
425	chr2_218500000	1
426	chr2_219500000	1
427	chr2_220500000	1
428	chr2_221500000	5
429	chr2_222500000	5
430	chr2_223500000	5
431	chr2_224500000	5
432	chr2_225500000	5
433	chr2_226500000	5
434	chr2_227500000	5
435	chr2_228500000	5
436	chr2_229500000	5
437	chr2_230500000	5
438	chr2_231500000	5
439	chr2_232500000	1
440	chr2_233500000	1
441	chr2_234500000	1
442	chr2_235500000	1
443	chr2_236500000	1
444	chr2_237500000	2
445	chr2_238500000	2
446	chr2_239500000	2
447	chr2_240500000	2
448	chr2_241500000	2
449	chr2_242500000	2
450	chr3_500000	8
451	chr3_1500000	8
452	chr3_2500000	8
453	chr3_3500000	8
454	chr3_4500000	8
455	chr3_5500000	8
456	chr3_6500000	8
457	chr3_7500000	8
458	chr3_8500000	8
459	chr3_9500000	1
460	chr3_10500000	1
461	chr3_11500000	1
462	chr3_12500000	1
463	chr3_13500000	1
464	chr3_14500000	1
465	chr3_15500000	1
466	chr3_16500000	8
467	chr3_17500000	8
468	chr3_18500000	8
469	chr3_19500000	8
470	chr3_20500000	8
471	chr3_21500000	8
472	chr3_22500000	8
473	chr3_23500000	8
474	chr3_24500000	8
475	chr3_25500000	8
476	chr3_26500000	8
477	chr3_27500000	8
478	chr3_28500000	8
479	chr3_29500000	8
480	chr3_30500000	8
481	chr3_31500000	8
482	chr3_32500000	1
483	chr3_33500000	4
484	chr3_34500000	8
485	chr3_35500000	8
486	chr3_36500000	8
487	chr3_37500000	4
488	chr3_38500000	1
489	chr3_39500000	4
490	chr3_40500000	4
491	chr3_41500000	2
492	chr3_42500000	2
493	chr3_43500000	2
494	chr3_44500000	2
495	chr3_45500000	2
496	chr3_46500000	2
497	chr3_47500000	2
498	chr3_48500000	2
499	chr3_49500000	2
500	chr3_50500000	2
501	chr3_51500000	2
502	chr3_52500000	2
503	chr3_53500000	2
504	chr3_54500000	2
505	chr3_55500000	2
506	chr3_56500000	2
507	chr3_57500000	2
508	chr3_58500000	2
509	chr3_59500000	10
510	chr3_60500000	10
511	chr3_61500000	4
512	chr3_62500000	4
513	chr3_63500000	4
514	chr3_64500000	2
515	chr3_65500000	4
516	chr3_66500000	4
517	chr3_67500000	10
518	chr3_68500000	10
519	chr3_69500000	10
520	chr3_70500000	10
521	chr3_71500000	4
522	chr3_72500000	2
523	chr3_73500000	10
524	chr3_74500000	10
525	chr3_76500000	10
526	chr3_77500000	10
527	chr3_78500000	10
528	chr3_79500000	10
529	chr3_80500000	6
530	chr3_81500000	10
531	chr3_82500000	10
532	chr3_83500000	10
533	chr3_84500000	10
534	chr3_85500000	10
535	chr3_86500000	10
536	chr3_87500000	10
537	chr3_88500000	10
538	chr3_89500000	10
539	chr3_94500000	10
540	chr3_95500000	10
541	chr3_96500000	10
542	chr3_97500000	10
543	chr3_98500000	10
544	chr3_99500000	10
545	chr3_100500000	10
546	chr3_101500000	10
547	chr3_102500000	6
548	chr3_103500000	6
549	chr3_104500000	10
550	chr3_105500000	10
551	chr3_106500000	10
552	chr3_107500000	10
553	chr3_108500000	10
554	chr3_109500000	10
555	chr3_110500000	10
556	chr3_111500000	4
557	chr3_112500000	4
558	chr3_113500000	4
559	chr3_114500000	6
560	chr3_115500000	6
561	chr3_116500000	6
562	chr3_117500000	6
563	chr3_118500000	6
564	chr3_119500000	4
565	chr3_120500000	4
566	chr3_121500000	2
567	chr3_122500000	2
568	chr3_123500000	2
569	chr3_124500000	2
570	chr3_125500000	2
571	chr3_126500000	2
572	chr3_127500000	2
573	chr3_128500000	2
574	chr3_129500000	2
575	chr3_130500000	2
576	chr3_131500000	4
577	chr3_132500000	4
578	chr3_133500000	2
579	chr3_134500000	2
580	chr3_135500000	2
581	chr3_136500000	2
582	chr3_137500000	2
583	chr3_138500000	2
584	chr3_139500000	4
585	chr3_140500000	4
586	chr3_141500000	4
587	chr3_142500000	4
588	chr3_143500000	8
589	chr3_144500000	8
590	chr3_145500000	8
591	chr3_146500000	8
592	chr3_147500000	8
593	chr3_148500000	8
594	chr3_149500000	4
595	chr3_150500000	4
596	chr3_151500000	8
597	chr3_152500000	8
598	chr3_153500000	8
599	chr3_154500000	8
600	chr3_155500000	8
601	chr3_156500000	8
602	chr3_157500000	8
603	chr3_158500000	8
604	chr3_159500000	8
605	chr3_160500000	8
606	chr3_161500000	8
607	chr3_162500000	8
608	chr3_163500000	8
609	chr3_164500000	8
610	chr3_165500000	8
611	chr3_166500000	8
612	chr3_167500000	8
613	chr3_168500000	8
614	chr3_169500000	8
615	chr3_170500000	1
616	chr3_171500000	1
617	chr3_172500000	8
618	chr3_173500000	8
619	chr3_174500000	8
620	chr3_175500000	8
621	chr3_176500000	8
622	chr3_177500000	8
623	chr3_178500000	8
624	chr3_179500000	8
625	chr3_180500000	8
626	chr3_181500000	8
627	chr3_182500000	1
628	chr3_183500000	1
629	chr3_184500000	1
630	chr3_185500000	1
631	chr3_186500000	1
632	chr3_187500000	8
633	chr3_188500000	8
634	chr3_189500000	8
635	chr3_190500000	8
636	chr3_191500000	8
637	chr3_192500000	8
638	chr3_193500000	8
639	chr3_194500000	1
640	chr3_195500000	1
641	chr3_196500000	1
642	chr3_197500000	1
643	chr4_500000	2
644	chr4_1500000	2
645	chr4_2500000	2
646	chr4_3500000	2
647	chr4_4500000	2
648	chr4_5500000	2
649	chr4_6500000	2
650	chr4_7500000	2
651	chr4_8500000	2
652	chr4_10500000	4
653	chr4_11500000	4
654	chr4_12500000	6
655	chr4_13500000	6
656	chr4_14500000	6
657	chr4_15500000	4
658	chr4_16500000	4
659	chr4_17500000	4
660	chr4_18500000	6
661	chr4_19500000	6
662	chr4_20500000	6
663	chr4_21500000	6
664	chr4_22500000	6
665	chr4_23500000	6
666	chr4_24500000	4
667	chr4_25500000	4
668	chr4_26500000	4
669	chr4_27500000	6
670	chr4_28500000	6
671	chr4_29500000	6
672	chr4_30500000	6
673	chr4_31500000	6
674	chr4_32500000	6
675	chr4_33500000	6
676	chr4_34500000	6
677	chr4_35500000	6
678	chr4_36500000	6
679	chr4_37500000	4
680	chr4_38500000	4
681	chr4_39500000	2
682	chr4_40500000	2
683	chr4_41500000	2
684	chr4_42500000	10
685	chr4_43500000	10
686	chr4_44500000	10
687	chr4_45500000	10
688	chr4_46500000	10
689	chr4_47500000	10
690	chr4_48500000	10
691	chr4_53500000	2
692	chr4_54500000	2
693	chr4_55500000	2
694	chr4_56500000	2
695	chr4_57500000	2
696	chr4_58500000	10
697	chr4_59500000	6
698	chr4_60500000	6
699	chr4_61500000	6
700	chr4_62500000	10
701	chr4_63500000	6
702	chr4_64500000	6
703	chr4_65500000	6
704	chr4_66500000	6
705	chr4_67500000	6
706	chr4_68500000	6
707	chr4_69500000	6
708	chr4_70500000	6
709	chr4_71500000	6
710	chr4_72500000	6
711	chr4_73500000	6
712	chr4_74500000	4
713	chr4_75500000	4
714	chr4_76500000	4
715	chr4_77500000	2
716	chr4_78500000	2
717	chr4_79500000	4
718	chr4_80500000	6
719	chr4_81500000	6
720	chr4_82500000	4
721	chr4_83500000	4
722	chr4_84500000	4
723	chr4_85500000	4
724	chr4_86500000	4
725	chr4_87500000	4
726	chr4_88500000	4
727	chr4_89500000	4
728	chr4_90500000	4
729	chr4_91500000	4
730	chr4_92500000	4
731	chr4_93500000	4
732	chr4_94500000	4
733	chr4_95500000	4
734	chr4_96500000	7
735	chr4_97500000	7
736	chr4_98500000	7
737	chr4_99500000	4
738	chr4_100500000	7
739	chr4_101500000	7
740	chr4_102500000	7
741	chr4_103500000	7
742	chr4_104500000	7
743	chr4_105500000	7
744	chr4_106500000	7
745	chr4_107500000	7
746	chr4_108500000	7
747	chr4_109500000	4
748	chr4_110500000	4
749	chr4_111500000	4
750	chr4_112500000	7
751	chr4_113500000	4
752	chr4_114500000	7
753	chr4_115500000	7
754	chr4_116500000	7
755	chr4_117500000	7
756	chr4_118500000	7
757	chr4_119500000	4
758	chr4_120500000	4
759	chr4_121500000	7
760	chr4_122500000	7
761	chr4_123500000	7
762	chr4_124500000	7
763	chr4_125500000	7
764	chr4_126500000	7
765	chr4_127500000	7
766	chr4_128500000	7
767	chr4_129500000	4
768	chr4_130500000	7
769	chr4_131500000	7
770	chr4_132500000	7
771	chr4_133500000	7
772	chr4_134500000	7
773	chr4_135500000	7
774	chr4_136500000	7
775	chr4_137500000	7
776	chr4_138500000	7
777	chr4_139500000	7
778	chr4_140500000	1
779	chr4_141500000	7
780	chr4_142500000	7
781	chr4_143500000	7
782	chr4_144500000	7
783	chr4_145500000	7
784	chr4_146500000	7
785	chr4_147500000	7
786	chr4_148500000	7
787	chr4_149500000	7
788	chr4_150500000	7
789	chr4_151500000	7
790	chr4_152500000	1
791	chr4_153500000	1
792	chr4_154500000	1
793	chr4_155500000	7
794	chr4_156500000	7
795	chr4_157500000	7
796	chr4_158500000	7
797	chr4_159500000	7
798	chr4_160500000	7
799	chr4_161500000	7
800	chr4_162500000	7
801	chr4_163500000	7
802	chr4_164500000	7
803	chr4_165500000	7
804	chr4_166500000	7
805	chr4_167500000	7
806	chr4_168500000	7
807	chr4_169500000	7
808	chr4_170500000	7
809	chr4_171500000	7
810	chr4_172500000	7
811	chr4_173500000	7
812	chr4_174500000	7
813	chr4_175500000	7
814	chr4_176500000	7
815	chr4_177500000	7
816	chr4_178500000	7
817	chr4_179500000	7
818	chr4_180500000	7
819	chr4_181500000	7
820	chr4_182500000	7
821	chr4_183500000	7
822	chr4_184500000	1
823	chr4_185500000	1
824	chr4_186500000	1
825	chr4_187500000	7
826	chr4_188500000	7
827	chr4_189500000	7
828	chr4_190500000	7
829	chr5_500000	2
830	chr5_1500000	2
831	chr5_2500000	2
832	chr5_3500000	2
833	chr5_4500000	4
834	chr5_5500000	4
835	chr5_6500000	4
836	chr5_7500000	4
837	chr5_8500000	6
838	chr5_9500000	6
839	chr5_10500000	4
840	chr5_11500000	6
841	chr5_12500000	6
842	chr5_13500000	6
843	chr5_14500000	4
844	chr5_15500000	4
845	chr5_16500000	4
846	chr5_17500000	4
847	chr5_18500000	6
848	chr5_19500000	6
849	chr5_20500000	6
850	chr5_21500000	6
851	chr5_22500000	6
852	chr5_23500000	6
853	chr5_24500000	6
854	chr5_25500000	6
855	chr5_26500000	6
856	chr5_27500000	6
857	chr5_28500000	6
858	chr5_29500000	6
859	chr5_30500000	6
860	chr5_31500000	4
861	chr5_32500000	4
862	chr5_33500000	4
863	chr5_34500000	2
864	chr5_35500000	10
865	chr5_36500000	10
866	chr5_37500000	10
867	chr5_38500000	10
868	chr5_39500000	10
869	chr5_40500000	10
870	chr5_41500000	10
871	chr5_42500000	10
872	chr5_43500000	10
873	chr5_44500000	10
874	chr5_45500000	10
875	chr5_50500000	10
876	chr5_51500000	10
877	chr5_52500000	10
878	chr5_53500000	10
879	chr5_54500000	2
880	chr5_55500000	10
881	chr5_56500000	10
882	chr5_57500000	10
883	chr5_58500000	10
884	chr5_59500000	10
885	chr5_60500000	4
886	chr5_61500000	10
887	chr5_62500000	6
888	chr5_63500000	6
889	chr5_64500000	10
890	chr5_65500000	4
891	chr5_66500000	10
892	chr5_67500000	10
893	chr5_68500000	2
894	chr5_71500000	2
895	chr5_72500000	2
896	chr5_73500000	2
897	chr5_74500000	2
898	chr5_75500000	2
899	chr5_76500000	2
900	chr5_77500000	2
901	chr5_78500000	2
902	chr5_79500000	2
903	chr5_80500000	4
904	chr5_81500000	4
905	chr5_82500000	4
906	chr5_83500000	6
907	chr5_84500000	6
908	chr5_85500000	6
909	chr5_86500000	6
910	chr5_87500000	4
911	chr5_88500000	6
912	chr5_89500000	4
913	chr5_90500000	4
914	chr5_91500000	6
915	chr5_92500000	6
916	chr5_93500000	4
917	chr5_94500000	4
918	chr5_95500000	4
919	chr5_96500000	9
920	chr5_97500000	9
921	chr5_98500000	9
922	chr5_99500000	9
923	chr5_100500000	9
924	chr5_101500000	9
925	chr5_102500000	9
926	chr5_103500000	9
927	chr5_104500000	9
928	chr5_105500000	9
929	chr5_106500000	9
930	chr5_107500000	4
931	chr5_108500000	9
932	chr5_109500000	9
933	chr5_110500000	9
934	chr5_111500000	9
935	chr5_112500000	4
936	chr5_113500000	9
937	chr5_114500000	9
938	chr5_115500000	4
939	chr5_116500000	9
940	chr5_117500000	9
941	chr5_118500000	9
942	chr5_119500000	9
943	chr5_120500000	9
944	chr5_121500000	9
945	chr5_122500000	4
946	chr5_123500000	1
947	chr5_124500000	1
948	chr5_125500000	1
949	chr5_126500000	1
950	chr5_127500000	9
951	chr5_128500000	9
952	chr5_129500000	9
953	chr5_130500000	9
954	chr5_131500000	1
955	chr5_132500000	1
956	chr5_133500000	1
957	chr5_134500000	1
958	chr5_135500000	1
959	chr5_136500000	1
960	chr5_137500000	1
961	chr5_138500000	2
962	chr5_139500000	2
963	chr5_140500000	1
964	chr5_141500000	1
965	chr5_142500000	9
966	chr5_143500000	9
967	chr5_144500000	9
968	chr5_145500000	1
969	chr5_146500000	1
970	chr5_147500000	1
971	chr5_148500000	1
972	chr5_149500000	1
973	chr5_150500000	1
974	chr5_151500000	9
975	chr5_152500000	9
976	chr5_153500000	9
977	chr5_154500000	9
978	chr5_155500000	9
979	chr5_156500000	9
980	chr5_157500000	9
981	chr5_158500000	9
982	chr5_159500000	9
983	chr5_160500000	9
984	chr5_161500000	9
985	chr5_162500000	9
986	chr5_163500000	9
987	chr5_164500000	9
988	chr5_165500000	9
989	chr5_166500000	9
990	chr5_167500000	9
991	chr5_168500000	1
992	chr5_169500000	1
993	chr5_170500000	1
994	chr5_171500000	1
995	chr5_172500000	1
996	chr5_173500000	1
997	chr5_174500000	1
998	chr5_175500000	1
999	chr5_176500000	2
1000	chr5_177500000	2
1001	chr5_178500000	2
1002	chr5_179500000	2
1003	chr5_180500000	2
1004	chr6_500000	2
1005	chr6_1500000	1
1006	chr6_2500000	1
1007	chr6_3500000	2
1008	chr6_4500000	1
1009	chr6_5500000	4
1010	chr6_6500000	4
1011	chr6_7500000	4
1012	chr6_8500000	9
1013	chr6_9500000	9
1014	chr6_10500000	9
1015	chr6_11500000	4
1016	chr6_12500000	4
1017	chr6_13500000	4
1018	chr6_14500000	2
1019	chr6_15500000	2
1020	chr6_16500000	4
1021	chr6_17500000	4
1022	chr6_18500000	9
1023	chr6_19500000	9
1024	chr6_20500000	4
1025	chr6_21500000	4
1026	chr6_22500000	9
1027	chr6_23500000	6
1028	chr6_24500000	4
1029	chr6_25500000	4
1030	chr6_26500000	2
1031	chr6_27500000	2
1032	chr6_28500000	2
1033	chr6_29500000	2
1034	chr6_30500000	2
1035	chr6_31500000	2
1036	chr6_32500000	2
1037	chr6_33500000	2
1038	chr6_34500000	2
1039	chr6_35500000	2
1040	chr6_36500000	2
1041	chr6_37500000	2
1042	chr6_38500000	2
1043	chr6_39500000	2
1044	chr6_40500000	2
1045	chr6_41500000	2
1046	chr6_42500000	2
1047	chr6_43500000	2
1048	chr6_44500000	2
1049	chr6_45500000	2
1050	chr6_46500000	10
1051	chr6_47500000	10
1052	chr6_48500000	10
1053	chr6_49500000	10
1054	chr6_50500000	10
1055	chr6_51500000	10
1056	chr6_52500000	2
1057	chr6_53500000	10
1058	chr6_54500000	10
1059	chr6_55500000	10
1060	chr6_56500000	10
1061	chr6_57500000	10
1062	chr6_62500000	10
1063	chr6_63500000	10
1064	chr6_64500000	10
1065	chr6_65500000	10
1066	chr6_66500000	10
1067	chr6_67500000	10
1068	chr6_68500000	10
1069	chr6_69500000	10
1070	chr6_70500000	10
1071	chr6_71500000	10
1072	chr6_72500000	10
1073	chr6_73500000	10
1074	chr6_74500000	10
1075	chr6_75500000	10
1076	chr6_76500000	10
1077	chr6_77500000	10
1078	chr6_78500000	10
1079	chr6_79500000	10
1080	chr6_80500000	10
1081	chr6_81500000	6
1082	chr6_82500000	6
1083	chr6_83500000	10
1084	chr6_84500000	10
1085	chr6_85500000	6
1086	chr6_86500000	10
1087	chr6_87500000	4
1088	chr6_88500000	4
1089	chr6_89500000	4
1090	chr6_90500000	4
1091	chr6_91500000	4
1092	chr6_92500000	6
1093	chr6_93500000	6
1094	chr6_94500000	6
1095	chr6_95500000	6
1096	chr6_96500000	6
1097	chr6_97500000	6
1098	chr6_98500000	4
1099	chr6_99500000	4
1100	chr6_100500000	4
1101	chr6_101500000	6
1102	chr6_102500000	6
1103	chr6_103500000	6
1104	chr6_104500000	6
1105	chr6_105500000	4
1106	chr6_106500000	4
1107	chr6_107500000	2
1108	chr6_108500000	2
1109	chr6_109500000	2
1110	chr6_110500000	2
1111	chr6_111500000	4
1112	chr6_112500000	4
1113	chr6_113500000	9
1114	chr6_114500000	9
1115	chr6_115500000	9
1116	chr6_116500000	9
1117	chr6_117500000	9
1118	chr6_118500000	9
1119	chr6_119500000	9
1120	chr6_120500000	9
1121	chr6_121500000	9
1122	chr6_122500000	9
1123	chr6_123500000	9
1124	chr6_124500000	9
1125	chr6_125500000	9
1126	chr6_126500000	9
1127	chr6_127500000	9
1128	chr6_128500000	9
1129	chr6_129500000	9
1130	chr6_130500000	9
1131	chr6_131500000	1
1132	chr6_132500000	1
1133	chr6_133500000	9
1134	chr6_134500000	1
1135	chr6_135500000	9
1136	chr6_136500000	1
1137	chr6_137500000	1
1138	chr6_138500000	1
1139	chr6_139500000	9
1140	chr6_140500000	9
1141	chr6_141500000	9
1142	chr6_142500000	9
1143	chr6_143500000	9
1144	chr6_144500000	9
1145	chr6_145500000	9
1146	chr6_146500000	9
1147	chr6_147500000	9
1148	chr6_148500000	9
1149	chr6_149500000	1
1150	chr6_150500000	1
1151	chr6_151500000	1
1152	chr6_152500000	9
1153	chr6_153500000	9
1154	chr6_154500000	9
1155	chr6_155500000	9
1156	chr6_156500000	9
1157	chr6_157500000	1
1158	chr6_158500000	1
1159	chr6_159500000	1
1160	chr6_160500000	1
1161	chr6_161500000	1
1162	chr6_162500000	9
1163	chr6_163500000	9
1164	chr6_164500000	9
1165	chr6_165500000	9
1166	chr6_166500000	1
1167	chr6_167500000	1
1168	chr6_168500000	1
1169	chr6_169500000	1
1170	chr6_170500000	1
1171	chr7_500000	2
1172	chr7_1500000	2
1173	chr7_2500000	2
1174	chr7_3500000	2
1175	chr7_4500000	2
1176	chr7_5500000	2
1177	chr7_6500000	2
1178	chr7_7500000	4
1179	chr7_8500000	9
1180	chr7_9500000	9
1181	chr7_10500000	9
1182	chr7_11500000	9
1183	chr7_12500000	9
1184	chr7_13500000	9
1185	chr7_14500000	9
1186	chr7_15500000	9
1187	chr7_16500000	9
1188	chr7_17500000	6
1189	chr7_18500000	6
1190	chr7_19500000	6
1191	chr7_20500000	4
1192	chr7_21500000	4
1193	chr7_22500000	4
1194	chr7_23500000	2
1195	chr7_24500000	2
1196	chr7_25500000	2
1197	chr7_26500000	2
1198	chr7_27500000	2
1199	chr7_28500000	2
1200	chr7_29500000	2
1201	chr7_30500000	2
1202	chr7_31500000	4
1203	chr7_32500000	4
1204	chr7_33500000	4
1205	chr7_34500000	4
1206	chr7_35500000	4
1207	chr7_36500000	4
1208	chr7_37500000	4
1209	chr7_38500000	10
1210	chr7_39500000	4
1211	chr7_40500000	10
1212	chr7_41500000	10
1213	chr7_42500000	10
1214	chr7_43500000	2
1215	chr7_44500000	2
1216	chr7_45500000	2
1217	chr7_46500000	10
1218	chr7_47500000	10
1219	chr7_48500000	10
1220	chr7_49500000	10
1221	chr7_50500000	10
1222	chr7_51500000	10
1223	chr7_52500000	10
1224	chr7_53500000	10
1225	chr7_54500000	10
1226	chr7_55500000	10
1227	chr7_64500000	10
1228	chr7_67500000	2
1229	chr7_68500000	2
1230	chr7_69500000	2
1231	chr7_70500000	2
1232	chr7_71500000	2
1233	chr7_73500000	2
1234	chr7_75500000	2
1235	chr7_77500000	4
1236	chr7_78500000	6
1237	chr7_79500000	6
1238	chr7_80500000	6
1239	chr7_81500000	6
1240	chr7_82500000	6
1241	chr7_83500000	4
1242	chr7_84500000	6
1243	chr7_85500000	6
1244	chr7_86500000	6
1245	chr7_87500000	6
1246	chr7_88500000	6
1247	chr7_89500000	6
1248	chr7_90500000	4
1249	chr7_91500000	4
1250	chr7_92500000	4
1251	chr7_93500000	4
1252	chr7_94500000	4
1253	chr7_95500000	4
1254	chr7_96500000	4
1255	chr7_97500000	4
1256	chr7_98500000	2
1257	chr7_99500000	2
1258	chr7_100500000	2
1259	chr7_101500000	2
1260	chr7_103500000	4
1261	chr7_104500000	4
1262	chr7_105500000	4
1263	chr7_106500000	4
1264	chr7_107500000	4
1265	chr7_108500000	9
1266	chr7_109500000	9
1267	chr7_110500000	9
1268	chr7_111500000	4
1269	chr7_112500000	9
1270	chr7_113500000	9
1271	chr7_114500000	9
1272	chr7_115500000	9
1273	chr7_116500000	9
1274	chr7_117500000	9
1275	chr7_118500000	9
1276	chr7_119500000	9
1277	chr7_120500000	9
1278	chr7_121500000	4
1279	chr7_122500000	9
1280	chr7_123500000	9
1281	chr7_124500000	9
1282	chr7_125500000	9
1283	chr7_126500000	9
1284	chr7_127500000	1
1285	chr7_128500000	1
1286	chr7_129500000	1
1287	chr7_130500000	1
1288	chr7_131500000	1
1289	chr7_132500000	1
1290	chr7_133500000	1
1291	chr7_134500000	1
1292	chr7_135500000	9
1293	chr7_136500000	9
1294	chr7_137500000	9
1295	chr7_138500000	1
1296	chr7_139500000	1
1297	chr7_140500000	1
1298	chr7_141500000	1
1299	chr7_142500000	1
1300	chr7_144500000	9
1301	chr7_145500000	9
1302	chr7_146500000	9
1303	chr7_147500000	9
1304	chr7_148500000	1
1305	chr7_149500000	1
1306	chr7_150500000	1
1307	chr7_151500000	1
1308	chr7_152500000	1
1309	chr7_153500000	1
1310	chr7_154500000	1
1311	chr7_155500000	1
1312	chr7_156500000	1
1313	chr7_157500000	1
1314	chr7_158500000	2
1315	chr7_159500000	2
1316	chr8_500000	2
1317	chr8_1500000	2
1318	chr8_2500000	4
1319	chr8_3500000	6
1320	chr8_4500000	6
1321	chr8_5500000	6
1322	chr8_6500000	4
1323	chr8_8500000	2
1324	chr8_9500000	2
1325	chr8_10500000	2
1326	chr8_11500000	2
1327	chr8_13500000	6
1328	chr8_14500000	6
1329	chr8_15500000	6
1330	chr8_16500000	6
1331	chr8_17500000	4
1332	chr8_18500000	4
1333	chr8_19500000	4
1334	chr8_20500000	2
1335	chr8_21500000	2
1336	chr8_22500000	2
1337	chr8_23500000	2
1338	chr8_24500000	10
1339	chr8_25500000	2
1340	chr8_26500000	2
1341	chr8_27500000	2
1342	chr8_28500000	2
1343	chr8_29500000	2
1344	chr8_30500000	2
1345	chr8_31500000	10
1346	chr8_32500000	10
1347	chr8_33500000	10
1348	chr8_34500000	10
1349	chr8_35500000	10
1350	chr8_36500000	10
1351	chr8_37500000	2
1352	chr8_38500000	2
1353	chr8_39500000	10
1354	chr8_40500000	2
1355	chr8_41500000	2
1356	chr8_42500000	2
1357	chr8_43500000	10
1358	chr8_47500000	10
1359	chr8_48500000	2
1360	chr8_49500000	10
1361	chr8_50500000	10
1362	chr8_51500000	10
1363	chr8_52500000	10
1364	chr8_53500000	10
1365	chr8_54500000	2
1366	chr8_55500000	10
1367	chr8_56500000	2
1368	chr8_57500000	10
1369	chr8_58500000	10
1370	chr8_59500000	10
1371	chr8_60500000	10
1372	chr8_61500000	10
1373	chr8_62500000	10
1374	chr8_63500000	10
1375	chr8_64500000	10
1376	chr8_65500000	10
1377	chr8_66500000	10
1378	chr8_67500000	2
1379	chr8_68500000	4
1380	chr8_69500000	4
1381	chr8_70500000	4
1382	chr8_71500000	4
1383	chr8_72500000	4
1384	chr8_73500000	4
1385	chr8_74500000	4
1386	chr8_75500000	4
1387	chr8_76500000	6
1388	chr8_77500000	6
1389	chr8_78500000	6
1390	chr8_79500000	6
1391	chr8_80500000	4
1392	chr8_81500000	4
1393	chr8_82500000	4
1394	chr8_83500000	6
1395	chr8_84500000	6
1396	chr8_85500000	6
1397	chr8_86500000	4
1398	chr8_87500000	6
1399	chr8_88500000	6
1400	chr8_89500000	6
1401	chr8_90500000	6
1402	chr8_91500000	4
1403	chr8_92500000	4
1404	chr8_93500000	4
1405	chr8_94500000	4
1406	chr8_95500000	4
1407	chr8_96500000	4
1408	chr8_97500000	4
1409	chr8_98500000	4
1410	chr8_99500000	4
1411	chr8_100500000	4
1412	chr8_101500000	1
1413	chr8_102500000	1
1414	chr8_103500000	1
1415	chr8_104500000	4
1416	chr8_105500000	9
1417	chr8_106500000	9
1418	chr8_107500000	9
1419	chr8_108500000	9
1420	chr8_109500000	9
1421	chr8_110500000	9
1422	chr8_111500000	9
1423	chr8_112500000	9
1424	chr8_113500000	9
1425	chr8_114500000	9
1426	chr8_115500000	9
1427	chr8_116500000	9
1428	chr8_117500000	9
1429	chr8_118500000	9
1430	chr8_119500000	9
1431	chr8_120500000	9
1432	chr8_121500000	9
1433	chr8_122500000	9
1434	chr8_123500000	9
1435	chr8_124500000	1
1436	chr8_125500000	1
1437	chr8_126500000	1
1438	chr8_127500000	1
1439	chr8_128500000	1
1440	chr8_129500000	1
1441	chr8_130500000	1
1442	chr8_131500000	1
1443	chr8_132500000	9
1444	chr8_133500000	1
1445	chr8_134500000	1
1446	chr8_135500000	9
1447	chr8_136500000	9
1448	chr8_137500000	9
1449	chr8_138500000	9
1450	chr8_139500000	9
1451	chr8_140500000	1
1452	chr8_141500000	1
1453	chr8_142500000	1
1454	chr8_143500000	2
1455	chr8_144500000	2
1456	chr8_145500000	2
1457	chr8_146500000	2
1458	chr9_500000	2
1459	chr9_1500000	2
1460	chr9_2500000	4
1461	chr9_3500000	4
1462	chr9_4500000	4
1463	chr9_5500000	4
1464	chr9_6500000	4
1465	chr9_7500000	6
1466	chr9_8500000	6
1467	chr9_9500000	6
1468	chr9_10500000	6
1469	chr9_11500000	6
1470	chr9_12500000	6
1471	chr9_13500000	6
1472	chr9_14500000	4
1473	chr9_15500000	4
1474	chr9_16500000	4
1475	chr9_17500000	4
1476	chr9_18500000	6
1477	chr9_19500000	4
1478	chr9_20500000	4
1479	chr9_21500000	4
1480	chr9_22500000	6
1481	chr9_23500000	6
1482	chr9_24500000	6
1483	chr9_25500000	6
1484	chr9_26500000	4
1485	chr9_27500000	4
1486	chr9_28500000	6
1487	chr9_29500000	6
1488	chr9_30500000	6
1489	chr9_31500000	6
1490	chr9_32500000	4
1491	chr9_33500000	2
1492	chr9_34500000	2
1493	chr9_35500000	2
1494	chr9_36500000	2
1495	chr9_37500000	2
1496	chr9_38500000	2
1497	chr9_71500000	2
1498	chr9_72500000	2
1499	chr9_73500000	4
1500	chr9_74500000	4
1501	chr9_75500000	4
1502	chr9_76500000	4
1503	chr9_77500000	4
1504	chr9_78500000	4
1505	chr9_79500000	4
1506	chr9_80500000	4
1507	chr9_81500000	4
1508	chr9_82500000	6
1509	chr9_83500000	6
1510	chr9_84500000	4
1511	chr9_85500000	9
1512	chr9_86500000	4
1513	chr9_87500000	4
1514	chr9_88500000	4
1515	chr9_89500000	4
1516	chr9_90500000	2
1517	chr9_91500000	2
1518	chr9_92500000	2
1519	chr9_93500000	2
1520	chr9_94500000	2
1521	chr9_95500000	2
1522	chr9_96500000	2
1523	chr9_97500000	2
1524	chr9_98500000	2
1525	chr9_99500000	2
1526	chr9_100500000	2
1527	chr9_101500000	1
1528	chr9_102500000	1
1529	chr9_103500000	4
1530	chr9_104500000	9
1531	chr9_105500000	9
1532	chr9_106500000	9
1533	chr9_107500000	1
1534	chr9_108500000	1
1535	chr9_109500000	9
1536	chr9_110500000	1
1537	chr9_111500000	1
1538	chr9_112500000	1
1539	chr9_113500000	9
1540	chr9_114500000	1
1541	chr9_115500000	1
1542	chr9_116500000	1
1543	chr9_117500000	1
1544	chr9_118500000	9
1545	chr9_119500000	9
1546	chr9_120500000	9
1547	chr9_121500000	9
1548	chr9_122500000	9
1549	chr9_123500000	1
1550	chr9_124500000	1
1551	chr9_125500000	1
1552	chr9_126500000	1
1553	chr9_127500000	1
1554	chr9_128500000	1
1555	chr9_129500000	2
1556	chr9_130500000	2
1557	chr9_131500000	2
1558	chr9_132500000	2
1559	chr9_133500000	2
1560	chr9_134500000	2
1561	chr9_135500000	2
1562	chr9_136500000	2
1563	chr9_137500000	2
1564	chr9_138500000	2
1565	chr9_139500000	2
1566	chr9_140500000	2
1567	chr10_500000	2
1568	chr10_1500000	2
1569	chr10_2500000	4
1570	chr10_3500000	4
1571	chr10_4500000	6
1572	chr10_5500000	4
1573	chr10_6500000	4
1574	chr10_7500000	4
1575	chr10_8500000	6
1576	chr10_9500000	6
1577	chr10_10500000	6
1578	chr10_11500000	4
1579	chr10_12500000	2
1580	chr10_13500000	2
1581	chr10_14500000	2
1582	chr10_15500000	4
1583	chr10_16500000	10
1584	chr10_17500000	4
1585	chr10_18500000	10
1586	chr10_19500000	6
1587	chr10_20500000	10
1588	chr10_21500000	4
1589	chr10_22500000	4
1590	chr10_23500000	10
1591	chr10_24500000	10
1592	chr10_25500000	10
1593	chr10_26500000	10
1594	chr10_27500000	4
1595	chr10_28500000	2
1596	chr10_29500000	2
1597	chr10_30500000	2
1598	chr10_31500000	10
1599	chr10_32500000	2
1600	chr10_33500000	2
1601	chr10_34500000	2
1602	chr10_35500000	2
1603	chr10_36500000	10
1604	chr10_37500000	10
1605	chr10_43500000	2
1606	chr10_44500000	10
1607	chr10_45500000	2
1608	chr10_49500000	2
1609	chr10_50500000	2
1610	chr10_52500000	4
1611	chr10_53500000	10
1612	chr10_54500000	10
1613	chr10_55500000	10
1614	chr10_56500000	6
1615	chr10_57500000	6
1616	chr10_58500000	6
1617	chr10_59500000	6
1618	chr10_60500000	6
1619	chr10_61500000	4
1620	chr10_62500000	4
1621	chr10_63500000	6
1622	chr10_64500000	4
1623	chr10_65500000	4
1624	chr10_66500000	6
1625	chr10_67500000	6
1626	chr10_68500000	6
1627	chr10_69500000	4
1628	chr10_70500000	2
1629	chr10_71500000	2
1630	chr10_72500000	2
1631	chr10_73500000	2
1632	chr10_74500000	2
1633	chr10_75500000	2
1634	chr10_76500000	2
1635	chr10_77500000	4
1636	chr10_78500000	4
1637	chr10_79500000	2
1638	chr10_80500000	2
1639	chr10_81500000	4
1640	chr10_82500000	4
1641	chr10_83500000	6
1642	chr10_84500000	6
1643	chr10_85500000	6
1644	chr10_86500000	9
1645	chr10_87500000	6
1646	chr10_88500000	4
1647	chr10_89500000	4
1648	chr10_90500000	9
1649	chr10_91500000	4
1650	chr10_92500000	9
1651	chr10_93500000	4
1652	chr10_94500000	2
1653	chr10_95500000	2
1654	chr10_96500000	2
1655	chr10_97500000	2
1656	chr10_98500000	2
1657	chr10_99500000	2
1658	chr10_100500000	1
1659	chr10_101500000	1
1660	chr10_102500000	2
1661	chr10_103500000	2
1662	chr10_104500000	1
1663	chr10_105500000	1
1664	chr10_106500000	9
1665	chr10_107500000	9
1666	chr10_108500000	9
1667	chr10_109500000	9
1668	chr10_110500000	9
1669	chr10_111500000	9
1670	chr10_112500000	9
1671	chr10_113500000	9
1672	chr10_114500000	1
1673	chr10_115500000	1
1674	chr10_116500000	9
1675	chr10_117500000	9
1676	chr10_118500000	9
1677	chr10_119500000	1
1678	chr10_120500000	1
1679	chr10_121500000	1
1680	chr10_122500000	1
1681	chr10_123500000	1
1682	chr10_124500000	1
1683	chr10_125500000	1
1684	chr10_126500000	1
1685	chr10_127500000	1
1686	chr10_128500000	1
1687	chr10_129500000	1
1688	chr10_130500000	1
1689	chr10_131500000	1
1690	chr10_132500000	1
1691	chr10_133500000	1
1692	chr10_134500000	2
1693	chr10_135500000	2
1694	chr11_500000	2
1695	chr11_1500000	2
1696	chr11_2500000	2
1697	chr11_3500000	2
1698	chr11_4500000	4
1699	chr11_5500000	6
1700	chr11_6500000	4
1701	chr11_7500000	4
1702	chr11_8500000	2
1703	chr11_9500000	2
1704	chr11_10500000	2
1705	chr11_11500000	2
1706	chr11_12500000	2
1707	chr11_13500000	4
1708	chr11_14500000	4
1709	chr11_15500000	4
1710	chr11_16500000	10
1711	chr11_17500000	2
1712	chr11_18500000	2
1713	chr11_19500000	4
1714	chr11_20500000	4
1715	chr11_21500000	6
1716	chr11_22500000	6
1717	chr11_23500000	6
1718	chr11_24500000	6
1719	chr11_25500000	6
1720	chr11_26500000	6
1721	chr11_27500000	4
1722	chr11_28500000	6
1723	chr11_29500000	6
1724	chr11_30500000	10
1725	chr11_31500000	10
1726	chr11_32500000	4
1727	chr11_33500000	2
1728	chr11_34500000	2
1729	chr11_35500000	10
1730	chr11_36500000	10
1731	chr11_37500000	10
1732	chr11_38500000	10
1733	chr11_39500000	10
1734	chr11_40500000	10
1735	chr11_41500000	10
1736	chr11_42500000	10
1737	chr11_43500000	10
1738	chr11_44500000	2
1739	chr11_45500000	2
1740	chr11_46500000	2
1741	chr11_47500000	2
1742	chr11_48500000	10
1743	chr11_55500000	10
1744	chr11_56500000	10
1745	chr11_57500000	2
1746	chr11_58500000	10
1747	chr11_59500000	10
1748	chr11_60500000	2
1749	chr11_61500000	2
1750	chr11_62500000	2
1751	chr11_63500000	2
1752	chr11_64500000	2
1753	chr11_65500000	2
1754	chr11_66500000	2
1755	chr11_67500000	2
1756	chr11_68500000	2
1757	chr11_69500000	2
1758	chr11_70500000	2
1759	chr11_71500000	2
1760	chr11_72500000	2
1761	chr11_73500000	2
1762	chr11_74500000	2
1763	chr11_75500000	2
1764	chr11_76500000	2
1765	chr11_77500000	4
1766	chr11_78500000	4
1767	chr11_79500000	6
1768	chr11_80500000	6
1769	chr11_81500000	6
1770	chr11_82500000	6
1771	chr11_83500000	6
1772	chr11_84500000	6
1773	chr11_85500000	4
1774	chr11_86500000	4
1775	chr11_87500000	6
1776	chr11_88500000	6
1777	chr11_90500000	6
1778	chr11_91500000	6
1779	chr11_92500000	4
1780	chr11_93500000	4
1781	chr11_94500000	4
1782	chr11_95500000	4
1783	chr11_96500000	9
1784	chr11_97500000	9
1785	chr11_98500000	9
1786	chr11_99500000	9
1787	chr11_100500000	9
1788	chr11_101500000	9
1789	chr11_102500000	9
1790	chr11_103500000	9
1791	chr11_104500000	9
1792	chr11_105500000	9
1793	chr11_106500000	9
1794	chr11_107500000	4
1795	chr11_108500000	4
1796	chr11_109500000	9
1797	chr11_110500000	9
1798	chr11_111500000	4
1799	chr11_112500000	1
1800	chr11_113500000	1
1801	chr11_114500000	1
1802	chr11_115500000	1
1803	chr11_116500000	2
1804	chr11_117500000	2
1805	chr11_118500000	2
1806	chr11_119500000	2
1807	chr11_120500000	1
1808	chr11_121500000	1
1809	chr11_122500000	1
1810	chr11_123500000	1
1811	chr11_124500000	1
1812	chr11_125500000	1
1813	chr11_126500000	1
1814	chr11_127500000	9
1815	chr11_128500000	9
1816	chr11_129500000	1
1817	chr11_130500000	1
1818	chr11_131500000	1
1819	chr11_132500000	1
1820	chr11_133500000	1
1821	chr11_134500000	1
1822	chr12_500000	2
1823	chr12_1500000	2
1824	chr12_2500000	2
1825	chr12_3500000	2
1826	chr12_4500000	2
1827	chr12_5500000	2
1828	chr12_6500000	2
1829	chr12_7500000	2
1830	chr12_8500000	2
1831	chr12_9500000	2
1832	chr12_10500000	10
1833	chr12_11500000	10
1834	chr12_12500000	2
1835	chr12_13500000	10
1836	chr12_14500000	10
1837	chr12_15500000	10
1838	chr12_16500000	10
1839	chr12_17500000	6
1840	chr12_18500000	10
1841	chr12_19500000	10
1842	chr12_20500000	10
1843	chr12_21500000	10
1844	chr12_22500000	10
1845	chr12_23500000	10
1846	chr12_24500000	10
1847	chr12_25500000	10
1848	chr12_26500000	10
1849	chr12_27500000	10
1850	chr12_28500000	10
1851	chr12_29500000	10
1852	chr12_30500000	10
1853	chr12_31500000	2
1854	chr12_32500000	2
1855	chr12_33500000	10
1856	chr12_34500000	10
1857	chr12_38500000	10
1858	chr12_39500000	10
1859	chr12_40500000	10
1860	chr12_41500000	10
1861	chr12_42500000	10
1862	chr12_43500000	10
1863	chr12_44500000	10
1864	chr12_45500000	10
1865	chr12_46500000	2
1866	chr12_47500000	2
1867	chr12_48500000	2
1868	chr12_49500000	2
1869	chr12_50500000	2
1870	chr12_51500000	2
1871	chr12_52500000	2
1872	chr12_53500000	2
1873	chr12_54500000	2
1874	chr12_55500000	2
1875	chr12_56500000	2
1876	chr12_57500000	2
1877	chr12_58500000	4
1878	chr12_59500000	6
1879	chr12_60500000	6
1880	chr12_61500000	6
1881	chr12_62500000	6
1882	chr12_63500000	4
1883	chr12_64500000	4
1884	chr12_65500000	4
1885	chr12_66500000	4
1886	chr12_67500000	4
1887	chr12_68500000	4
1888	chr12_69500000	4
1889	chr12_70500000	4
1890	chr12_71500000	6
1891	chr12_72500000	4
1892	chr12_73500000	6
1893	chr12_74500000	6
1894	chr12_75500000	6
1895	chr12_76500000	4
1896	chr12_77500000	4
1897	chr12_78500000	6
1898	chr12_79500000	4
1899	chr12_80500000	4
1900	chr12_81500000	6
1901	chr12_82500000	6
1902	chr12_83500000	9
1903	chr12_84500000	9
1904	chr12_85500000	9
1905	chr12_86500000	9
1906	chr12_87500000	9
1907	chr12_88500000	9
1908	chr12_89500000	9
1909	chr12_90500000	9
1910	chr12_91500000	9
1911	chr12_92500000	9
1912	chr12_93500000	4
1913	chr12_94500000	1
1914	chr12_95500000	1
1915	chr12_96500000	1
1916	chr12_97500000	9
1917	chr12_98500000	9
1918	chr12_99500000	9
1919	chr12_100500000	9
1920	chr12_101500000	9
1921	chr12_102500000	9
1922	chr12_103500000	9
1923	chr12_104500000	1
1924	chr12_105500000	1
1925	chr12_106500000	1
1926	chr12_107500000	1
1927	chr12_108500000	1
1928	chr12_109500000	2
1929	chr12_110500000	2
1930	chr12_111500000	2
1931	chr12_112500000	2
1932	chr12_113500000	2
1933	chr12_114500000	1
1934	chr12_115500000	1
1935	chr12_116500000	1
1936	chr12_117500000	2
1937	chr12_118500000	2
1938	chr12_119500000	2
1939	chr12_120500000	2
1940	chr12_121500000	2
1941	chr12_122500000	2
1942	chr12_123500000	1
1943	chr12_124500000	1
1944	chr12_125500000	1
1945	chr12_126500000	1
1946	chr12_127500000	1
1947	chr12_128500000	1
1948	chr12_129500000	1
1949	chr12_130500000	1
1950	chr12_131500000	1
1951	chr12_132500000	2
1952	chr12_133500000	2
1953	chr13_20500000	2
1954	chr13_21500000	2
1955	chr13_22500000	10
1956	chr13_23500000	10
1957	chr13_24500000	2
1958	chr13_25500000	2
1959	chr13_26500000	2
1960	chr13_27500000	2
1961	chr13_28500000	2
1962	chr13_29500000	2
1963	chr13_30500000	2
1964	chr13_31500000	2
1965	chr13_32500000	2
1966	chr13_33500000	2
1967	chr13_34500000	10
1968	chr13_35500000	10
1969	chr13_36500000	4
1970	chr13_37500000	4
1971	chr13_38500000	6
1972	chr13_39500000	4
1973	chr13_40500000	4
1974	chr13_41500000	4
1975	chr13_42500000	4
1976	chr13_43500000	4
1977	chr13_44500000	4
1978	chr13_45500000	2
1979	chr13_46500000	4
1980	chr13_47500000	4
1981	chr13_48500000	4
1982	chr13_49500000	4
1983	chr13_50500000	4
1984	chr13_51500000	4
1985	chr13_52500000	4
1986	chr13_53500000	4
1987	chr13_54500000	4
1988	chr13_55500000	4
1989	chr13_56500000	4
1990	chr13_57500000	6
1991	chr13_58500000	6
1992	chr13_59500000	6
1993	chr13_60500000	4
1994	chr13_61500000	4
1995	chr13_62500000	6
1996	chr13_63500000	6
1997	chr13_64500000	6
1998	chr13_65500000	6
1999	chr13_66500000	6
[truncated: 756 more rows]

## Sheet: hESC_500K_clusters
ID	Region	cluster_IDs
1	chr1_1000000_1500000	2
2	chr1_1500000_2000000	2
3	chr1_2000000_2500000	1
4	chr1_2500000_3000000	2
5	chr1_3000000_3500000	2
6	chr1_3500000_4000000	2
7	chr1_4000000_4500000	2
8	chr1_4500000_5000000	2
9	chr1_5000000_5500000	2
10	chr1_5500000_6000000	2
11	chr1_6000000_6500000	2
12	chr1_6500000_7000000	2
13	chr1_7000000_7500000	2
14	chr1_7500000_8000000	2
15	chr1_8000000_8500000	2
16	chr1_8500000_9000000	2
17	chr1_9000000_9500000	2
18	chr1_9500000_10000000	2
19	chr1_10000000_10500000	2
20	chr1_10500000_11000000	2
21	chr1_11000000_11500000	2
22	chr1_11500000_12000000	2
23	chr1_12000000_12500000	2
24	chr1_12500000_13000000	2
25	chr1_14000000_14500000	2
26	chr1_14500000_15000000	2
27	chr1_15000000_15500000	2
28	chr1_15500000_16000000	2
29	chr1_16000000_16500000	2
30	chr1_16500000_17000000	2
31	chr1_17500000_18000000	2
32	chr1_18000000_18500000	2
33	chr1_18500000_19000000	2
34	chr1_19000000_19500000	2
35	chr1_19500000_20000000	2
36	chr1_20000000_20500000	2
37	chr1_20500000_21000000	2
38	chr1_21000000_21500000	2
39	chr1_21500000_22000000	2
40	chr1_22000000_22500000	2
41	chr1_22500000_23000000	2
42	chr1_23000000_23500000	2
43	chr1_23500000_24000000	2
44	chr1_24000000_24500000	2
45	chr1_24500000_25000000	2
46	chr1_25000000_25500000	2
47	chr1_25500000_26000000	2
48	chr1_26000000_26500000	2
49	chr1_26500000_27000000	2
50	chr1_27000000_27500000	2
51	chr1_27500000_28000000	2
52	chr1_28000000_28500000	2
53	chr1_28500000_29000000	2
54	chr1_29000000_29500000	2
55	chr1_29500000_30000000	2
56	chr1_30000000_30500000	2
57	chr1_30500000_31000000	2
58	chr1_31000000_31500000	2
59	chr1_31500000_32000000	2
60	chr1_32000000_32500000	2
61	chr1_32500000_33000000	2
62	chr1_33000000_33500000	2
63	chr1_33500000_34000000	2
64	chr1_34000000_34500000	2
65	chr1_34500000_35000000	2
66	chr1_35000000_35500000	2
67	chr1_35500000_36000000	2
68	chr1_36000000_36500000	2
69	chr1_36500000_37000000	2
70	chr1_37000000_37500000	2
71	chr1_37500000_38000000	2
72	chr1_38000000_38500000	2
73	chr1_38500000_39000000	2
74	chr1_39000000_39500000	2
75	chr1_39500000_40000000	2
76	chr1_40000000_40500000	2
77	chr1_40500000_41000000	2
78	chr1_41000000_41500000	2
79	chr1_41500000_42000000	2
80	chr1_42000000_42500000	2
81	chr1_42500000_43000000	2
82	chr1_43000000_43500000	2
83	chr1_43500000_44000000	2
84	chr1_44000000_44500000	2
85	chr1_44500000_45000000	2
86	chr1_45000000_45500000	2
87	chr1_45500000_46000000	2
88	chr1_46000000_46500000	2
89	chr1_46500000_47000000	2
90	chr1_47000000_47500000	2
91	chr1_47500000_48000000	8
92	chr1_48000000_48500000	8
93	chr1_48500000_49000000	8
94	chr1_49000000_49500000	8
95	chr1_49500000_50000000	8
96	chr1_50000000_50500000	8
97	chr1_50500000_51000000	8
98	chr1_51000000_51500000	8
99	chr1_51500000_52000000	8
100	chr1_52000000_52500000	8
101	chr1_52500000_53000000	2
102	chr1_53000000_53500000	2
103	chr1_53500000_54000000	2
104	chr1_54000000_54500000	2
105	chr1_54500000_55000000	2
106	chr1_55000000_55500000	8
107	chr1_55500000_56000000	8
108	chr1_56000000_56500000	8
109	chr1_56500000_57000000	8
110	chr1_57000000_57500000	8
111	chr1_57500000_58000000	8
112	chr1_58000000_58500000	8
113	chr1_58500000_59000000	8
114	chr1_59000000_59500000	8
115	chr1_59500000_60000000	8
116	chr1_60000000_60500000	8
117	chr1_60500000_61000000	8
118	chr1_61000000_61500000	8
119	chr1_61500000_62000000	8
120	chr1_62000000_62500000	8
121	chr1_62500000_63000000	8
122	chr1_63000000_63500000	8
123	chr1_63500000_64000000	8
124	chr1_64000000_64500000	8
125	chr1_64500000_65000000	8
126	chr1_65000000_65500000	8
127	chr1_65500000_66000000	8
128	chr1_66000000_66500000	8
129	chr1_66500000_67000000	8
130	chr1_67000000_67500000	8
131	chr1_67500000_68000000	8
132	chr1_68000000_68500000	8
133	chr1_68500000_69000000	8
134	chr1_69000000_69500000	8
135	chr1_69500000_70000000	8
136	chr1_70000000_70500000	8
137	chr1_70500000_71000000	8
138	chr1_71000000_71500000	8
139	chr1_71500000_72000000	8
140	chr1_72000000_72500000	8
141	chr1_72500000_73000000	8
142	chr1_73000000_73500000	8
143	chr1_73500000_74000000	8
144	chr1_74000000_74500000	8
145	chr1_74500000_75000000	8
146	chr1_75000000_75500000	8
147	chr1_75500000_76000000	8
148	chr1_76000000_76500000	8
149	chr1_76500000_77000000	8
150	chr1_77000000_77500000	8
151	chr1_77500000_78000000	8
152	chr1_78000000_78500000	8
153	chr1_78500000_79000000	8
154	chr1_79000000_79500000	8
155	chr1_79500000_80000000	8
156	chr1_80000000_80500000	8
157	chr1_80500000_81000000	8
158	chr1_81000000_81500000	8
159	chr1_81500000_82000000	8
160	chr1_82000000_82500000	8
161	chr1_82500000_83000000	8
162	chr1_83000000_83500000	8
163	chr1_84000000_84500000	8
164	chr1_84500000_85000000	8
165	chr1_85000000_85500000	8
166	chr1_85500000_86000000	8
167	chr1_86000000_86500000	8
168	chr1_86500000_87000000	8
169	chr1_87000000_87500000	8
170	chr1_87500000_88000000	8
171	chr1_88000000_88500000	8
172	chr1_88500000_89000000	8
173	chr1_89000000_89500000	8
174	chr1_89500000_90000000	8
175	chr1_90000000_90500000	8
176	chr1_90500000_91000000	8
177	chr1_91000000_91500000	8
178	chr1_91500000_92000000	8
179	chr1_92000000_92500000	8
180	chr1_92500000_93000000	8
181	chr1_93000000_93500000	8
182	chr1_93500000_94000000	2
183	chr1_94000000_94500000	8
184	chr1_94500000_95000000	8
185	chr1_95000000_95500000	8
186	chr1_95500000_96000000	8
187	chr1_96000000_96500000	8
188	chr1_96500000_97000000	8
189	chr1_97000000_97500000	8
190	chr1_97500000_98000000	8
191	chr1_98000000_98500000	8
192	chr1_98500000_99000000	8
193	chr1_99000000_99500000	8
194	chr1_99500000_100000000	8
195	chr1_100000000_100500000	8
196	chr1_100500000_101000000	8
197	chr1_101000000_101500000	8
198	chr1_101500000_102000000	8
199	chr1_102000000_102500000	8
200	chr1_102500000_103000000	8
201	chr1_103000000_103500000	8
202	chr1_103500000_104000000	8
203	chr1_104000000_104500000	8
204	chr1_104500000_105000000	8
205	chr1_105000000_105500000	8
206	chr1_105500000_106000000	8
207	chr1_106000000_106500000	8
208	chr1_106500000_107000000	8
209	chr1_107000000_107500000	8
210	chr1_107500000_108000000	8
211	chr1_108000000_108500000	8
212	chr1_108500000_109000000	8
213	chr1_109000000_109500000	8
214	chr1_109500000_110000000	2
215	chr1_110000000_110500000	1
216	chr1_110500000_111000000	1
217	chr1_111000000_111500000	1
218	chr1_111500000_112000000	1
219	chr1_112000000_112500000	1
220	chr1_112500000_113000000	1
221	chr1_113000000_113500000	1
222	chr1_113500000_114000000	1
223	chr1_114000000_114500000	1
224	chr1_114500000_115000000	1
225	chr1_115000000_115500000	1
226	chr1_115500000_116000000	1
227	chr1_116000000_116500000	1
228	chr1_116500000_117000000	1
229	chr1_117000000_117500000	1
230	chr1_117500000_118000000	1
231	chr1_118000000_118500000	1
232	chr1_118500000_119000000	1
233	chr1_119000000_119500000	1
234	chr1_119500000_120000000	1
235	chr1_120000000_120500000	1
236	chr1_146500000_147000000	1
237	chr1_147000000_147500000	1
238	chr1_150000000_150500000	1
239	chr1_150500000_151000000	1
240	chr1_151000000_151500000	1
241	chr1_151500000_152000000	1
242	chr1_152000000_152500000	1
243	chr1_152500000_153000000	1
244	chr1_153000000_153500000	1
245	chr1_153500000_154000000	1
246	chr1_154000000_154500000	1
247	chr1_154500000_155000000	1
248	chr1_155000000_155500000	1
249	chr1_155500000_156000000	1
250	chr1_156000000_156500000	2
251	chr1_156500000_157000000	2
252	chr1_157000000_157500000	8
253	chr1_157500000_158000000	8
254	chr1_158000000_158500000	8
255	chr1_158500000_159000000	8
256	chr1_159000000_159500000	8
257	chr1_159500000_160000000	8
258	chr1_160000000_160500000	2
259	chr1_160500000_161000000	2
260	chr1_161000000_161500000	2
261	chr1_161500000_162000000	8
262	chr1_162000000_162500000	8
263	chr1_162500000_163000000	8
264	chr1_163000000_163500000	8
265	chr1_163500000_164000000	8
266	chr1_164000000_164500000	8
267	chr1_164500000_165000000	8
268	chr1_165000000_165500000	8
269	chr1_165500000_166000000	8
270	chr1_166000000_166500000	8
271	chr1_166500000_167000000	8
272	chr1_167000000_167500000	8
273	chr1_167500000_168000000	8
274	chr1_168000000_168500000	8
275	chr1_168500000_169000000	8
276	chr1_169000000_169500000	8
277	chr1_169500000_170000000	8
278	chr1_170000000_170500000	8
279	chr1_170500000_171000000	8
280	chr1_171000000_171500000	8
281	chr1_171500000_172000000	8
282	chr1_172000000_172500000	8
283	chr1_172500000_173000000	8
284	chr1_173000000_173500000	8
285	chr1_173500000_174000000	8
286	chr1_174000000_174500000	8
287	chr1_174500000_175000000	8
288	chr1_175000000_175500000	8
289	chr1_175500000_176000000	8
290	chr1_176000000_176500000	8
291	chr1_176500000_177000000	8
292	chr1_177000000_177500000	8
293	chr1_177500000_178000000	8
294	chr1_178000000_178500000	8
295	chr1_178500000_179000000	8
296	chr1_179000000_179500000	8
297	chr1_179500000_180000000	8
298	chr1_180000000_180500000	8
299	chr1_180500000_181000000	8
300	chr1_181000000_181500000	8
301	chr1_181500000_182000000	8
302	chr1_182000000_182500000	8
303	chr1_182500000_183000000	8
304	chr1_183000000_183500000	8
305	chr1_183500000_184000000	8
306	chr1_184000000_184500000	8
307	chr1_184500000_185000000	8
308	chr1_185000000_185500000	8
309	chr1_185500000_186000000	8
310	chr1_186000000_186500000	8
311	chr1_186500000_187000000	8
312	chr1_187000000_187500000	8
313	chr1_187500000_188000000	8
314	chr1_188000000_188500000	8
315	chr1_188500000_189000000	8
316	chr1_189000000_189500000	8
317	chr1_189500000_190000000	8
318	chr1_190000000_190500000	8
319	chr1_190500000_191000000	8
320	chr1_191000000_191500000	8
321	chr1_191500000_192000000	8
322	chr1_192000000_192500000	8
323	chr1_192500000_193000000	8
324	chr1_193000000_193500000	8
325	chr1_193500000_194000000	8
326	chr1_194000000_194500000	8
327	chr1_194500000_195000000	8
328	chr1_195000000_195500000	8
329	chr1_195500000_196000000	8
330	chr1_196000000_196500000	8
331	chr1_196500000_197000000	8
332	chr1_197000000_197500000	8
333	chr1_197500000_198000000	8
334	chr1_198000000_198500000	8
335	chr1_198500000_199000000	8
336	chr1_199000000_199500000	8
337	chr1_199500000_200000000	8
338	chr1_200000000_200500000	8
339	chr1_200500000_201000000	8
340	chr1_201000000_201500000	8
341	chr1_201500000_202000000	2
342	chr1_202000000_202500000	8
343	chr1_202500000_203000000	2
344	chr1_203000000_203500000	2
345	chr1_203500000_204000000	2
346	chr1_204000000_204500000	2
347	chr1_204500000_205000000	2
348	chr1_205000000_205500000	2
349	chr1_205500000_206000000	2
350	chr1_206500000_207000000	8
351	chr1_207000000_207500000	8
352	chr1_207500000_208000000	8
353	chr1_208000000_208500000	8
354	chr1_208500000_209000000	8
355	chr1_209000000_209500000	8
356	chr1_209500000_210000000	8
357	chr1_210000000_210500000	8
358	chr1_210500000_211000000	8
359	chr1_211000000_211500000	8
360	chr1_211500000_212000000	8
361	chr1_212000000_212500000	8
362	chr1_212500000_213000000	8
363	chr1_213000000_213500000	8
364	chr1_213500000_214000000	8
365	chr1_214000000_214500000	8
366	chr1_214500000_215000000	8
367	chr1_215000000_215500000	8
368	chr1_215500000_216000000	8
369	chr1_216000000_216500000	8
370	chr1_216500000_217000000	8
371	chr1_217000000_217500000	8
372	chr1_217500000_218000000	8
373	chr1_218000000_218500000	8
374	chr1_218500000_219000000	8
375	chr1_219000000_219500000	8
376	chr1_219500000_220000000	8
377	chr1_220000000_220500000	8
378	chr1_220500000_221000000	8
379	chr1_221000000_221500000	8
380	chr1_221500000_222000000	8
381	chr1_222000000_222500000	8
382	chr1_222500000_223000000	8
383	chr1_223000000_223500000	8
384	chr1_223500000_224000000	8
385	chr1_224000000_224500000	8
386	chr1_224500000_225000000	8
387	chr1_225000000_225500000	8
388	chr1_225500000_226000000	8
389	chr1_226000000_226500000	2
390	chr1_226500000_227000000	2
391	chr1_227000000_227500000	2
392	chr1_227500000_228000000	2
393	chr1_228000000_228500000	2
394	chr1_228500000_229000000	2
395	chr1_229000000_229500000	2
396	chr1_229500000_230000000	2
397	chr1_230000000_230500000	2
398	chr1_230500000_231000000	2
399	chr1_231000000_231500000	8
400	chr1_231500000_232000000	8
401	chr1_232000000_232500000	8
402	chr1_232500000_233000000	8
403	chr1_233000000_233500000	8
404	chr1_233500000_234000000	8
405	chr1_234000000_234500000	8
406	chr1_234500000_235000000	8
407	chr1_235000000_235500000	8
408	chr1_235500000_236000000	8
409	chr1_236000000_236500000	8
410	chr1_236500000_237000000	8
411	chr1_237000000_237500000	8
412	chr1_237500000_238000000	8
413	chr1_238000000_238500000	8
414	chr1_238500000_239000000	8
415	chr1_239000000_239500000	8
416	chr1_239500000_240000000	8
417	chr1_240000000_240500000	8
418	chr1_240500000_241000000	8
419	chr1_241000000_241500000	8
420	chr1_241500000_242000000	8
421	chr1_242000000_242500000	8
422	chr1_242500000_243000000	8
423	chr1_243500000_244000000	8
424	chr1_244000000_244500000	8
425	chr1_244500000_245000000	8
426	chr1_245000000_245500000	8
427	chr1_245500000_246000000	8
428	chr1_246000000_246500000	8
429	chr1_246500000_247000000	8
430	chr1_247000000_247500000	8
431	chr1_247500000_248000000	8
432	chr1_248000000_248500000	8
433	chr1_249000000_249500000	8
434	chr2_0_500000	10
435	chr2_500000_1000000	10
436	chr2_1000000_1500000	10
437	chr2_1500000_2000000	10
438	chr2_2000000_2500000	10
439	chr2_2500000_3000000	10
440	chr2_3000000_3500000	10
441	chr2_3500000_4000000	10
442	chr2_4000000_4500000	10
443	chr2_4500000_5000000	10
444	chr2_5000000_5500000	10
445	chr2_5500000_6000000	10
446	chr2_6000000_6500000	10
447	chr2_6500000_7000000	10
448	chr2_7000000_7500000	10
449	chr2_7500000_8000000	10
450	chr2_8000000_8500000	10
451	chr2_8500000_9000000	10
452	chr2_9000000_9500000	10
453	chr2_9500000_10000000	10
454	chr2_10000000_10500000	10
455	chr2_10500000_11000000	10
456	chr2_11000000_11500000	10
457	chr2_11500000_12000000	10
458	chr2_12000000_12500000	10
459	chr2_12500000_13000000	10
460	chr2_13000000_13500000	10
461	chr2_13500000_14000000	10
462	chr2_14000000_14500000	10
463	chr2_14500000_15000000	10
464	chr2_15000000_15500000	10
465	chr2_15500000_16000000	10
466	chr2_16000000_16500000	10
467	chr2_16500000_17000000	10
468	chr2_17000000_17500000	10
469	chr2_17500000_18000000	10
470	chr2_18000000_18500000	10
471	chr2_18500000_19000000	10
472	chr2_19000000_19500000	10
473	chr2_19500000_20000000	10
474	chr2_20000000_20500000	10
475	chr2_20500000_21000000	10
476	chr2_21000000_21500000	10
477	chr2_21500000_22000000	10
478	chr2_22000000_22500000	10
479	chr2_22500000_23000000	10
480	chr2_23000000_23500000	10
481	chr2_23500000_24000000	10
482	chr2_24000000_24500000	10
483	chr2_24500000_25000000	10
484	chr2_25000000_25500000	10
485	chr2_25500000_26000000	2
486	chr2_26000000_26500000	2
487	chr2_26500000_27000000	2
488	chr2_27000000_27500000	2
489	chr2_27500000_28000000	2
490	chr2_28000000_28500000	10
491	chr2_28500000_29000000	10
492	chr2_29000000_29500000	10
493	chr2_29500000_30000000	10
494	chr2_30000000_30500000	10
495	chr2_30500000_31000000	10
496	chr2_31000000_31500000	10
497	chr2_31500000_32000000	10
498	chr2_32000000_32500000	10
499	chr2_32500000_33000000	10
500	chr2_33000000_33500000	10
501	chr2_33500000_34000000	10
502	chr2_34000000_34500000	10
503	chr2_34500000_35000000	10
504	chr2_35000000_35500000	10
505	chr2_35500000_36000000	10
506	chr2_36000000_36500000	10
507	chr2_36500000_37000000	10
508	chr2_37000000_37500000	10
509	chr2_37500000_38000000	10
510	chr2_38000000_38500000	10
511	chr2_38500000_39000000	10
512	chr2_39000000_39500000	10
513	chr2_39500000_40000000	10
514	chr2_40000000_40500000	10
515	chr2_40500000_41000000	10
516	chr2_41000000_41500000	10
517	chr2_41500000_42000000	10
518	chr2_42000000_42500000	10
519	chr2_42500000_43000000	10
520	chr2_43000000_43500000	10
521	chr2_43500000_44000000	10
522	chr2_44000000_44500000	10
523	chr2_44500000_45000000	10
524	chr2_45000000_45500000	10
525	chr2_45500000_46000000	10
526	chr2_46000000_46500000	10
527	chr2_46500000_47000000	10
528	chr2_47000000_47500000	10
529	chr2_47500000_48000000	10
530	chr2_48000000_48500000	10
531	chr2_48500000_49000000	10
532	chr2_49000000_49500000	10
533	chr2_49500000_50000000	10
534	chr2_50000000_50500000	10
535	chr2_50500000_51000000	10
536	chr2_51000000_51500000	10
537	chr2_51500000_52000000	10
538	chr2_52000000_52500000	10
539	chr2_52500000_53000000	10
540	chr2_53000000_53500000	10
541	chr2_53500000_54000000	10
542	chr2_54000000_54500000	10
543	chr2_54500000_55000000	10
544	chr2_55000000_55500000	10
545	chr2_55500000_56000000	10
546	chr2_56000000_56500000	10
547	chr2_56500000_57000000	10
548	chr2_57000000_57500000	10
549	chr2_57500000_58000000	10
550	chr2_58000000_58500000	10
551	chr2_58500000_59000000	10
552	chr2_59000000_59500000	10
553	chr2_59500000_60000000	10
554	chr2_60000000_60500000	10
555	chr2_60500000_61000000	10
556	chr2_61000000_61500000	10
557	chr2_61500000_62000000	10
558	chr2_62000000_62500000	10
559	chr2_62500000_63000000	10
560	chr2_63000000_63500000	10
561	chr2_63500000_64000000	10
562	chr2_64000000_64500000	10
563	chr2_64500000_65000000	10
564	chr2_65000000_65500000	10
565	chr2_65500000_66000000	10
566	chr2_66000000_66500000	10
567	chr2_66500000_67000000	10
568	chr2_67000000_67500000	10
569	chr2_67500000_68000000	10
570	chr2_68000000_68500000	10
571	chr2_68500000_69000000	10
572	chr2_69000000_69500000	10
573	chr2_69500000_70000000	1
574	chr2_70000000_70500000	1
575	chr2_70500000_71000000	1
576	chr2_71000000_71500000	1
577	chr2_71500000_72000000	1
578	chr2_72000000_72500000	1
579	chr2_72500000_73000000	10
580	chr2_73000000_73500000	1
581	chr2_73500000_74000000	1
582	chr2_74000000_74500000	1
583	chr2_74500000_75000000	1
584	chr2_75000000_75500000	10
585	chr2_75500000_76000000	10
586	chr2_76000000_76500000	10
587	chr2_76500000_77000000	10
588	chr2_77000000_77500000	10
589	chr2_77500000_78000000	10
590	chr2_78000000_78500000	10
591	chr2_78500000_79000000	10
592	chr2_79000000_79500000	10
593	chr2_79500000_80000000	10
594	chr2_80000000_80500000	10
595	chr2_80500000_81000000	10
596	chr2_81000000_81500000	10
597	chr2_81500000_82000000	10
598	chr2_82000000_82500000	10
599	chr2_82500000_83000000	10
600	chr2_83000000_83500000	10
601	chr2_83500000_84000000	10
602	chr2_84000000_84500000	10
603	chr2_84500000_85000000	10
604	chr2_85000000_85500000	10
605	chr2_85500000_86000000	1
606	chr2_86000000_86500000	1
607	chr2_86500000_87000000	1
608	chr2_88500000_89000000	1
609	chr2_95500000_96000000	1
610	chr2_97000000_97500000	1
611	chr2_98500000_99000000	1
612	chr2_99000000_99500000	1
613	chr2_99500000_100000000	1
614	chr2_100000000_100500000	1
615	chr2_100500000_101000000	1
616	chr2_101000000_101500000	1
617	chr2_101500000_102000000	1
618	chr2_102000000_102500000	1
619	chr2_102500000_103000000	10
620	chr2_103000000_103500000	10
621	chr2_103500000_104000000	10
622	chr2_104000000_104500000	10
623	chr2_104500000_105000000	10
624	chr2_105000000_105500000	10
625	chr2_105500000_106000000	10
626	chr2_106000000_106500000	10
627	chr2_106500000_107000000	10
628	chr2_107000000_107500000	10
629	chr2_107500000_108000000	10
630	chr2_108000000_108500000	10
631	chr2_108500000_109000000	10
632	chr2_109000000_109500000	10
633	chr2_109500000_110000000	1
634	chr2_110000000_110500000	1
635	chr2_111500000_112000000	1
636	chr2_112500000_113000000	1
637	chr2_113000000_113500000	1
638	chr2_113500000_114000000	10
639	chr2_114500000_115000000	10
640	chr2_115000000_115500000	10
641	chr2_115500000_116000000	10
642	chr2_116000000_116500000	10
643	chr2_116500000_117000000	10
644	chr2_117000000_117500000	10
645	chr2_117500000_118000000	10
646	chr2_118000000_118500000	10
647	chr2_118500000_119000000	10
648	chr2_119000000_119500000	10
649	chr2_119500000_120000000	10
650	chr2_120000000_120500000	10
651	chr2_120500000_121000000	10
652	chr2_121000000_121500000	10
653	chr2_121500000_122000000	10
654	chr2_122000000_122500000	10
655	chr2_122500000_123000000	10
656	chr2_123000000_123500000	10
657	chr2_123500000_124000000	10
658	chr2_124000000_124500000	10
659	chr2_124500000_125000000	10
660	chr2_125000000_125500000	10
661	chr2_125500000_126000000	10
662	chr2_126000000_126500000	10
663	chr2_126500000_127000000	10
664	chr2_127000000_127500000	10
665	chr2_127500000_128000000	10
666	chr2_128000000_128500000	10
667	chr2_128500000_129000000	10
668	chr2_129000000_129500000	10
669	chr2_129500000_130000000	10
670	chr2_130000000_130500000	10
671	chr2_131500000_132000000	10
672	chr2_133000000_133500000	10
673	chr2_133500000_134000000	10
674	chr2_134000000_134500000	10
675	chr2_134500000_135000000	10
676	chr2_135000000_135500000	10
677	chr2_135500000_136000000	10
678	chr2_136000000_136500000	10
679	chr2_136500000_137000000	10
680	chr2_137000000_137500000	10
681	chr2_137500000_138000000	10
682	chr2_138000000_138500000	10
683	chr2_138500000_139000000	10
684	chr2_139000000_139500000	10
685	chr2_139500000_140000000	10
686	chr2_140000000_140500000	10
687	chr2_140500000_141000000	10
688	chr2_141000000_141500000	10
689	chr2_141500000_142000000	10
690	chr2_142000000_142500000	10
691	chr2_142500000_143000000	10
692	chr2_143000000_143500000	10
693	chr2_143500000_144000000	10
694	chr2_144000000_144500000	10
695	chr2_144500000_145000000	10
696	chr2_145000000_145500000	10
697	chr2_145500000_146000000	10
698	chr2_146000000_146500000	10
699	chr2_146500000_147000000	10
700	chr2_147000000_147500000	10
701	chr2_147500000_148000000	10
702	chr2_148000000_148500000	10
703	chr2_148500000_149000000	10
704	chr2_149000000_149500000	10
705	chr2_149500000_150000000	10
706	chr2_150000000_150500000	10
707	chr2_150500000_151000000	10
708	chr2_151000000_151500000	10
709	chr2_151500000_152000000	10
710	chr2_152000000_152500000	10
711	chr2_152500000_153000000	10
712	chr2_153000000_153500000	10
713	chr2_153500000_154000000	10
714	chr2_154000000_154500000	10
715	chr2_154500000_155000000	10
716	chr2_155000000_155500000	10
717	chr2_155500000_156000000	10
718	chr2_156000000_156500000	10
719	chr2_156500000_157000000	10
720	chr2_157000000_157500000	10
721	chr2_157500000_158000000	10
722	chr2_158000000_158500000	10
723	chr2_158500000_159000000	10
724	chr2_159000000_159500000	10
725	chr2_159500000_160000000	10
726	chr2_160000000_160500000	10
727	chr2_160500000_161000000	10
728	chr2_161000000_161500000	10
729	chr2_161500000_162000000	10
730	chr2_162000000_162500000	10
731	chr2_162500000_163000000	10
732	chr2_163000000_163500000	10
733	chr2_163500000_164000000	10
734	chr2_164000000_164500000	10
735	chr2_164500000_165000000	10
736	chr2_165000000_165500000	10
737	chr2_165500000_166000000	10
738	chr2_166000000_166500000	10
739	chr2_166500000_167000000	10
740	chr2_167000000_167500000	10
741	chr2_167500000_168000000	10
742	chr2_168000000_168500000	10
743	chr2_168500000_169000000	10
744	chr2_169000000_169500000	10
745	chr2_169500000_170000000	10
746	chr2_170000000_170500000	10
747	chr2_170500000_171000000	10
748	chr2_171000000_171500000	10
749	chr2_171500000_172000000	10
750	chr2_172000000_172500000	10
751	chr2_172500000_173000000	10
752	chr2_173000000_173500000	10
753	chr2_173500000_174000000	10
754	chr2_174000000_174500000	10
755	chr2_174500000_175000000	10
756	chr2_175000000_175500000	10
757	chr2_175500000_176000000	10
758	chr2_176000000_176500000	10
759	chr2_176500000_177000000	10
760	chr2_177000000_177500000	10
761	chr2_177500000_178000000	10
762	chr2_178000000_178500000	10
763	chr2_178500000_179000000	10
764	chr2_179000000_179500000	10
765	chr2_179500000_180000000	10
766	chr2_180000000_180500000	10
767	chr2_180500000_181000000	10
768	chr2_181000000_181500000	10
769	chr2_181500000_182000000	10
770	chr2_182000000_182500000	10
771	chr2_182500000_183000000	10
772	chr2_183000000_183500000	10
773	chr2_183500000_184000000	10
774	chr2_184000000_184500000	10
775	chr2_184500000_185000000	10
776	chr2_185000000_185500000	10
777	chr2_185500000_186000000	10
778	chr2_186000000_186500000	10
779	chr2_186500000_187000000	10
780	chr2_187000000_187500000	10
781	chr2_187500000_188000000	10
782	chr2_188000000_188500000	10
783	chr2_188500000_189000000	10
784	chr2_189000000_189500000	10
785	chr2_189500000_190000000	10
786	chr2_190000000_190500000	10
787	chr2_190500000_191000000	10
788	chr2_191000000_191500000	10
789	chr2_191500000_192000000	10
790	chr2_192000000_192500000	10
791	chr2_192500000_193000000	10
792	chr2_193000000_193500000	10
793	chr2_193500000_194000000	10
794	chr2_194000000_194500000	10
795	chr2_194500000_195000000	10
796	chr2_195000000_195500000	10
797	chr2_195500000_196000000	10
798	chr2_196000000_196500000	10
799	chr2_196500000_197000000	10
800	chr2_197000000_197500000	10
801	chr2_197500000_198000000	10
802	chr2_198000000_198500000	10
803	chr2_198500000_199000000	10
804	chr2_199000000_199500000	10
805	chr2_199500000_200000000	10
806	chr2_200000000_200500000	10
807	chr2_200500000_201000000	10
808	chr2_201000000_201500000	10
809	chr2_201500000_202000000	10
810	chr2_202000000_202500000	10
811	chr2_202500000_203000000	10
812	chr2_203000000_203500000	10
813	chr2_203500000_204000000	10
814	chr2_204000000_204500000	10
815	chr2_204500000_205000000	10
816	chr2_205000000_205500000	10
817	chr2_205500000_206000000	10
818	chr2_206000000_206500000	10
819	chr2_206500000_207000000	10
820	chr2_207000000_207500000	10
821	chr2_207500000_208000000	10
822	chr2_208000000_208500000	10
823	chr2_208500000_209000000	10
824	chr2_209000000_209500000	10
825	chr2_209500000_210000000	10
826	chr2_210000000_210500000	10
827	chr2_210500000_211000000	10
828	chr2_211000000_211500000	10
829	chr2_211500000_212000000	10
830	chr2_212000000_212500000	10
831	chr2_212500000_213000000	10
832	chr2_213000000_213500000	10
833	chr2_213500000_214000000	10
834	chr2_214000000_214500000	10
835	chr2_214500000_215000000	10
836	chr2_215000000_215500000	10
837	chr2_215500000_216000000	10
838	chr2_216000000_216500000	10
839	chr2_216500000_217000000	10
840	chr2_217000000_217500000	10
841	chr2_217500000_218000000	10
842	chr2_218000000_218500000	10
843	chr2_218500000_219000000	10
844	chr2_219000000_219500000	2
845	chr2_219500000_220000000	2
846	chr2_220000000_220500000	10
847	chr2_220500000_221000000	10
848	chr2_221000000_221500000	10
849	chr2_221500000_222000000	10
850	chr2_222000000_222500000	10
851	chr2_222500000_223000000	10
852	chr2_223000000_223500000	10
853	chr2_223500000_224000000	10
854	chr2_224000000_224500000	10
855	chr2_224500000_225000000	10
856	chr2_225000000_225500000	10
857	chr2_225500000_226000000	10
858	chr2_226000000_226500000	10
859	chr2_226500000_227000000	10
860	chr2_227000000_227500000	10
861	chr2_227500000_228000000	10
862	chr2_228000000_228500000	10
863	chr2_228500000_229000000	10
864	chr2_229000000_229500000	10
865	chr2_229500000_230000000	10
866	chr2_230000000_230500000	10
867	chr2_230500000_231000000	10
868	chr2_231000000_231500000	10
869	chr2_231500000_232000000	10
870	chr2_232000000_232500000	2
871	chr2_232500000_233000000	2
872	chr2_233000000_233500000	2
873	chr2_233500000_234000000	2
874	chr2_234000000_234500000	2
875	chr2_234500000_235000000	10
876	chr2_235000000_235500000	10
877	chr2_235500000_236000000	2
878	chr2_236000000_236500000	2
879	chr2_236500000_237000000	2
880	chr2_237000000_237500000	2
881	chr2_237500000_238000000	2
882	chr2_238000000_238500000	2
883	chr2_238500000_239000000	2
884	chr2_239000000_239500000	2
885	chr2_239500000_240000000	1
886	chr2_240000000_240500000	2
887	chr2_240500000_241000000	1
888	chr2_241000000_241500000	1
889	chr2_241500000_242000000	2
890	chr2_242000000_242500000	2
891	chr2_242500000_243000000	2
892	chr3_0_500000	3
893	chr3_500000_1000000	3
894	chr3_1000000_1500000	3
895	chr3_1500000_2000000	3
896	chr3_2000000_2500000	3
897	chr3_2500000_3000000	3
898	chr3_3000000_3500000	3
899	chr3_3500000_4000000	3
900	chr3_4000000_4500000	3
901	chr3_4500000_5000000	3
902	chr3_5000000_5500000	3
903	chr3_5500000_6000000	3
904	chr3_6000000_6500000	3
905	chr3_6500000_7000000	3
906	chr3_7000000_7500000	3
907	chr3_7500000_8000000	3
908	chr3_8000000_8500000	3
909	chr3_8500000_9000000	3
910	chr3_9000000_9500000	3
911	chr3_9500000_10000000	3
912	chr3_10000000_10500000	2
913	chr3_10500000_11000000	3
914	chr3_11000000_11500000	3
915	chr3_11500000_12000000	3
916	chr3_12000000_12500000	3
917	chr3_12500000_13000000	2
918	chr3_13000000_13500000	2
919	chr3_13500000_14000000	3
920	chr3_14000000_14500000	2
921	chr3_14500000_15000000	3
922	chr3_15000000_15500000	3
923	chr3_15500000_16000000	3
924	chr3_16000000_16500000	3
925	chr3_16500000_17000000	3
926	chr3_17000000_17500000	3
927	chr3_17500000_18000000	3
928	chr3_18000000_18500000	3
929	chr3_18500000_19000000	3
930	chr3_19000000_19500000	3
931	chr3_19500000_20000000	3
932	chr3_20000000_20500000	3
933	chr3_20500000_21000000	3
934	chr3_21000000_21500000	3
935	chr3_21500000_22000000	3
936	chr3_22000000_22500000	3
937	chr3_22500000_23000000	3
938	chr3_23000000_23500000	3
939	chr3_23500000_24000000	3
940	chr3_24000000_24500000	3
941	chr3_24500000_25000000	3
942	chr3_25000000_25500000	3
943	chr3_25500000_26000000	3
944	chr3_26000000_26500000	3
945	chr3_26500000_27000000	3
946	chr3_27000000_27500000	3
947	chr3_27500000_28000000	3
948	chr3_28000000_28500000	3
949	chr3_28500000_29000000	3
950	chr3_29000000_29500000	3
951	chr3_29500000_30000000	3
952	chr3_30000000_30500000	3
953	chr3_30500000_31000000	3
954	chr3_31000000_31500000	3
955	chr3_31500000_32000000	3
956	chr3_32000000_32500000	3
957	chr3_32500000_33000000	3
958	chr3_33000000_33500000	3
959	chr3_33500000_34000000	3
960	chr3_34000000_34500000	3
961	chr3_34500000_35000000	3
962	chr3_35000000_35500000	3
963	chr3_35500000_36000000	3
964	chr3_36000000_36500000	3
965	chr3_36500000_37000000	3
966	chr3_37000000_37500000	3
967	chr3_37500000_38000000	3
968	chr3_38000000_38500000	3
969	chr3_38500000_39000000	3
970	chr3_39000000_39500000	3
971	chr3_39500000_40000000	3
972	chr3_40000000_40500000	3
973	chr3_40500000_41000000	3
974	chr3_41000000_41500000	3
975	chr3_41500000_42000000	3
976	chr3_42000000_42500000	3
977	chr3_42500000_43000000	3
978	chr3_43000000_43500000	3
979	chr3_43500000_44000000	3
980	chr3_44000000_44500000	3
981	chr3_44500000_45000000	1
982	chr3_45000000_45500000	1
983	chr3_45500000_46000000	1
984	chr3_46000000_46500000	1
985	chr3_46500000_47000000	1
986	chr3_47000000_47500000	1
987	chr3_47500000_48000000	1
988	chr3_48000000_48500000	1
989	chr3_48500000_49000000	1
990	chr3_49000000_49500000	1
991	chr3_49500000_50000000	1
992	chr3_50000000_50500000	1
993	chr3_50500000_51000000	1
994	chr3_51000000_51500000	1
995	chr3_51500000_52000000	1
996	chr3_52000000_52500000	1
997	chr3_52500000_53000000	1
998	chr3_53000000_53500000	1
999	chr3_53500000_54000000	1
1000	chr3_54000000_54500000	3
1001	chr3_54500000_55000000	3
1002	chr3_55000000_55500000	3
1003	chr3_55500000_56000000	3
1004	chr3_56000000_56500000	3
1005	chr3_56500000_57000000	3
1006	chr3_57000000_57500000	3
1007	chr3_57500000_58000000	3
1008	chr3_58000000_58500000	3
1009	chr3_58500000_59000000	3
1010	chr3_59000000_59500000	3
1011	chr3_59500000_60000000	3
1012	chr3_60000000_60500000	3
1013	chr3_60500000_61000000	3
1014	chr3_61000000_61500000	3
1015	chr3_61500000_62000000	3
1016	chr3_62000000_62500000	3
1017	chr3_62500000_63000000	3
1018	chr3_63000000_63500000	3
1019	chr3_63500000_64000000	3
1020	chr3_64000000_64500000	3
1021	chr3_64500000_65000000	3
1022	chr3_65000000_65500000	3
1023	chr3_65500000_66000000	3
1024	chr3_66000000_66500000	3
1025	chr3_66500000_67000000	3
1026	chr3_67000000_67500000	3
1027	chr3_67500000_68000000	3
1028	chr3_68000000_68500000	3
1029	chr3_68500000_69000000	3
1030	chr3_69000000_69500000	3
1031	chr3_69500000_70000000	3
1032	chr3_70000000_70500000	3
1033	chr3_70500000_71000000	3
1034	chr3_71000000_71500000	3
1035	chr3_71500000_72000000	3
1036	chr3_72000000_72500000	3
1037	chr3_72500000_73000000	3
1038	chr3_73000000_73500000	3
1039	chr3_73500000_74000000	3
1040	chr3_74000000_74500000	3
1041	chr3_74500000_75000000	3
1042	chr3_75000000_75500000	3
1043	chr3_76000000_76500000	3
1044	chr3_76500000_77000000	3
1045	chr3_77000000_77500000	3
1046	chr3_77500000_78000000	3
1047	chr3_78000000_78500000	3
1048	chr3_78500000_79000000	3
1049	chr3_79000000_79500000	3
1050	chr3_79500000_80000000	3
1051	chr3_80000000_80500000	3
1052	chr3_80500000_81000000	3
1053	chr3_81000000_81500000	3
1054	chr3_81500000_82000000	3
1055	chr3_82000000_82500000	3
1056	chr3_82500000_83000000	3
1057	chr3_83000000_83500000	3
1058	chr3_83500000_84000000	3
1059	chr3_84000000_84500000	3
1060	chr3_84500000_85000000	3
1061	chr3_85000000_85500000	3
1062	chr3_85500000_86000000	3
1063	chr3_86000000_86500000	3
1064	chr3_86500000_87000000	3
1065	chr3_87000000_87500000	3
1066	chr3_87500000_88000000	3
1067	chr3_88000000_88500000	3
1068	chr3_88500000_89000000	3
1069	chr3_89000000_89500000	3
1070	chr3_89500000_90000000	3
1071	chr3_90000000_90500000	3
1072	chr3_93500000_94000000	3
1073	chr3_94000000_94500000	3
1074	chr3_94500000_95000000	3
1075	chr3_95000000_95500000	3
1076	chr3_95500000_96000000	3
1077	chr3_96000000_96500000	3
1078	chr3_96500000_97000000	3
1079	chr3_97000000_97500000	3
1080	chr3_97500000_98000000	3
1081	chr3_98000000_98500000	3
1082	chr3_98500000_99000000	3
1083	chr3_99000000_99500000	3
1084	chr3_99500000_100000000	3
1085	chr3_100000000_100500000	3
1086	chr3_100500000_101000000	3
1087	chr3_101000000_101500000	3
1088	chr3_101500000_102000000	3
1089	chr3_102000000_102500000	3
1090	chr3_102500000_103000000	3
1091	chr3_103000000_103500000	3
1092	chr3_103500000_104000000	3
1093	chr3_104000000_104500000	3
1094	chr3_104500000_105000000	3
1095	chr3_105000000_105500000	3
1096	chr3_105500000_106000000	3
1097	chr3_106000000_106500000	3
1098	chr3_106500000_107000000	3
1099	chr3_107000000_107500000	3
1100	chr3_107500000_108000000	3
1101	chr3_108000000_108500000	3
1102	chr3_108500000_109000000	3
1103	chr3_109000000_109500000	3
1104	chr3_109500000_110000000	3
1105	chr3_110000000_110500000	3
1106	chr3_110500000_111000000	3
1107	chr3_111000000_111500000	3
1108	chr3_111500000_112000000	3
1109	chr3_112000000_112500000	3
1110	chr3_112500000_113000000	3
1111	chr3_113000000_113500000	3
1112	chr3_113500000_114000000	3
1113	chr3_114000000_114500000	3
1114	chr3_114500000_115000000	3
1115	chr3_115000000_115500000	3
1116	chr3_115500000_116000000	3
1117	chr3_116000000_116500000	3
1118	chr3_116500000_117000000	3
1119	chr3_117000000_117500000	3
1120	chr3_117500000_118000000	3
1121	chr3_118000000_118500000	3
1122	chr3_118500000_119000000	3
1123	chr3_119000000_119500000	3
1124	chr3_119500000_120000000	3
1125	chr3_120000000_120500000	3
1126	chr3_120500000_121000000	3
1127	chr3_121000000_121500000	3
1128	chr3_121500000_122000000	3
1129	chr3_122000000_122500000	3
1130	chr3_122500000_123000000	3
1131	chr3_123000000_123500000	3
1132	chr3_123500000_124000000	3
1133	chr3_124000000_124500000	3
1134	chr3_124500000_125000000	1
1135	chr3_125000000_125500000	3
1136	chr3_125500000_126000000	1
1137	chr3_126000000_126500000	1
1138	chr3_126500000_127000000	1
1139	chr3_127000000_127500000	1
1140	chr3_127500000_128000000	1
1141	chr3_128000000_128500000	1
1142	chr3_128500000_129000000	1
1143	chr3_129000000_129500000	1
1144	chr3_129500000_130000000	3
1145	chr3_130000000_130500000	3
1146	chr3_130500000_131000000	3
1147	chr3_131000000_131500000	3
1148	chr3_131500000_132000000	3
1149	chr3_132000000_132500000	3
1150	chr3_132500000_133000000	3
1151	chr3_133000000_133500000	3
1152	chr3_133500000_134000000	3
1153	chr3_134000000_134500000	3
1154	chr3_134500000_135000000	3
1155	chr3_135000000_135500000	3
1156	chr3_135500000_136000000	3
1157	chr3_136000000_136500000	3
1158	chr3_136500000_137000000	3
1159	chr3_137000000_137500000	3
1160	chr3_137500000_138000000	3
1161	chr3_138000000_138500000	3
1162	chr3_138500000_139000000	3
1163	chr3_139000000_139500000	3
1164	chr3_139500000_140000000	3
1165	chr3_140000000_140500000	3
1166	chr3_140500000_141000000	3
1167	chr3_141000000_141500000	3
1168	chr3_141500000_142000000	3
1169	chr3_142000000_142500000	3
1170	chr3_142500000_143000000	3
1171	chr3_143000000_143500000	3
1172	chr3_143500000_144000000	3
1173	chr3_144000000_144500000	3
1174	chr3_144500000_145000000	3
1175	chr3_145000000_145500000	3
1176	chr3_145500000_146000000	3
1177	chr3_146000000_146500000	3
1178	chr3_146500000_147000000	3
1179	chr3_147000000_147500000	3
1180	chr3_147500000_148000000	3
1181	chr3_148000000_148500000	3
1182	chr3_148500000_149000000	3
1183	chr3_149000000_149500000	3
1184	chr3_149500000_150000000	3
1185	chr3_150000000_150500000	3
1186	chr3_150500000_151000000	3
1187	chr3_151000000_151500000	3
1188	chr3_151500000_152000000	3
1189	chr3_152000000_152500000	3
1190	chr3_152500000_153000000	3
1191	chr3_153000000_153500000	3
1192	chr3_153500000_154000000	3
1193	chr3_154000000_154500000	3
1194	chr3_154500000_155000000	3
1195	chr3_155000000_155500000	3
1196	chr3_155500000_156000000	3
1197	chr3_156000000_156500000	3
1198	chr3_156500000_157000000	3
1199	chr3_157000000_157500000	3
1200	chr3_157500000_158000000	3
1201	chr3_158000000_158500000	3
1202	chr3_158500000_159000000	3
1203	chr3_159000000_159500000	3
1204	chr3_159500000_160000000	3
1205	chr3_160000000_160500000	3
1206	chr3_160500000_161000000	3
1207	chr3_161000000_161500000	3
1208	chr3_161500000_162000000	3
1209	chr3_162000000_162500000	3
1210	chr3_162500000_163000000	3
1211	chr3_163000000_163500000	3
1212	chr3_163500000_164000000	3
1213	chr3_164000000_164500000	3
1214	chr3_164500000_165000000	3
1215	chr3_165000000_165500000	3
1216	chr3_165500000_166000000	3
1217	chr3_166000000_166500000	3
1218	chr3_166500000_167000000	3
1219	chr3_167000000_167500000	3
1220	chr3_167500000_168000000	3
1221	chr3_168000000_168500000	3
1222	chr3_168500000_169000000	3
1223	chr3_169000000_169500000	3
1224	chr3_169500000_170000000	3
1225	chr3_170000000_170500000	3
1226	chr3_170500000_171000000	3
1227	chr3_171000000_171500000	3
1228	chr3_171500000_172000000	3
1229	chr3_172000000_172500000	3
1230	chr3_172500000_173000000	3
1231	chr3_173000000_173500000	3
1232	chr3_173500000_174000000	3
1233	chr3_174000000_174500000	3
1234	chr3_174500000_175000000	3
1235	chr3_175000000_175500000	3
1236	chr3_175500000_176000000	3
1237	chr3_176000000_176500000	3
1238	chr3_176500000_177000000	3
1239	chr3_177000000_177500000	3
1240	chr3_177500000_178000000	3
1241	chr3_178000000_178500000	3
1242	chr3_178500000_179000000	3
1243	chr3_179000000_179500000	3
1244	chr3_179500000_180000000	3
1245	chr3_180000000_180500000	3
1246	chr3_180500000_181000000	3
1247	chr3_181000000_181500000	3
1248	chr3_181500000_182000000	3
1249	chr3_182000000_182500000	3
1250	chr3_182500000_183000000	3
1251	chr3_183000000_183500000	3
1252	chr3_183500000_184000000	2
1253	chr3_184000000_184500000	2
1254	chr3_184500000_185000000	2
1255	chr3_185000000_185500000	3
1256	chr3_185500000_186000000	3
1257	chr3_186000000_186500000	3
1258	chr3_186500000_187000000	3
1259	chr3_187000000_187500000	3
1260	chr3_187500000_188000000	3
1261	chr3_188000000_188500000	3
1262	chr3_188500000_189000000	3
1263	chr3_189000000_189500000	3
1264	chr3_189500000_190000000	3
1265	chr3_190000000_190500000	3
1266	chr3_190500000_191000000	3
1267	chr3_191000000_191500000	3
1268	chr3_191500000_192000000	3
1269	chr3_192000000_192500000	3
1270	chr3_192500000_193000000	3
1271	chr3_193000000_193500000	3
1272	chr3_193500000_194000000	3
1273	chr3_194000000_194500000	3
1274	chr3_194500000_195000000	3
1275	chr3_195000000_195500000	3
1276	chr3_195500000_196000000	2
1277	chr3_196000000_196500000	2
1278	chr3_196500000_197000000	2
1279	chr3_197000000_197500000	2
1280	chr3_197500000_198000000	2
1281	chr4_0_500000	1
1282	chr4_500000_1000000	1
1283	chr4_1000000_1500000	1
1284	chr4_1500000_2000000	1
1285	chr4_2000000_2500000	1
1286	chr4_2500000_3000000	1
1287	chr4_3000000_3500000	1
1288	chr4_3500000_4000000	1
1289	chr4_4000000_4500000	1
1290	chr4_4500000_5000000	1
1291	chr4_5000000_5500000	1
1292	chr4_5500000_6000000	1
1293	chr4_6000000_6500000	1
1294	chr4_6500000_7000000	1
1295	chr4_7000000_7500000	1
1296	chr4_7500000_8000000	1
1297	chr4_8000000_8500000	1
1298	chr4_8500000_9000000	1
1299	chr4_10000000_10500000	5
1300	chr4_10500000_11000000	5
1301	chr4_11000000_11500000	5
1302	chr4_11500000_12000000	5
1303	chr4_12000000_12500000	5
1304	chr4_12500000_13000000	5
1305	chr4_13000000_13500000	5
1306	chr4_13500000_14000000	5
1307	chr4_14000000_14500000	5
1308	chr4_14500000_15000000	5
1309	chr4_15000000_15500000	5
1310	chr4_15500000_16000000	5
1311	chr4_16000000_16500000	5
1312	chr4_16500000_17000000	5
1313	chr4_17000000_17500000	5
1314	chr4_17500000_18000000	5
1315	chr4_18000000_18500000	5
1316	chr4_18500000_19000000	5
1317	chr4_19000000_19500000	5
1318	chr4_19500000_20000000	5
1319	chr4_20000000_20500000	5
1320	chr4_20500000_21000000	5
1321	chr4_21000000_21500000	5
1322	chr4_21500000_22000000	5
1323	chr4_22000000_22500000	5
1324	chr4_22500000_23000000	5
1325	chr4_23000000_23500000	5
1326	chr4_23500000_24000000	5
1327	chr4_24000000_24500000	5
1328	chr4_24500000_25000000	5
1329	chr4_25000000_25500000	5
1330	chr4_25500000_26000000	5
1331	chr4_26000000_26500000	5
1332	chr4_26500000_27000000	5
1333	chr4_27000000_27500000	5
1334	chr4_27500000_28000000	5
1335	chr4_28000000_28500000	5
1336	chr4_28500000_29000000	5
1337	chr4_29000000_29500000	5
1338	chr4_29500000_30000000	5
1339	chr4_30000000_30500000	5
1340	chr4_30500000_31000000	5
1341	chr4_31000000_31500000	5
1342	chr4_31500000_32000000	5
1343	chr4_32000000_32500000	5
1344	chr4_32500000_33000000	5
1345	chr4_33000000_33500000	5
1346	chr4_33500000_34000000	5
1347	chr4_34000000_34500000	5
1348	chr4_34500000_35000000	5
1349	chr4_35000000_35500000	5
1350	chr4_35500000_36000000	5
1351	chr4_36000000_36500000	5
1352	chr4_36500000_37000000	5
1353	chr4_37000000_37500000	5
1354	chr4_37500000_38000000	5
1355	chr4_38000000_38500000	5
1356	chr4_38500000_39000000	5
1357	chr4_39000000_39500000	1
1358	chr4_39500000_40000000	1
1359	chr4_40000000_40500000	1
1360	chr4_40500000_41000000	1
1361	chr4_41000000_41500000	1
1362	chr4_41500000_42000000	1
1363	chr4_42000000_42500000	5
1364	chr4_42500000_43000000	5
1365	chr4_43000000_43500000	5
1366	chr4_43500000_44000000	5
1367	chr4_44000000_44500000	5
1368	chr4_44500000_45000000	5
1369	chr4_45000000_45500000	5
1370	chr4_45500000_46000000	5
1371	chr4_46000000_46500000	5
1372	chr4_46500000_47000000	5
1373	chr4_47000000_47500000	5
1374	chr4_47500000_48000000	5
1375	chr4_48000000_48500000	1
1376	chr4_48500000_49000000	1
1377	chr4_52500000_53000000	1
1378	chr4_53000000_53500000	1
1379	chr4_53500000_54000000	1
1380	chr4_54000000_54500000	1
1381	chr4_54500000_55000000	1
1382	chr4_55000000_55500000	1
1383	chr4_55500000_56000000	1
1384	chr4_56000000_56500000	1
1385	chr4_56500000_57000000	1
1386	chr4_57000000_57500000	1
1387	chr4_57500000_58000000	5
1388	chr4_58000000_58500000	5
1389	chr4_58500000_59000000	5
1390	chr4_59000000_59500000	5
1391	chr4_59500000_60000000	5
1392	chr4_60000000_60500000	5
1393	chr4_60500000_61000000	5
1394	chr4_61000000_61500000	5
1395	chr4_61500000_62000000	5
1396	chr4_62000000_62500000	5
1397	chr4_62500000_63000000	5
1398	chr4_63000000_63500000	5
1399	chr4_63500000_64000000	5
1400	chr4_64000000_64500000	5
1401	chr4_64500000_65000000	5
1402	chr4_65000000_65500000	5
1403	chr4_65500000_66000000	5
1404	chr4_66000000_66500000	5
1405	chr4_66500000_67000000	5
1406	chr4_67000000_67500000	5
1407	chr4_67500000_68000000	5
1408	chr4_68000000_68500000	5
1409	chr4_68500000_69000000	5
1410	chr4_69000000_69500000	5
1411	chr4_69500000_70000000	5
1412	chr4_70000000_70500000	5
1413	chr4_70500000_71000000	5
1414	chr4_71000000_71500000	5
1415	chr4_71500000_72000000	5
1416	chr4_72000000_72500000	5
1417	chr4_72500000_73000000	5
1418	chr4_73000000_73500000	5
1419	chr4_73500000_74000000	5
1420	chr4_74000000_74500000	5
1421	chr4_74500000_75000000	5
1422	chr4_75000000_75500000	5
1423	chr4_75500000_76000000	5
1424	chr4_76000000_76500000	5
1425	chr4_76500000_77000000	5
1426	chr4_77000000_77500000	5
1427	chr4_77500000_78000000	5
1428	chr4_78000000_78500000	5
1429	chr4_78500000_79000000	5
1430	chr4_79000000_79500000	5
1431	chr4_79500000_80000000	5
1432	chr4_80000000_80500000	5
1433	chr4_80500000_81000000	5
1434	chr4_81000000_81500000	5
1435	chr4_81500000_82000000	5
1436	chr4_82000000_82500000	5
1437	chr4_82500000_83000000	5
1438	chr4_83000000_83500000	5
1439	chr4_83500000_84000000	5
1440	chr4_84000000_84500000	5
1441	chr4_84500000_85000000	5
1442	chr4_85000000_85500000	5
1443	chr4_85500000_86000000	5
1444	chr4_86000000_86500000	5
1445	chr4_86500000_87000000	5
1446	chr4_87000000_87500000	5
1447	chr4_87500000_88000000	5
1448	chr4_88000000_88500000	5
1449	chr4_88500000_89000000	5
1450	chr4_89000000_89500000	5
1451	chr4_89500000_90000000	5
1452	chr4_90000000_90500000	5
1453	chr4_90500000_91000000	5
1454	chr4_91000000_91500000	5
1455	chr4_91500000_92000000	5
1456	chr4_92000000_92500000	5
1457	chr4_92500000_93000000	5
1458	chr4_93000000_93500000	5
1459	chr4_93500000_94000000	5
1460	chr4_94000000_94500000	5
1461	chr4_94500000_95000000	5
1462	chr4_95000000_95500000	5
1463	chr4_95500000_96000000	5
1464	chr4_96000000_96500000	5
1465	chr4_96500000_97000000	5
1466	chr4_97000000_97500000	5
1467	chr4_97500000_98000000	5
1468	chr4_98000000_98500000	5
1469	chr4_98500000_99000000	5
1470	chr4_99000000_99500000	5
1471	chr4_99500000_100000000	5
1472	chr4_100000000_100500000	5
1473	chr4_100500000_101000000	5
1474	chr4_101000000_101500000	5
1475	chr4_101500000_102000000	5
1476	chr4_102000000_102500000	5
1477	chr4_102500000_103000000	5
1478	chr4_103000000_103500000	5
1479	chr4_103500000_104000000	5
1480	chr4_104000000_104500000	5
1481	chr4_104500000_105000000	5
1482	chr4_105000000_105500000	5
1483	chr4_105500000_106000000	5
1484	chr4_106000000_106500000	5
1485	chr4_106500000_107000000	5
1486	chr4_107000000_107500000	5
1487	chr4_107500000_108000000	5
1488	chr4_108000000_108500000	5
1489	chr4_108500000_109000000	5
1490	chr4_109000000_109500000	5
1491	chr4_109500000_110000000	5
1492	chr4_110000000_110500000	5
1493	chr4_110500000_111000000	5
1494	chr4_111000000_111500000	5
1495	chr4_111500000_112000000	5
1496	chr4_112000000_112500000	5
1497	chr4_112500000_113000000	5
1498	chr4_113000000_113500000	5
1499	chr4_113500000_114000000	5
1500	chr4_114000000_114500000	5
1501	chr4_114500000_115000000	5
1502	chr4_115000000_115500000	5
1503	chr4_115500000_116000000	5
1504	chr4_116000000_116500000	5
1505	chr4_116500000_117000000	5
1506	chr4_117000000_117500000	5
1507	chr4_117500000_118000000	5
1508	chr4_118000000_118500000	5
1509	chr4_118500000_119000000	5
1510	chr4_119000000_119500000	5
1511	chr4_119500000_120000000	5
1512	chr4_120000000_120500000	5
1513	chr4_120500000_121000000	5
1514	chr4_121000000_121500000	5
1515	chr4_121500000_122000000	5
1516	chr4_122000000_122500000	5
1517	chr4_122500000_123000000	5
1518	chr4_123000000_123500000	5
1519	chr4_123500000_124000000	5
1520	chr4_124000000_124500000	5
1521	chr4_124500000_125000000	5
1522	chr4_125000000_125500000	5
1523	chr4_125500000_126000000	5
1524	chr4_126000000_126500000	5
1525	chr4_126500000_127000000	5
1526	chr4_127000000_127500000	5
1527	chr4_127500000_128000000	5
1528	chr4_128000000_128500000	5
1529	chr4_128500000_129000000	5
1530	chr4_129000000_129500000	5
1531	chr4_129500000_130000000	5
1532	chr4_130000000_130500000	5
1533	chr4_130500000_131000000	5
1534	chr4_131000000_131500000	5
1535	chr4_131500000_132000000	5
1536	chr4_132000000_132500000	5
1537	chr4_133000000_133500000	5
1538	chr4_133500000_134000000	5
1539	chr4_134000000_134500000	5
1540	chr4_134500000_135000000	5
1541	chr4_135000000_135500000	5
1542	chr4_135500000_136000000	5
1543	chr4_136000000_136500000	5
1544	chr4_136500000_137000000	5
1545	chr4_137000000_137500000	5
1546	chr4_137500000_138000000	5
1547	chr4_138000000_138500000	5
1548	chr4_138500000_139000000	5
1549	chr4_139000000_139500000	5
1550	chr4_139500000_140000000	5
1551	chr4_140000000_140500000	5
1552	chr4_140500000_141000000	5
1553	chr4_141000000_141500000	5
1554	chr4_141500000_142000000	5
1555	chr4_142000000_142500000	5
1556	chr4_142500000_143000000	5
1557	chr4_143000000_143500000	5
1558	chr4_143500000_144000000	5
1559	chr4_144000000_144500000	5
1560	chr4_145000000_145500000	5
1561	chr4_145500000_146000000	5
1562	chr4_146000000_146500000	5
1563	chr4_146500000_147000000	5
1564	chr4_147000000_147500000	5
1565	chr4_147500000_148000000	5
1566	chr4_148000000_148500000	5
1567	chr4_148500000_149000000	5
1568	chr4_149000000_149500000	5
1569	chr4_149500000_150000000	5
1570	chr4_150000000_150500000	5
1571	chr4_150500000_151000000	5
1572	chr4_151000000_151500000	5
1573	chr4_151500000_152000000	5
1574	chr4_152000000_152500000	5
1575	chr4_152500000_153000000	5
1576	chr4_153000000_153500000	5
1577	chr4_153500000_154000000	5
1578	chr4_154000000_154500000	5
1579	chr4_154500000_155000000	5
1580	chr4_155000000_155500000	5
1581	chr4_155500000_156000000	5
1582	chr4_156000000_156500000	5
1583	chr4_156500000_157000000	5
1584	chr4_157000000_157500000	5
1585	chr4_157500000_158000000	5
1586	chr4_158000000_158500000	5
1587	chr4_158500000_159000000	5
1588	chr4_159000000_159500000	5
1589	chr4_159500000_160000000	5
1590	chr4_160000000_160500000	5
1591	chr4_160500000_161000000	5
1592	chr4_161000000_161500000	5
1593	chr4_161500000_162000000	5
1594	chr4_162000000_162500000	5
1595	chr4_162500000_163000000	5
1596	chr4_163000000_163500000	5
1597	chr4_163500000_164000000	5
1598	chr4_164000000_164500000	5
1599	chr4_164500000_165000000	5
1600	chr4_165000000_165500000	5
1601	chr4_165500000_166000000	5
1602	chr4_166000000_166500000	5
1603	chr4_166500000_167000000	5
1604	chr4_167000000_167500000	5
1605	chr4_167500000_168000000	5
1606	chr4_168000000_168500000	5
1607	chr4_168500000_169000000	5
1608	chr4_169000000_169500000	5
1609	chr4_169500000_170000000	5
1610	chr4_170000000_170500000	5
1611	chr4_170500000_171000000	5
1612	chr4_171000000_171500000	5
1613	chr4_171500000_172000000	5
1614	chr4_172000000_172500000	5
1615	chr4_172500000_173000000	5
1616	chr4_173000000_173500000	5
1617	chr4_173500000_174000000	5
1618	chr4_174000000_174500000	5
1619	chr4_174500000_175000000	5
1620	chr4_175000000_175500000	5
1621	chr4_175500000_176000000	5
1622	chr4_176000000_176500000	5
1623	chr4_176500000_177000000	5
1624	chr4_177000000_177500000	5
1625	chr4_177500000_178000000	6
1626	chr4_178000000_178500000	5
1627	chr4_178500000_179000000	6
1628	chr4_179000000_179500000	6
1629	chr4_179500000_180000000	5
1630	chr4_180000000_180500000	5
1631	chr4_180500000_181000000	6
1632	chr4_181000000_181500000	6
1633	chr4_181500000_182000000	5
1634	chr4_182000000_182500000	5
1635	chr4_182500000_183000000	5
1636	chr4_183000000_183500000	5
1637	chr4_183500000_184000000	2
1638	chr4_184000000_184500000	2
1639	chr4_184500000_185000000	2
1640	chr4_185000000_185500000	2
1641	chr4_185500000_186000000	2
1642	chr4_186000000_186500000	2
1643	chr4_186500000_187000000	2
1644	chr4_187000000_187500000	2
1645	chr4_187500000_188000000	5
1646	chr4_188000000_188500000	5
1647	chr4_188500000_189000000	5
1648	chr4_189000000_189500000	5
1649	chr4_189500000_190000000	5
1650	chr4_190000000_190500000	5
1651	chr4_190500000_191000000	5
1652	chr5_0_500000	1
1653	chr5_500000_1000000	1
1654	chr5_1000000_1500000	1
1655	chr5_1500000_2000000	1
1656	chr5_2000000_2500000	2
1657	chr5_2500000_3000000	2
1658	chr5_3000000_3500000	2
1659	chr5_3500000_4000000	4
1660	chr5_4000000_4500000	4
1661	chr5_4500000_5000000	4
1662	chr5_5000000_5500000	4
1663	chr5_5500000_6000000	4
1664	chr5_6000000_6500000	4
1665	chr5_6500000_7000000	4
1666	chr5_7000000_7500000	4
1667	chr5_7500000_8000000	4
1668	chr5_8000000_8500000	4
1669	chr5_8500000_9000000	4
1670	chr5_9000000_9500000	4
1671	chr5_9500000_10000000	4
1672	chr5_10000000_10500000	4
1673	chr5_10500000_11000000	4
1674	chr5_11000000_11500000	4
1675	chr5_11500000_12000000	4
1676	chr5_12000000_12500000	4
1677	chr5_12500000_13000000	4
1678	chr5_13000000_13500000	4
1679	chr5_13500000_14000000	4
1680	chr5_14000000_14500000	4
1681	chr5_14500000_15000000	4
1682	chr5_15000000_15500000	4
1683	chr5_15500000_16000000	4
1684	chr5_16000000_16500000	4
1685	chr5_16500000_17000000	4
1686	chr5_17000000_17500000	4
1687	chr5_17500000_18000000	4
1688	chr5_18000000_18500000	4
1689	chr5_18500000_19000000	4
1690	chr5_19000000_19500000	4
1691	chr5_19500000_20000000	4
1692	chr5_20000000_20500000	4
1693	chr5_21000000_21500000	4
1694	chr5_21500000_22000000	4
1695	chr5_22000000_22500000	4
1696	chr5_22500000_23000000	4
1697	chr5_23000000_23500000	4
1698	chr5_23500000_24000000	4
1699	chr5_24000000_24500000	4
1700	chr5_24500000_25000000	4
1701	chr5_25000000_25500000	4
1702	chr5_25500000_26000000	4
1703	chr5_26000000_26500000	4
1704	chr5_26500000_27000000	4
1705	chr5_27000000_27500000	4
1706	chr5_27500000_28000000	4
1707	chr5_28000000_28500000	4
1708	chr5_28500000_29000000	4
1709	chr5_29000000_29500000	4
1710	chr5_29500000_30000000	4
1711	chr5_30000000_30500000	4
1712	chr5_30500000_31000000	4
1713	chr5_31000000_31500000	4
1714	chr5_31500000_32000000	4
1715	chr5_32000000_32500000	2
1716	chr5_32500000_33000000	4
1717	chr5_33000000_33500000	4
1718	chr5_33500000_34000000	4
1719	chr5_34500000_35000000	4
1720	chr5_35000000_35500000	4
1721	chr5_35500000_36000000	4
1722	chr5_36000000_36500000	4
1723	chr5_36500000_37000000	4
1724	chr5_37000000_37500000	4
1725	chr5_37500000_38000000	4
1726	chr5_38000000_38500000	4
1727	chr5_38500000_39000000	4
1728	chr5_39000000_39500000	4
1729	chr5_39500000_40000000	4
1730	chr5_40000000_40500000	4
1731	chr5_40500000_41000000	4
1732	chr5_41000000_41500000	4
1733	chr5_41500000_42000000	4
1734	chr5_42000000_42500000	4
1735	chr5_42500000_43000000	4
1736	chr5_43000000_43500000	4
1737	chr5_43500000_44000000	4
1738	chr5_44000000_44500000	4
1739	chr5_44500000_45000000	4
1740	chr5_45000000_45500000	4
1741	chr5_45500000_46000000	4
1742	chr5_46000000_46500000	4
1743	chr5_50000000_50500000	4
1744	chr5_50500000_51000000	4
1745	chr5_51000000_51500000	4
1746	chr5_51500000_52000000	4
1747	chr5_52000000_52500000	4
1748	chr5_52500000_53000000	4
1749	chr5_53000000_53500000	4
1750	chr5_53500000_54000000	4
1751	chr5_54000000_54500000	4
1752	chr5_54500000_55000000	1
1753	chr5_55000000_55500000	4
1754	chr5_55500000_56000000	4
1755	chr5_56000000_56500000	4
1756	chr5_56500000_57000000	4
1757	chr5_57000000_57500000	4
1758	chr5_57500000_58000000	4
1759	chr5_58000000_58500000	4
1760	chr5_58500000_59000000	4
1761	chr5_59000000_59500000	4
1762	chr5_59500000_60000000	4
1763	chr5_60000000_60500000	4
1764	chr5_60500000_61000000	4
1765	chr5_61000000_61500000	4
1766	chr5_61500000_62000000	4
1767	chr5_62000000_62500000	4
1768	chr5_62500000_63000000	4
1769	chr5_63000000_63500000	4
1770	chr5_63500000_64000000	4
1771	chr5_64000000_64500000	4
1772	chr5_64500000_65000000	4
1773	chr5_65000000_65500000	4
1774	chr5_65500000_66000000	4
1775	chr5_66000000_66500000	4
1776	chr5_66500000_67000000	4
1777	chr5_67000000_67500000	4
1778	chr5_67500000_68000000	4
1779	chr5_68000000_68500000	4
1780	chr5_71000000_71500000	1
1781	chr5_71500000_72000000	1
1782	chr5_72000000_72500000	1
1783	chr5_72500000_73000000	1
1784	chr5_73000000_73500000	4
1785	chr5_73500000_74000000	1
1786	chr5_74000000_74500000	1
1787	chr5_74500000_75000000	2
[truncated: 3,678 more rows]

## Sheet: hESC_500K_features
ID	Region	P300	Pol2	Jund	Rad21	Ctcf	Tbp	Taf1	Smc3	Cmyc	gene	dnase	H3K4me1	H3K4me2	H3K4me3	H3K36me3	H3K79me2	H4K20me1	H3K9ac	H3K27ac	H3K27me3	H3K9me3	LAD	RT	line	ltr	sine
[truncated: 5,465 more rows]

[truncated: 11 more sheets: hESC_TAD_clusters, hESC_TAD_features, hESC_TAD_features_normalized, mESC_1M_clusters, mESC_1M_features, Arboretum-HiC_clusters_1M, hESC_ortho_regions_1M_features, mESC_ortho_regions_1M_features, Arboretum-HiC_clusters_500K, hESC_ortho_regions_500K_feature, mESC_ortho_regions_500K_feature]
